# Supplementary material for: Unbiased Mitoproteome Analyses Confirm Non-canonical RNA, Expanded Codon Translations
Source: Comput Struct Biotechnol J. 2016 Oct 5;14:391–403. doi: 10.1016/j.csbj.2016.09.004 (PMC5094600; doi:10.1016/j.csbj.2016.09.004)
Supplement: Supplementary file 1 — Supplementary material 1 [file mmc1.xlsx]

## Sheet: DelRNAs
				No missed cleavage when analyses assume random cleavage (no digestion enzyme), Column then indicates identity of carboxyl terminal residue
		Translation of delRNAs
		Analysiz assumes digestion by	detected carboxyl cleavage	missed cleavage	Xcorr	Peptide	PSM	AA modifications	M/Z	FDR q	PEP	Deletion frame	deletion type	translation frame	N extremity position	C extremity position	AA at stop(s)	5' position	3' position
		no enzyme	no enzyme	a	4.03	GIGTHLIEGLEGPWVWDFGAAA	15		2294.54	0	0.648	f0	del 3-2	5	2550	2582	G	2195	2291
		no enzyme	no enzyme	a	4.49	ISTHLIESLEGPWVWDFGAA	34		2228.21	0	0.698	f0	del 3-2	5	2550	2582	S	2195	2291
		no enzyme	no enzyme	a	4.65	GIGTHLIEGLEGPWVWDFGAA	244		2225.8	0	0.258	f0	del 3-2	5	2550	2582	G	2195	2291
		no enzyme	no enzyme	a	3.91	MMRAWEAGTIADA	409		1423.66	0	0.173	f0	del 3-1	6	802	840	R	9907	10021
		no enzyme	no enzyme	a	4.84	VFFQGEGWIGGILEYVGA	678		1942.08	0	0.696	f0	del 3-1	4	174	191	G	11854	11905
		no enzyme	no enzyme	a	4.25	GADGLYGGSVADWAGGVVGMAWGA	196	M20(Oxidation)	2240.48	0	0.101	f1	del 3-2	4	2543	2624	A	2069	2312
		no enzyme	no enzyme	a	2.74	VGANMNVVVSDPVGIA	5		1542.11	0	0.335	f2	del 3-2	6	933	967	V	7040	7142
		no enzyme	no enzyme	a	4.56	ISSNDMQSLWLASSGCSWPA	1022	M6(Oxidation); C16(Carbamidomethyl)	2212.08	0	0.876	f2	del 3-2	2	3010	3040	A	9030	9120
		no enzyme	no enzyme	a	2.42	AAEVSLALA	345		846.056	0	0.517	F3	del 3-2	5	1266	1308	A	6017	6143
		no enzyme	no enzyme	a	2.77	PTLQNNNPLHFFQYGLLITAILYLYANA	2		3225.48	0	0.354	F3	del 3-2	2	2746	2815	Y	8238	8445
		no enzyme	no enzyme	c	2.66	AWSGAWLAHLLSAHFAHYIATVPAAWAGLLIPWVTEAC	2	C38(Carbamidomethyl)	4160.88	0	0.532	f2	del 3-1	6	3728	3774	A	1105	1243
		no enzyme	no enzyme	c	2.71	DAYSNYMMLMNCNLGVGDC	4	M8(Oxidation); C12(Carbamidomethyl); C19(Carbamidomethyl)	2244.55	0	0.86	f3	del 3-1	6	2845	2892	N	3751	3892
		no enzyme	no enzyme	c	3.93	QAGGVLEAKGPLGQGGLLMKQC	158	C22(Carbamidomethyl)	2213.44	0	0.0633	f3	del 3-1	6	1812	1852	K	6871	6991
		no enzyme	no enzyme	c	3.93	QAGGVLEAQGPLGQGGLLMQQC	156	C22(Carbamidomethyl)	2213.44	0	0.0753	f3	del 3-1	6	1812	1852	Q	6871	6991
		no enzyme	no enzyme	d	2.68	LSLGGEVNQLLED	10		1388.22	0	0.86	F4	del 3-2	6	209	228	L	9257	9314
		no enzyme	no enzyme	e	3.58	GMPMELEIEALVWMEGMLE	4	M2(Oxidation); M4(Oxidation)	2240.93	0	0.108	f0	del 3-1	5	2109	2161	E	5944	6100
		no enzyme	no enzyme	e	4.29	AEWEMMEPGELPGLVGEGSSE	241	M5(Oxidation); M6(Oxidation)	2265.45	0	0.573	f1	del 3-1	4	3222	3259	E	2650	2761
		no enzyme	no enzyme	e	4.45	AEWKMMEPGELPGLVGKGSSE	86	M5(Oxidation); M6(Oxidation)	2264.73	0	0.125	f1	del 3-1	4	3222	3259	K	2650	2761
		no enzyme	no enzyme	e	4.45	AEWQMMEPGELPGLVGQGSSE	77	M5(Oxidation); M6(Oxidation)	2264.73	0	0.161	f1	del 3-1	4	3222	3259	Q	2650	2761
		no enzyme	no enzyme	e	4.85	DAESLLYLSVVGSLGGVTSGCE	2085	C21(Carbamidomethyl)	2210.49	0	0.043	f1	del 3-2	5	43	95	T	9656	9812
		no enzyme	no enzyme	e	3.03	AYWPMGAGAMGGDGGMGMLEGLE	4	M5(Oxidation)	2273.62	0	0.39	f2	del 3-2	6	3038	3078	G	707	827
		no enzyme	no enzyme	f	2.22	QTSQLATTTTTF	4		1302.05	0	0.742	f1	del 3-1	2	2311	2346	F	6933	7038
		no enzyme	no enzyme	f	2.56	ENLNCYLCYFFF	3	C5(Carbamidomethyl); C8(Carbamidomethyl)	1689.23	0	0.138	f2	del 3-1	6	4042	4064	Y	235	301
		no enzyme	no enzyme	f	3.57	VHLNIPPLQPTPMTQLGLLAF	284		2301.87	0	0.402	f2	del 3-2	3	2742	2768	F	8226	8304
		no enzyme	no enzyme	f	2.5	VKMEKWGSVDMGVSVDEVKF	27	M3(Oxidation)	2285.72	0	0.402	f3	del 3-1	6	1116	1177	K	8896	9079
		no enzyme	no enzyme	f	2.76	CVLVMSAAAMALLLF	28	C1(Carbamidomethyl)	1608.17	0	0.386	F4	del 3-2	6	2167	2200	A	3341	3440
		no enzyme	no enzyme	g	2.09	VTDPTGSSSSGGPAGNPG	2		1547.66	0	0.372	f0	del 3-2	5	718	762	S	7655	7787
		no enzyme	no enzyme	g	2.02	MLTLDIPNNLTAG	4	M1(Oxidation)	1387.94	0	0.275	f0	del 3-2	2	2588	2640	D	7764	7920
		no enzyme	no enzyme	g	3.02	EPMGVVWLVISVG	3	M3(Oxidation)	1400.83	0	0.482	f0	del 3-2	4	522	564	G	8249	8375
		no enzyme	no enzyme	g	4.52	GLDNNSNGTGNAGWLEFLVNNG	161		2262.93	0	0.14	f0	del 3-2	5	379	452	N	8585	8804
		no enzyme	no enzyme	g	2.05	ELEALVAAAEVPG	104		1266.24	0	0.353	f0	del 3-2	4	172	232	A	9245	9425
		no enzyme	no enzyme	g	4.38	GLTYVGGVMLITWLGGGGCGSGGG	396	C19(Carbamidomethyl)	2226.03	0	0.287	f1	del 3-1	6	30	150	G	11977	12337
		no enzyme	no enzyme	g	4.41	GGLTYVGGVMLITWLGGGGCGSGGG	7	C20(Carbamidomethyl)	2282.2	0.028	0.346	f1	del 3-1	6	30	150	G	11977	12337
		no enzyme	no enzyme	g	2.32	IGTVPGGWG	3381		845.01	0	0.557	f2	del 3-1	6	3728	3774	G	1105	1243
		no enzyme	no enzyme	g	3.69	MTGEMLVTGLSGNTPYLPMSGG	252		2212	0	0.858	f3	del 3-1	3	348	386	G	1044	1158
		no enzyme	no enzyme	g	2.3	GITVPLSTG	293		846.105	0	0.547	F3	del 3-2	6	1006	1027	V	6860	6923
		no enzyme	no enzyme	g	3.32	VWMGTVGDGTEEGVSYTPLG	3		2053.32	0	0.315	f3	del 3-1	6	582	638	T	10513	10681
		no enzyme	no enzyme	g	2.08	IGTVLGLLG	3798		840.621	0	0.581	f3	del 3-1	6	255	284	T	11575	11662
		no enzyme	no enzyme	i	2.6	VFIDLGLCFSLMLGIGSGQQI	4	C8(Carbamidomethyl)	2269.34	0	0.719	f0	del 3-2	6	380	454	Q	8579	8801
		no enzyme	no enzyme	i	5.64	QCYQAQVGGQETAFQIWVI	1974	C2(Carbamidomethyl)	2227.59	0	0.00515	f2	del 3-2	5	1652	1670	Q	4956	5010
		no enzyme	no enzyme	i	5.64	QCYKAKVGGKETAFQIWVI	1973	C2(Carbamidomethyl)	2226.4	0	1	f2	del 3-2	5	1652	1670	K	4956	5010
		no enzyme	no enzyme	i	3.27	AWNDCACLAWII	249	C5(Carbamidomethyl); C7(Carbamidomethyl)	1492.21	0	1	f2	del 3-1	2	1707	1753	W	5121	5259
		no enzyme	no enzyme	i	2.21	MEFLSGLWLNPGIAMLHDLPFI	15		2516.41	0	0.199	f2	del 3-2	1	2962	3012	A	8886	9036
		no enzyme	no enzyme	i	2.53	ILLLFLHFTTNLISPIPANDI	7		2367.5	0	0.441	F3	del 3-2	2	745	780	X	2235	2340
		no enzyme	no enzyme	i	4.65	QQAYWQWINHNIITVTPI	107		2222.16	0	0.167	f3	del 3-1	3	1396	1435	Q	4188	4305
		no enzyme	no enzyme	i	4.65	KQAYWQWINHNIITVTPI	112		2226.28	0	0.0831	f3	del 3-1	3	1396	1435	K	4188	4305
		no enzyme	no enzyme	i	3.49	MMGMNIVCAVAMLGAWWATI	18	C8(Carbamidomethyl)	2225.93	0.038	0.308	f3	del 3-1	4	1956	2082	M	6181	6559
		no enzyme	no enzyme	i	3.32	SMAPSATECIGTTMHSCLLI	69	M2(Oxidation); C9(Carbamidomethyl); M14(Oxidation); C17(Carbamidomethyl)	2211.54	0	0.959	F4	del 3-2	2	113	146	L	339	438
		no enzyme	tryps	k	2.19	VXLAXVEEWHILPK	6	X2(L); X5(L)	1660.68	0	0.219	f0	del 3-1	3	319	345	L	957	1035
		no enzyme	tryps	k	2.1	LSSLSVLK	6		847.132	0	0.207	f0	del 3-2	4	1287	1299	S	6044	6080
		no enzyme	tryps	k	4.69	EAPVGPNLSIQLEGIVGLSMLK	24	M20(Oxidation)	2282.2	0	0.275	f0	del 3-2	5	1169	1196	X	6353	6434
		no enzyme	tryps	k	2.02	TLLSAQILGPTMMLYLK	1		1892.16	0	0.856	f0	del 3-1	4	1027	1075	P	9202	9346
		no enzyme	tryps	k	3.03	ASTPTEHKMTLHNEVNNK	151	K8(Lys->PyrLys); M9(Oxidation); K18(Lys->PyrLys)	2285.68	0	0.266	f1	del 3-1	2	197	231	K	591	693
		no enzyme	tryps	k	2.24	WSVWINMQK	29		1189.79	0	0.338	f1	del 3-1	6	2080	2134	Q	6025	6187
		no enzyme	tryps	k	2.24	WSVWINMKK	28		1189.79	0	0.334	f1	del 3-1	6	2080	2134	K	6025	6187
		no enzyme	tryps	k	3.24	WSVWINMIK	913		1178.16	0	1	f1	del 3-1	6	2080	2134	I	6025	6187
		no enzyme	tryps	k	4.77	LLTWLGGGGVYGK	203		1321.06	0	0.394	f1	del 3-1	4	2063	2078	G	6193	6238
		no enzyme	tryps	k	2.99	TMPMLQMLLTLIISIIVIPK	240	M4(Oxidation); M7(Oxidation)	2299.81	0	0.263	f1	del 3-1	1	3054	3077	X	9162	9231
		no enzyme	tryps	k	2.75	YELVCTTQLEALSYQLILK	57	C5(Carbamidomethyl)	2287.8	0	0.174	f2	del 3-1	4	2735	2766	Q	4129	4222
		no enzyme	tryps	k	2.75	YELVCTTKLEALSYKLILK	55	C5(Carbamidomethyl)	2287.8	0	0.18	f2	del 3-1	4	2735	2766	K	4129	4222
		no enzyme	tryps	k	2.95	LPLNLNNVQNMYTLHTSK	2965	M11(Oxidation); K18(Lys->PyrLys)	2224.94	0	0.309	f2	del 3-1	1	2623	2704	L	7869	8112
		no enzyme	tryps	k	2.12	VATVCGK	489	C5(Carbamidomethyl); K7(Lys->PyrLys)	843.053	0	0.302	f2	del 3-1	5	246	273	T	11608	11689
		no enzyme	tryps	k	4.29	IMNVSCGGGMNSPFGVSNGLLK	133	C6(Carbamidomethyl)	2240.86	0	0.419	F3	del 3-2	6	1795	1847	N	4400	4556
		no enzyme	tryps	k	4.13	IYILAGGGMDVMTWGLMK	6		1957.57	0	0.209	f3	del 3-1	5	1312	1346	K	8389	8491
		no enzyme	no enzyme	l	3.99	GMVVLEKMNSTKVKFIDTGL	1	M2(Oxidation); M8(Oxidation)	2241.72	0.043	0.452	f0	del 3-1	6	3303	3369	K	2320	2518
		no enzyme	no enzyme	l	4.51	SCNWESNLLWEMVCDGLL	783	C2(Carbamidomethyl); C14(Carbamidomethyl)	2228.16	0	0.147	f1	del 3-2	6	2322	2345	S	2906	2975
		no enzyme	no enzyme	l	3.29	IFLTMSGPLSYQTTLNSWIL	354		2285.37	0	0.888	f1	del 3-2	1	1746	1779	M	5238	5337
		no enzyme	no enzyme	l	2.87	TQGDLSFTVPNIFCTLPL	1	C14(Carbamidomethyl)	2026	0	0.207	f1	del 3-1	2	2167	2214	Q	6501	6642
		no enzyme	no enzyme	l	2.87	TKGDLSFTVPNIFCTLPL	1	C14(Carbamidomethyl)	2026	0	0.199	f1	del 3-1	2	2167	2214	K	6501	6642
		no enzyme	no enzyme	l	2.1	XMLWTLFSLSGXL	30	X1(L); X12(L)	1495.71	0.038	0.289	f1	del 3-1	4	1423	1527	X	7846	8158
		no enzyme	no enzyme	l	4.1	YCCFMWDGIXWMXMADL	337	C2(Carbamidomethyl); C3(Carbamidomethyl); X10(L); M12(Oxidation); X13(L)	2241.87	0	0.0983	f1	del 3-2	4	176	224	L	9269	9413
		no enzyme	no enzyme	l	2.5	VLGFSSLSIGGGFVVGL	2		1608.05	0	0.337	f1	del 3-1	5	472	514	G	10885	11011
		no enzyme	no enzyme	l	3.27	TLLAITPLMNLWGTMMQYQMELVSVPWVQNGMFL	3	M20(Oxidation)	3972	0	1	f2	del 3-1	2	305	347	M	915	1041
		no enzyme	no enzyme	l	4.31	LVCLFLELLLGAAGDGSGLSMTPILL	9	C3(Carbamidomethyl)	2676.31	0	0.102	f2	del 3-1	5	3702	3785	L	1072	1321
		no enzyme	no enzyme	l	3.37	IGTSMSSMYNGSKLSVATKLHKMTSTDIL	102	M8(Oxidation); K13(Lys->PyrLys); K19(Lys->PyrLys)	3336.59	0	0.391	f2	del 3-1	2	1675	1706	K	5025	5118
		no enzyme	no enzyme	l	2.16	LEAMGPLGHGGFLMMHWWGHMVSAVMLMSWNML	1		3755.19	0	0.344	f2	del 3-1	4	1812	1856	M	6859	6991
		no enzyme	no enzyme	l	4.26	SLLTDFMFAPLLLPTDYGTL	99		2230.58	0	0.253	f2	del 3-2	1	2295	2383	D	6885	7149
		no enzyme	no enzyme	l	3.55	ISWMSMADLSVGEELYEGSL	34		2218.41	0	0.171	f2	del 3-2	6	176	224	S	9269	9413
		no enzyme	no enzyme	l	4.35	SLSIMGVSCGGGMGSPFGVSGGLL	257	C9(Carbamidomethyl)	2228.17	0	0.35	F3	del 3-2	6	1795	1847	G	4400	4556
		no enzyme	no enzyme	l	2.02	VTAVDSTQHVPL	111		1269.56	0	0.419	F3	del 3-2	3	2077	2099	T	6231	6297
		no enzyme	no enzyme	m	3.1	YCPIGAGAMGSEGGIGILEGLEM	84	C2(Carbamidomethyl); M9(Oxidation); M23(Oxidation)	2314.56	0	1	f1	del 3-2	4	3038	3078	G	707	827
		no enzyme	no enzyme	m	2.37	YSSVPLNLPDSPWPMLGTLM	67		2219.86	0	0.327	f1	del 3-1	1	3521	3615	V	10563	10845
		no enzyme	no enzyme	m	4.02	VHLNIPPLQPTPMTQLGLLAM	829		2284.33	0	0.912	f2	del 3-2	3	2742	2768	M	8226	8304
		no enzyme	no enzyme	m	2.76	WANNLVFGVLVQSDM	45	M15(Oxidation)	1708.27	0	1	f2	del 3-1	4	972	1029	N	9340	9511
		no enzyme	no enzyme	m	3.27	CQNIYITTTLLALTVMQAM	5	C1(Carbamidomethyl); M16(Oxidation); M19(Oxidation)	2218.03	0	0.202	F4	del 3-2	2	1381	1439	Q	4143	4317
		no enzyme	no enzyme	m	2.44	SSWISGDNLGVLCGM	1	C13(Carbamidomethyl)	1592.85	0	0.493	F4	del 3-2	4	1232	1275	S	6116	6245
		no enzyme	no enzyme	n	2.35	CEEYEANPFFELEMN	1	C1(Carbamidomethyl)	1922.56	0	0.207	f1	del 3-1	2	1071	1094	E	3213	3282
		no enzyme	no enzyme	n	2.61	GLNHGSLVVIQCGN	3	C12(Carbamidomethyl)	1466.22	0	0.285	f1	del 3-2	6	56	109	N	9614	9773
		no enzyme	no enzyme	n	3.26	HQHMLSGSLLSLHPSEMPLSN	66		2314.65	0	0.843	f1	del 3-1	1	3219	3309	M	9657	9927
		no enzyme	no enzyme	n	2.44	AAATELCFPYSSSAYLN	5	C7(Carbamidomethyl)	1866.05	0	0.786	F3	del 3-2	3	1187	1229	F	3561	3687
		no enzyme	no enzyme	n	4.68	SGDNMCNVGVLGGMGVLLGFTN	848	C6(Carbamidomethyl)	2211.54	0	0.361	f3	del 3-1	4	1956	2082	N	6181	6559
		no enzyme	no enzyme	p	2.78	QNIPLHLIIFGALHTPIQFPPPTYSNNP	3		3142.63	0	0.734	f0	del 3-2	2	73	130	L	219	390
		no enzyme	no enzyme	p	2.45	YLGIQLLTLEMPAQP	3	M11(Oxidation)	1703.84	0	0.374	f0	del 3-1	1	407	438	M	1221	1314
		no enzyme	no enzyme	p	2.12	IGHSGAATVALATP	814		1264.09	0	0.468	f0	del 3-1	4	1880	1903	T	6718	6787
		no enzyme	no enzyme	p	3.09	ALLAASPSMHAIP	144		1278.2	0	0.279	f2	del 3-2	3	650	687	A	1950	2061
		no enzyme	no enzyme	p	4.62	PYPFGEWDEWDWAWIFP	86		2240.99	0.049	0.324	f2	del 3-1	4	582	652	P	10471	10681
		no enzyme	no enzyme	p	3.04	NGAGVWGEAGNMMNWVNNNVLGTNVNP	3		2832.09	0	0.307	F3	del 3-2	6	3206	3283	N	92	323
		no enzyme	no enzyme	p	2.8	VLTWSAWLSGLPVPPIWHFSSLGVVVQMLAMVLLCYP	9	C35(Carbamidomethyl)	4169.6	0	1	F4	del 3-2	6	2732	2782	W	1595	1745
		no enzyme	no enzyme	p	2.04	WQGVSVQFSGWNCGMGLVP	4	C13(Carbamidomethyl)	2105.99	0	0.34	F4	del 3-2	4	1559	1637	Q	5030	5264
		no enzyme	no enzyme	p	3.4	SFDLLLHLLTELP	23		1512.54	0	0.164	F4	del 3-2	2	3088	3111	I	9264	9333
		no enzyme	no enzyme	q	2.64	PIPQNSLPNTPLTPDLSQLLQ	74		2285.44	0	0.466	f0	del 3-2	1	2745	2775	Q	8235	8325
		no enzyme	no enzyme	q	2.36	LWEIAVLYGMDLQEWSQQ	2	M10(Oxidation)	2225.96	0	0.274	f0	del 3-2	4	172	232	Q	9245	9425
		no enzyme	no enzyme	q	2.36	LWEIAVLYGMDLKEWSKQ	1	M10(Oxidation)	2225.96	0	0.294	f0	del 3-2	4	172	232	K	9245	9425
		no enzyme	no enzyme	q	3.78	ETYGVMVVILVYQSLPWTQ	75		2225.92	0.049	0.362	f1	del 3-1	6	30	150	T	11977	12337
		no enzyme	no enzyme	q	2.32	IGGIIHTQYNGTPPNQ	4		1710.73	0	0.319	f2	del 3-1	1	1567	1614	G	4701	4842
		no enzyme	no enzyme	q	2.05	EEEGCVGLMEQ	2	C5(Carbamidomethyl)	1277.56	0	0.242	f2	del 3-2	5	161	188	E	9377	9458
		no enzyme	no enzyme	q	4.13	IYILAGGGMDVMTWGLMQ	6		1957.57	0	0.209	f3	del 3-1	5	1311	1328	Q	8443	8494
		no enzyme	tryps	r	3.92	HPMAPSLGPSPLAMMDVNDLR	63	M15(Oxidation)	2265.31	0	0.27	f0	del 3-1	4	2339	2360	P	5347	5410
		no enzyme	tryps	r	2.04	RGGATGVNGVVLVR	9		1352.07	0	0.701	f0	del 3-1	4	1330	1352	R	8371	8437
		no enzyme	tryps	r	4.38	CVGISYVVGGNELPLGCDYR	51	C1(Carbamidomethyl); C17(Carbamidomethyl)	2228.53	0	0.948	f0	del 3-1	6	719	740	C	10207	10270
		no enzyme	tryps	r	2.08	WQFLLTR	5		962.911	0	0.229	f1	del 3-2	3	2984	3009	R	8952	9027
		no enzyme	tryps	r	2.73	SVLVPYQR	119		963.075	0	0.116	f2	del 3-2	2	141	148	I	423	444
		no enzyme	tryps	r	2.35	PSSMNXFDR	238	X6(L)	1064.65	0	0.399	f2	del 3-2	1	576	598	I	1728	1794
		no enzyme	tryps	r	2.43	CGALMMIMR	77	C1(Carbamidomethyl)	1083.88	0	0.312	f2	del 3-2	5	2666	2680	A	1901	1943
		no enzyme	tryps	r	4.45	VKIHSKLEEGNKLWMGGQR	97	M15(Oxidation)	2226.38	0.049	0.359	f2	del 3-1	6	2503	2529	K	4840	4918
		no enzyme	tryps	r	4	VSVSISWVVIR	5		1245.01	0	0.317	f2	del 3-1	6	809	821	S	9964	10000
		no enzyme	no enzyme	s	3.33	NNGSVCSFLELLSGAAGDGSGLS	8	C6(Carbamidomethyl)	2211.37	0	0.293	f2	del 3-1	5	3702	3785	S	1072	1321
		no enzyme	no enzyme	s	4.54	VVCFNCAAIGEIFIYCLHS	165	C3(Carbamidomethyl); C6(Carbamidomethyl); C16(Carbamidomethyl)	2273.43	0	0.49	f2	del 3-1	6	3542	3619	C	1570	1801
		no enzyme	no enzyme	s	2.26	GVQGSMLSGECVALPALLELAQFPEGSMLGSQS	1	C11(Carbamidomethyl)	3366.59	0	0.393	f2	del 3-2	6	1002	1064	Q	6749	6935
		no enzyme	no enzyme	s	2.41	VXXMXGCPGWGQLVTYS	19	X2(L); X3(L); X5(L); C7(Carbamidomethyl)	1894.63	0	0.94	F4	del 3-2	5	698	733	X	7742	7847
		no enzyme	no enzyme	t	2.53	NATVPQQT	321		858.977	0	0.546	f2	del 3-1	1	4132	4142	Q	12396	12426
		no enzyme	no enzyme	t	2.53	NATVPKKT	332		858.977	0	0.552	f2	del 3-1	1	4132	4142	K	12396	12426
		no enzyme	no enzyme	t	2.88	LNNDLWTNYGMATT	24		1613.79	0	0.364	F3	del 3-2	6	1325	1354	T	5879	5966
		no enzyme	no enzyme	v	2.37	MLLLLMIGVISFVFIDQLCEMCFCTMMIVFMGMIV	1	C19(Carbamidomethyl); C22(Carbamidomethyl); C24(Carbamidomethyl)	4208.46	0	0.745	f0	del 3-1	4	3519	3592	M	1651	1870
		no enzyme	no enzyme	v	5.2	GGTLGCGEMLVTGSGGVFLGGGDV	1144	C6(Carbamidomethyl); M9(Oxidation)	2213.4	0	0.712	f0	del 3-1	4	2550	2572	G	4711	4777
		no enzyme	no enzyme	v	3.24	EQAXPEPTAPXQXXHPSCANV	3	X4(L); X11(L); X13(L); X14(L); C18(Carbamidomethyl)	2282.84	0.043	0.434	f1	del 3-1	1	455	507	L	1365	1521
		no enzyme	no enzyme	v	4.02	PPVYVPLGGGALGLENEPMWV	74	M19(Oxidation)	2211.34	0	0.204	f1	del 3-1	5	1112	1162	P	8941	9091
		no enzyme	no enzyme	v	2.71	ACDQGEPMGDCCALESLYGWAGYVCGYCV	1	C2(Carbamidomethyl); C11(Carbamidomethyl); C12(Carbamidomethyl); C25(Carbamidomethyl); C28(Carbamidomethyl)	3350.95	0	0.73	f1	del 3-1	6	840	925	C	9652	9907
		no enzyme	no enzyme	v	3.87	LQCYQAQVGGQETAFQIWV	351	C3(Carbamidomethyl)	2227.19	0	0.0613	f2	del 3-2	5	1632	1684	Q	4889	5045
		no enzyme	no enzyme	v	4.05	LQCYKAKVGGKETAFQIWV	348	C3(Carbamidomethyl)	2227.19	0	0.0655	f2	del 3-2	5	1632	1684	K	4889	5045
		no enzyme	no enzyme	v	2.17	RDLRGGGSLSYV	1		1277.57	0	0.0449	f2	del 3-2	6	691	737	R	7730	7868
		no enzyme	no enzyme	v	4.43	EGDLFMLAGLESEWVGELWV	41		2280.54	0	0.65	f2	del 3-2	4	403	443	E	8612	8732
		no enzyme	no enzyme	v	3.36	WLYLVAGDAMGVAVAFEMLAV	16		2228.84	0	0.298	f2	del 3-1	6	1181	1231	A	8734	8884
		no enzyme	no enzyme	v	3.85	SENIWDMVNGGNV	4	M7(Oxidation)	1451.21	0	0.18	f3	del 3-1	4	1852	1890	N	6757	6871
		no enzyme	no enzyme	w	5.14	VVGYPMDVMEVMVLPMMSW	28	M17(Oxidation)	2229.3	0	0.2	f0	del 3-1	5	955	1002	P	9421	9562
		no enzyme	no enzyme	w	4.73	TLQLSTFSLEAVIYLLSQW	771		2210.29	0	0.422	f0	del 3-1	1	3157	3204	V	9471	9612
		no enzyme	no enzyme	w	3.62	CALWGGANFTVLVVTW	19	C1(Carbamidomethyl)	1794.53	0	0.183	f1	del 3-2	5	3089	3140	A	521	674
		no enzyme	no enzyme	w	2.2	CIGLLSVLYDLAGVGGQSW	2	C1(Carbamidomethyl)	2005.27	0	0.449	f1	del 3-2	6	522	564	G	8249	8375
		no enzyme	no enzyme	w	4.25	IYGVLTGSEAMVSNHLPGLTW	4		2243.53	0	1	f2	del 3-2	4	1426	1485	T	5486	5663
		no enzyme	no enzyme	w	3.18	FWQWVQQFGEVSW	116		1725.09	0	0.164	f2	del 3-2	6	1139	1222	Q	6275	6524
		no enzyme	no enzyme	w	3.18	FWKWVKKFGEVSW	113		1725.09	0	0.144	f2	del 3-2	6	1139	1222	K	6275	6524
		no enzyme	no enzyme	w	2.85	LSSEASQLGW	32		1077.42	0	0.975	F4	del 3-2	5	1014	1030	S	6851	6899
		no enzyme	no enzyme	w	2.01	ANTMVVWGVYGVQLSMVVMLLISW	3	M4(Oxidation)	2713.23	0	0.122	F4	del 3-2	4	44	120	V	9581	9809
		no enzyme	no enzyme	y	3.93	LGLCFSLMLGIGSGQQIQQY	67	C4(Carbamidomethyl)	2215.57	0	0.164	f0	del 3-2	6	380	454	Q	8579	8801
		no enzyme	no enzyme	y	4.02	LGLCFSLMLGIGSGKQIKKY	71	C4(Carbamidomethyl)	2215.57	0	0.137	f0	del 3-2	6	380	454	K	8579	8801
		no enzyme	no enzyme	y	3.54	LHSTSEINVDY	990		1278.44	0	0.225	f1	del 3-1	2	1936	1961	I	5808	5883
		no enzyme	no enzyme	y	4.04	SWFLTGSTNWGVLGLVVGTGY	7		2215.62	0	0.46	f2	del 3-1	6	3977	4037	T	316	496
		no enzyme	no enzyme	y	3.62	YXQTTPFINTIFLMTXLPY	162	X2(L); X16(L)	2291.01	0	0.128	f2	del 3-1	3	1205	1247	L	3615	3741

## Sheet: swingerRNAs, tricodons
		Analysiz assumes digestion by	detected carboxyl cleavage	missed cleavage	Xcorr	Peptide	PSM	AA modifications	M/Z	FDR q	PEP	swinger transformation	translation frame	N extremity position	C extremity position	AA at stop(s)	5' position	3' position
		no enzyme	tryps	k	2.31	NCCGIGLAWMMKCSPSSITFMKIMKMITSCKITK	12	C2(Carbamidomethyl); C3(Carbamidomethyl); C13(Carbamidomethyl); M21(Oxidation); M24(Oxidation); M26(Oxidation); C30(Carbamidomethyl); K31(Lys->PyrLys)	4170.61	0	0.116	ac	5	3378	3449	K	6222	6435
		no enzyme	tryps	k	2.67	KSGGILLPKSLIK	25	K9(Lys->PyrLys)	1463.49	0	0.506	ac	2	2666	2697	K	7998	8091
		no enzyme	tryps	r	2	AVGSELVAAVVVR	34		1267	0	0.7	acgt	3	1165	1186	V	3495	3558
		no enzyme	tryps	r	3.06	MELLQMR	77	M1(Oxidation)	935.831	0	0.344	actg	4	1638	1644	E	11637	11655
		no enzyme	tryps	k	2	VATTTNK	317	K7(Lys->PyrLys)	843.045	0	1	ag	5	2064	2078	A	10335	10377
		no enzyme	tryps	r	4.18	VPSASPGSGGAGVGPGLQEGSDSGPR	14		2280.09	0	0.964	ag	5	846	876	S	13941	14031
		no enzyme	tryps	k	3.82	FLMWMKVGMYLCK	3	M3(Oxidation); C12(Carbamidomethyl)	1722.19	0	1	agct	1	1624	1657	K	4872	4971
		no enzyme	tryps	r	2.66	RCRIEPR	9	C2(Carbamidomethyl)	986.475	0	1	agct	2	4091	4104	R	12273	12312
		no enzyme	tryps	k	3.07	ELEIFEK	180		909.05	0	1	atc	6	2710	2723	E	8400	8439
		no enzyme	tryps	r	2.91	MSALLFYMVMFLPLMR	31	M1(Oxidation); M8(Oxidation)	1994.81	0	0.141	atc	1	3205	3232	M	9615	9696
		no enzyme	tryps	r	3.43	TCPSASMGATEQSNGDGNGSEGR	23	C2(Carbamidomethyl); M7(Oxidation)	2286.34	0	1	atg	5	790	819	C	14112	14199
		no enzyme	tryps	k	3.15	FKTVNAPLEETLSHPAVAKEIKNLMLSTMK	34		3340.89	0	0.142	atgc	6	5099	5148	K	1125	1272
		no enzyme	tryps	r	3.57	CYSPPSVSLSVNYEPEVGSR	18	C1(Carbamidomethyl)	2227.79	0	0.355	atgc	3	5487	5506	S	16461	16518
		no enzyme	tryps	k	3.21	GGIGVAGSDNGGIK	11		1204.19	0	0.476	cg	3	1377	1392	N	4131	4176
		no enzyme	tryps	k	3.34	KVVVMKKGIGGTNVNKNMKK	424	M5(Oxidation); K7(Lys->PyrLys)	2298.38	0	1	cg	1	4698	4730	K	14094	14190
		no enzyme	tryps	r	3.1	LAMLGFLLSLR	78		1233.74	0	1	ct	5	4779	4810	A	2139	2232
		no enzyme	tryps	k	3.19	LLNLNAVVLLVK	18		1306.1	0	0.714	ct	5	1341	1362	V	12483	12546
		no enzyme	tryps	k	2.04	LSSDETSAK	876	K9(Lys->PyrLys)	1046.07	0	1	ct	6	1148	1170	S	13059	13125
		no enzyme	tryps	r	3.93	VGLQELHQEGSILFEIQDR	219		2213.2	0	1	ctg	6	2477	2524	E	8997	9138
		no enzyme	tryps	r	4.41	MGGGGSMVCDIR	164	M1(Oxidation); C9(Carbamidomethyl)	1255.35	0	1	ctg	5	2381	2394	G	9387	9426
		no enzyme	tryps	r	2.19	VDEPLAPKQKAR	42	K8(Lys->PyrLys)	1461.54	0	0.466	gt	3	4033	4044	K	12099	12132
		no enzyme	tryps	k	2.17	TMVLEWSKAETGVGPSMAEGSQGWKPNWADLPAAAKK	1	M17(Oxidation); K36(Lys->PyrLys); K37(Lys->PyrLys)	4163.09	0	0.0916	reg	6	1174	1246	K	12831	13047
		no enzyme	no enzyme	s	4.87	PSFANNCCGIGLAWMMHCS	1305	C7(Carbamidomethyl); C8(Carbamidomethyl); C18(Carbamidomethyl)	2214.34	0	0.228	ac	5	3378	3449	H	6222	6435
		no enzyme	no enzyme	f	2.18	EMTSIIDYVYMDYTNDYVVTDYLAYTYFLGWGLEF	1	M11(Oxidation)	4290.37	0	0.179	ac	6	3384	3445	T	6234	6417
		no enzyme	no enzyme	p	2.47	YPICGVCEKMSSMILIYP	165	C4(Carbamidomethyl); C7(Carbamidomethyl); K9(Lys->PyrLys); M13(Oxidation)	2286.71	0	0.271	ac	4	1765	1817	K	11118	11274
		no enzyme	no enzyme	f	2.13	DSGVPVMINHSAF	1		1372.2	0	0.639	ac	4	1	47	F	16428	16566
		no enzyme	no enzyme	h	2.38	LKCGGNFNCVSKDSGVPVMINHSAKTWH	2	C3(Carbamidomethyl); C9(Carbamidomethyl); K12(Lys->PyrLys); M19(Oxidation); K25(Lys->PyrLys)	3378.8	0	1	ac	4	1	47	K	16428	16566
		no enzyme	no enzyme	q	2.07	PRMVSSALILVLSPSVLDLQ	1		2139.56	0	1	acgt	6	3428	3457	R	6198	6285
		no enzyme	no enzyme	v	2.29	YFGALPGELKGGFFDASNAPAKLKSGPPGLEGKGASLGCV	1	K10(Lys->PyrLys); K22(Lys->PyrLys); C39(Carbamidomethyl)	4184.57	0	1	acgt	5	2985	3052	K	7413	7614
		no enzyme	no enzyme	g	2.05	GHNMDNGTTSNGGCPAVIWTGTTSASG	3	M4(Oxidation); C14(Carbamidomethyl)	2666.69	0	1	acgt	1	3543	3573	S	10629	10719
		no enzyme	no enzyme	p	2	QDQTVASFASVSLSSPTAWAVFLSGCASVSFLAGGDVSPP	1	C26(Carbamidomethyl)	4000.9	0	0.688	ac-gt	6	3831	3943	T	4740	5076
		no enzyme	no enzyme	v	3.12	WAFFGGAAASGDQILSLGDPTSPAAAAVVALPSVQALVASWDV	1		4182.55	0	0.688	ac-gt	6	3061	3111	Q	7236	7386
		no enzyme	no enzyme	v	3.12	WAFFGGAAASGDKILSLGDPTSPAAAAVVALPSVKALVASWDV	1		4182.55	0	0.712	ac-gt	6	3061	3111	K	7236	7386
		no enzyme	no enzyme	p	2.67	LLWLELPLALP	400		1278.39	0	1	ac-gt	4	2736	2752	L	8313	8361
		no enzyme	no enzyme	q	2.03	AGPSDPDGWGGPSAQ	22		1399.16	0	1	ac-gt	5	2037	2061	X	10386	10458
		no enzyme	no enzyme	v	5.24	LGLSCFSLNNSPMLITLSCV	610	C5(Carbamidomethyl); C19(Carbamidomethyl)	2228.26	0	0.878	ac-gt	4	1953	1972	P	10653	10710
		no enzyme	no enzyme	g	2.09	AGATVLLGLG	466		870.36	0	0.711	ac-gt	5	1819	1953	K	10710	11112
		no enzyme	no enzyme	g	2.66	FPLGVSASALASSVSSSLSSCPGPAAGGLVLSSFLFSGCSVPVG	7	C21(Carbamidomethyl); C39(Carbamidomethyl)	4169.58	0	0.701	ac-gt	4	803	873	A	13950	14160
		no enzyme	no enzyme	n	2.5	GVDDCMEALEDDN	10	C5(Carbamidomethyl)	1484.05	0	0.977	act	6	4745	4782	D	2223	2334
		no enzyme	no enzyme	e	2	WMCSVELETSSVVCAE	2	M2(Oxidation); C3(Carbamidomethyl); C14(Carbamidomethyl)	1902.78	0	0.437	act	5	3130	3226	C	6891	7179
		no enzyme	no enzyme	l	2.75	MSLYGLSSPHHGGPTEGHVFLFSAHAPVLTGAPLFGTLPAL	6		4181.7	0	0.987	actg	2	292	373	G	876	1119
		no enzyme	no enzyme	p	2.66	LATTAASGAP	51		861.417	0	0.491	actg	1	1582	1694	P	4746	5082
		no enzyme	no enzyme	e	2.14	EPEMLLAATVE	1		1205.14	0	0.502	actg	5	3174	3191	T	6996	7047
		no enzyme	no enzyme	a	3.02	VTDGGGINGGDIGA	20		1202.32	0	0.381	actg	3	3156	3182	D	9468	9546
		no enzyme	no enzyme	l	2.72	LGLVPACAGLLGPPTAALVLAGAAVLFVALAAAAGGSGTASPVLML	5	C7(Carbamidomethyl)	4171.36	0	0.623	actg	1	3337	3419	A	10011	10257
		no enzyme	no enzyme	a	2.18	ADTVSPQAWAAPHAESHAVAADDNVNDDAGGNQTQTAAPDA	1		4057.06	0	1	actg	5	1718	1767	D	11268	11415
		no enzyme	no enzyme	n	4.06	SWPPTNHPEAGTNNGGNNTTSIVVGNFN	1		2898.56	0	0.879	ag	6	2637	2687	N	8508	8658
		no enzyme	no enzyme	d	2.02	IWSISMSAGGQNMD	9	M13(Oxidation)	1512.49	0	1	ag	4	2270	2288	M	9705	9759
		no enzyme	no enzyme	i	5.39	MTVAFLLFSLIVTLLLPLPI	332		2214.49	0	1	ag	3	3379	3432	L	10137	10296
		no enzyme	no enzyme	n	2.35	EAVGCATCGFGN	20	C5(Carbamidomethyl); C8(Carbamidomethyl)	1239.86	0	0.93	agc	3	576	592	A	1728	1776
		no enzyme	no enzyme	t	4.85	EQLMMMGLGDAEDEMMMYT	394		2228.18	0	0.854	agc	3	1703	1721	D	5109	5163
		no enzyme	no enzyme	t	5.21	EQLMMMGLGNAEDEMMMYT	374		2227.18	0	1	agc	3	1703	1721	N	5109	5163
		no enzyme	no enzyme	s	3.57	HALFIIHYNTNIQTNNFHS	181		2282.08	0	1	agc	6	3801	3841	A	5046	5166
		no enzyme	no enzyme	t	2.56	LMLFVQAEFLACLGCVAEQLLPYALALADATVVTT	33	C12(Carbamidomethyl); C15(Carbamidomethyl)	3809.05	0	0.168	agc	4	3432	3551	E	5916	6273
		no enzyme	no enzyme	h	2.26	WGTTILSIDPGNGGTTTFTSTNNTTANWLCSSTSPH	8	C30(Carbamidomethyl)	3796.52	0	0.947	agc	5	3466	3505	A	6054	6171
		no enzyme	no enzyme	v	2.2	LLMQAPLAV	2	M3(Oxidation)	971.448	0	1	agc	3	3199	3221	A	9597	9663
		no enzyme	no enzyme	v	4.45	GTDMLCLKIVCVMKWGEIV	1	M4(Oxidation); C6(Carbamidomethyl); C11(Carbamidomethyl); M13(Oxidation)	2284.56	0	1	agct	3	73	111	K	219	333
		no enzyme	no enzyme	q	2.07	LGTVGPGGGQ	3090		844.356	0	1	agct	1	700	715	G	2100	2145
		no enzyme	no enzyme	s	4.86	LVMGYLQQDGIGAEFFEFQS	93		2281.97	0	1	agct	3	1365	1425	Q	4095	4275
		no enzyme	no enzyme	s	4.86	LVMGYLQKDGIGAEFFEFKS	90		2281.97	0	1	agct	3	1365	1425	K	4095	4275
		no enzyme	no enzyme	q	3.82	FLMWMQVGMYLCQ	3	M3(Oxidation); C12(Carbamidomethyl)	1722.19	0	1	agct	1	1624	1657	Q	4872	4971
		no enzyme	no enzyme	v	2.22	ALSIWTATVTQV	151		1287.69	0	0.861	ag-ct	2	2569	2613	T	7707	7839
		no enzyme	no enzyme	t	2.95	TKGAPVIVLIIGLLVCDMVDT	2	C16(Carbamidomethyl)	2225.01	0	1	agtc	4	2247	2282	K	9723	9828
		no enzyme	no enzyme	n	3.9	EMMLLEVDNGMVVMGVGASGDN	285	M14(Oxidation)	2283.6	0	0.96	at	4	4139	4253	V	3810	4152
		no enzyme	no enzyme	d	4.42	WMVLYLWIELLGMEWED	285		2224.44	0	0.984	at	6	3809	3839	E	5052	5142
		no enzyme	no enzyme	d	4.49	WMVLYLWIXLLGMEWED	414	X9(L); M13(Oxidation)	2227.06	0	0.983	at	6	3809	3839	I	5052	5142
		no enzyme	no enzyme	v	3.87	VMVGMIMVVVMIFSWGWVV	19	M2(Oxidation); M5(Oxidation)	2216	0	0.41	at	6	3464	3543	W	5940	6177
		no enzyme	no enzyme	t	3.06	VLTSLTSTGHLMCCSVLVMVCGWIVT	15	C13(Carbamidomethyl); C14(Carbamidomethyl); C21(Carbamidomethyl)	2921.52	0	1	at	6	3385	3463	I	6180	6414
		no enzyme	no enzyme	m	2.65	VMVAVLVLVMVGEYGFGVLHNM	2	M10(Oxidation); M22(Oxidation)	2409.02	0	0.406	at	5	2947	2985	G	7614	7728
		no enzyme	no enzyme	i	2.48	VETTSGVEGMGGVDVVSEELI	16		2105.93	0	1	at	5	565	596	M	14781	14874
		no enzyme	no enzyme	g	3.38	MDHTSELGGMETTMPWGSG	2	M1(Oxidation); M10(Oxidation)	2055.48	0	1	at	6	71	106	T	16251	16356
		no enzyme	no enzyme	t	2	ILVVSWGEGVGEGGLGGVGGLSGIGGT	1		2384.37	0	0.433	atc	6	3781	3857	G	4998	5226
		no enzyme	no enzyme	m	2.05	VNLLAAEMPMLATHSGDAPESSGGPSM	2	M8(Oxidation)	2686.36	0	1	atc	3	2308	2363	N	6924	7089
		no enzyme	no enzyme	s	2.63	LSSGLSTLSPS	163		1048.62	0	1	atc	2	2517	2563	A	7551	7689
		no enzyme	no enzyme	w	2.6	GWNMFSEFYGNSWWTSEESYTVW	1		2896.09	0	0.88	atc	5	489	555	N	14904	15102
		no enzyme	no enzyme	l	3.26	QPPIPSSVLIFVANSNFLNGL	47		2229.06	0	0.431	atcg	1	1913	1960	N	5739	5880
		no enzyme	no enzyme	g	4.33	QPPIPSSVLIFVANSNFLGGLG	67		2229.06	0	0.39	atcg	1	1928	1949	G	5784	5847
		no enzyme	no enzyme	w	2.05	GLTVTNSFENW	256		1265.69	0	0.663	at-cg	2	2316	2381	N	6948	7143
		no enzyme	no enzyme	e	4.2	SNNNETNFLSSPYYDYE	14		2057.57	0	0.431	at-cg	4	1860	1918	E	10815	10989
		no enzyme	no enzyme	g	2	GAGETTPPECDNGTAATGAGVSGDNAEAVSATNGYFNGPDAGG	1	C10(Carbamidomethyl)	3987.6	0	0.681	atg	4	4184	4253	C	3810	4017
		no enzyme	no enzyme	p	2.33	HATHPLFFTLSHLSWMTPSSPLTTISTLNP	2		3337.68	0	1	atgc	5	1560	1598	H	11775	11889
		no enzyme	no enzyme	f	2.95	FLMTAWDPYSYNCPNCTF	116	C13(Carbamidomethyl); C16(Carbamidomethyl)	2284.32	0	0.381	atgc	2	4882	4924	P	14646	14772
		no enzyme	no enzyme	l	2.64	NIVGIKVVNNEMYGPIKVGL	2	M12(Oxidation)	2172.77	0	0.734	atgc	3	5043	5087	K	15129	15261
		no enzyme	no enzyme	l	2.64	NIVGIQVVNNEMYGPIQVGL	2	M12(Oxidation)	2173.34	0	0.745	atgc	3	5043	5087	Q	15129	15261
		no enzyme	no enzyme	t	2.69	SNLWWSSPMSLVFT	2		1654.58	0	1	atgc	1	5051	5069	T	15153	15207
		no enzyme	no enzyme	g	3.07	VKPLLLKGNSYLISFSKVKMMVMNFSSG	46	K7(Lys->PyrLys); K17(Lys->PyrLys)	3336.84	0	0.658	atgc	3	5307	5334	K	15921	16002
		no enzyme	no enzyme	v	2.26	SPSLLSSSFSIAVSTMPATPVAAIASSTV	7		2782.24	0	0.945	cg	5	4094	4245	S	3834	4287
		no enzyme	no enzyme	g	2.15	AGSAVVAGGAGSVGALGG	5		1354.81	0	0.679	cg	2	4110	4140	A	12330	12420
		no enzyme	no enzyme	f	2.67	AGSGISMDGDGTNNGDGGYMEHHNDNICGSNGMSLF	2	M7(Oxidation); M20(Oxidation); C28(Carbamidomethyl); M33(Oxidation)	3736.51	0	1	cg	1	5186	5251	H	15558	15753
		no enzyme	no enzyme	n	2.31	TNNGDGGYMEMMNDNICGSN	5	M9(Oxidation); M11(Oxidation); M12(Oxidation); C17(Carbamidomethyl)	2242.13	0	0.594	cg	1	5186	5251	M	15558	15753
		no enzyme	no enzyme	n	2.71	TNNGDGGYMEMMNDNICGSN	271	M9(Oxidation); M11(Oxidation); C17(Carbamidomethyl)	2224.81	0	0.929	cg	1	5186	5251	M	15558	15753
		no enzyme	no enzyme	i	3.8	FLIFVLLVCALGMI	61	C9(Carbamidomethyl)	1609.09	0	1	cgt	5	5254	5286	M	711	807
		no enzyme	no enzyme	h	2.44	DVGQECSGHHAGPH	13	C6(Carbamidomethyl)	1487.39	0	1	cgt	2	1811	1842	H	5433	5526
		no enzyme	no enzyme	w	4.31	MLASWAMTLSSLLMSAALLW	506	M14(Oxidation)	2212.91	0	0.985	cgt	4	3474	3492	W	6093	6147
		no enzyme	no enzyme	t	2.2	LGGGGATGTASTTGGT	942		1264.2	0	0.655	cgt	1	2965	3005	G	8895	9015
		no enzyme	no enzyme	e	2.62	QATGGLAEE	8		875.708	0	1	cgt	3	4075	4087	E	12225	12261
		no enzyme	no enzyme	i	4.57	NIESMTNSLTLMTNQQATTI	133		2211.32	0	0.974	ct	3	780	813	Q	2340	2439
		no enzyme	no enzyme	i	4.57	NIESMTNSLTLMTNKKATTI	133		2211.32	0	0.974	ct	3	780	813	K	2340	2439
		no enzyme	no enzyme	g	2.88	SMWGGTSGGCGNTVNMGMTSSSTVVCISDSMNSGGGNNGNIGG	5	M2(Oxidation); C10(Carbamidomethyl); C26(Carbamidomethyl)	4172.11	0	0.678	ct	5	489	555	G	14904	15102
		no enzyme	no enzyme	p	2.41	NDEMEGSEEWHESNNGFDP	14	M4(Oxidation)	2239.1	0	0.406	ctg	2	959	982	E	2877	2946
		no enzyme	no enzyme	n	2.75	LGEVTATVEAGFN	191		1308.46	0	0.349	ctg	2	1096	1128	T	3288	3384
		no enzyme	no enzyme	l	5.07	FETNTVEGNEGEELNDDSTL	363		2213.07	0	0.985	ctg	2	1686	1711	T	5058	5133
		no enzyme	no enzyme	q	2.41	HMLIHQGHLQQILTKPYPALSQGTMLQQ	7	K15(Lys->PyrLys); M25(Oxidation)	3336.84	0	0.674	ctg	5	2395	2440	K	9249	9384
		no enzyme	no enzyme	h	3.31	VMVGCPCEGICWVLVHDGH	72	C5(Carbamidomethyl); C7(Carbamidomethyl); C11(Carbamidomethyl)	2227.63	0	0.977	ctg	3	3211	3267	V	9633	9801
		no enzyme	no enzyme	q	2.27	DLLMQNQ	1		861.521	0	1	ctg	4	1811	1874	D	10947	11136
		no enzyme	no enzyme	t	2.58	SSIAASTGTPSSPQEAGASAADTAFYSEITIQGAT	13		3345.69	0	0.37	gt	3	5069	5109	L	15207	15327
		no enzyme	no enzyme	m	2.32	VCMLINACMTMM	157	C2(Carbamidomethyl); C8(Carbamidomethyl); M9(Oxidation); M11(Oxidation); M12(Oxidation)	1523.35	0	0.678	reg	2	69	97	M	207	291
		no enzyme	no enzyme	l	3.53	VKGKAKKWGIKSQFGSKLL	1080	K7(Lys->PyrLys)	2212.88	0	0.207	reg	5	5227	5268	K	765	888
		no enzyme	no enzyme	s	2.57	SFYFFVPFLMSMPVLGWQWGVVWLVGWLVMLGCVLS	1	C33(Carbamidomethyl)	4251.6	0	0.964	reg	4	4770	4891	V	1896	2259
		no enzyme	no enzyme	l	2.36	LGCQLSVQCFNQLTQAYAEENVFMLLML	2	C3(Carbamidomethyl); C9(Carbamidomethyl); M24(Oxidation)	3336.84	0	0.677	reg	4	4808	4835	Q	2064	2145
		no enzyme	no enzyme	l	2.36	LGCKLSVQCFNKLTQAYAEENVFMLLML	2	C3(Carbamidomethyl); C9(Carbamidomethyl); M24(Oxidation)	3336.84	0	0.678	reg	4	4808	4835	K	2064	2145
		no enzyme	no enzyme	n	5.57	PFASDFNTELTINSPMSTIN	189	M16(Oxidation)	2214.21	0	0.974	reg	3	792	830	F	2376	2490
		no enzyme	no enzyme	n	5.57	PMASDMNTELTINSPMSTIN	184	M2(Oxidation); M6(Oxidation); M16(Oxidation)	2215	0	1	reg	3	792	830	M	2376	2490
		no enzyme	no enzyme	g	2.37	EAASNLNPG	25		870.429	0	0.947	reg	4	3652	3693	N	5490	5613
		no enzyme	no enzyme	l	2.38	QAVVGVLVGSVPL	73		1235.76	0	0.714	reg	5	2920	2948	Q	7725	7809
		no enzyme	no enzyme	i	2.41	NMMISTAAGMPMIVGAMNEANMFSFI	14		2782.18	0	0.947	reg	6	2686	2773	M	8250	8511
		no enzyme	no enzyme	v	2.71	NGFSFILVLGVCYNFLFLWALVGEVGGGSLCLMFLV	1	C12(Carbamidomethyl); C31(Carbamidomethyl); M33(Oxidation)	4028.45	0	1	reg	6	2686	2773	G	8250	8511
		no enzyme	no enzyme	e	2.81	KYLEVGINKGGNKMISTAAGKPKIVGAMNE	6	K13(Lys->PyrLys); K21(Lys->PyrLys)	3336.84	0	0.671	reg	6	2689	2718	K	8415	8502
		no enzyme	no enzyme	a	4.41	LLPHSFTPTTQLESMNLAMA	49	M15(Oxidation)	2217.94	0	0.148	reg	1	2957	3009	E	8871	9027
		no enzyme	no enzyme	w	4.12	LQLYCLSGVGLYLGWGLLW	57	C5(Carbamidomethyl)	2210.43	0	0.866	reg	5	1149	1226	Y	12891	13122

## Sheet: swingerRNAs, tetracodons
			swinger transformed tetracodons, translated according to tetracodons, codons expanded by a silent nucleotide
			Analysiz assumes digestion by	detected carboxyl cleavage	missed cleavage	Xcorr	Peptide	PSM	AA modifications	M/Z	FDR q	PEP	swinger transformation	translation frame	N extremity position	C extremity position	AA at stop(s)	5' position	3' position
			no enzyme	tryps	k	2.76	AFSEMDQKK	40		1083.88	0	0.0168	ActG	r3	2088	2111	K	8125	8217
			no enzyme	tryps	k	2.76	AFSEMDQQK	39		1083.88	0	0.0288	ActG	r3	2088	2111	Q	8125	8217
			no enzyme	tryps	r	3.06	SPPHGQCAQTAQGGPCETTGQR	1	C7(Carbamidomethyl); C16(Carbamidomethyl)	2324.54	0	0.961	Acgt	f1	1299	1341	C	5196	5364
			no enzyme	tryps	r	4.02	LSGFWWIFWLSEFGWVR	15		2218.54	0	0.881	atg	f2	1843	1892	W	7372	7568
			no enzyme	tryps	k	2.05	HNQQGLNK	4		936.755	0	0.899	Acgt	f0	2358	2371	N	9432	9484
			no enzyme	tryps	r	2.13	ACVFGTSFGSLDTFCTQYLLSLR	1	C2(Carbamidomethyl); C15(Carbamidomethyl)	2640.27	0	0.4	gt	r3	2121	2150	F	7969	8085
			no enzyme	tryps	k	2.21	IGTGGSDK	285	K8(Lys->PyrLys)	843.053	0	0.901	At-cg	f3	1104	1128	K	4416	4512
			no enzyme	tryps	r	2.7	VATGGGEVR	85		846.708	0	0.00389	At-cg	f2	3384	3395	G	13536	13580
			no enzyme	tryps	r	3.26	VSWEQYYLR	3		1243.93	0	0.493	Reg	r2	2406	2429	Y	6853	6945
			no enzyme	tryps	k	3.08	FLNNNLINLK	14		1202.13	0	0.708	Atc	f2	1603	1612	N	6412	6448
			no enzyme	tryps	k	2.37	NISVEWVK	6		974.339	0	0.851	Ag-Ct	f2	198	207	X	792	828
			no enzyme	tryps	k	3.78	NGSGLYDFLLLDPWVLLK	3		2060.68	0	1	Atgc	f1	2505	2523	P	10020	10092
			no enzyme	tryps	r	3.64	PWKMCYGGKNNPHDIKR	430	K3(Lys->PyrLys); M4(Oxidation); C5(Carbamidomethyl)	2227.26	0	0.93	ActG	r1	2692	2715	K	5709	5801
			no enzyme	tryps	r	2.42	AQAPYYSNTTQGSAHAPPAHVAAAEEGGPGGLVPVPGAR	1		3753.95	0	0.349	Ctg	r0	402	460	V	14729	14961
			no enzyme	tryps	k	2.64	LLWWFWITELDTMK	1	M13(Oxidation)	1898.79	0	0.499	Ag-Ct	f2	3272	3285	W	13088	13140
			no enzyme	tryps	k	2.6	YELVCTTKLEALSYKLILK	11	C5(Carbamidomethyl)	2287.8	0	0.898	Reg	r0	2735	2766	K	5505	5629
			no enzyme	tryps	k	2.63	YELVCTTQLEALSYQLILK	12	C5(Carbamidomethyl)	2287.8	0	0.897	Reg	r0	2735	2766	Q	5505	5629
			no enzyme	tryps	k	2.76	MIQEIYMTCTTCTGEIWERLFK	2	C9(Carbamidomethyl); C12(Carbamidomethyl)	2808.57	0	0.265	Reg	r2	967	999	R	12573	12701
			no enzyme	tryps	r	4.72	FPPTLLAPPLSSLPALPGNSMPSHYASPAR	8		3085.1	0	0.595	Act	f1	239	270	P	956	1080
			no enzyme	tryps	r	2.35	EVEPWWER	4		1129.16	0	0.0553	Cg	f0	2115	2122	P	8460	8488
			no enzyme	tryps	r	5	TNTLSYSMHSVLSTLLTTSR	412		2213.42	0	0.926	Agt	f1	759	778	S	3036	3112
			no enzyme	tryps	k	3.44	SAFCNLNQTGSQIWSPSSTK	45	C4(Carbamidomethyl)	2212.87	0	0.889	At	f3	74	113	T	296	452
			no enzyme	tryps	k	2.42	DGPSTHLISLSMSLDIIHSSSLLILAIPIGK	13	K31(Lys->PyrLys)	3338.37	0	0.17	Atgc	f3	657	732	S	2628	2928
			no enzyme	tryps	k	2.3	FSTSTMDHTMPSNLSSSPLYPLYSAAIANYLTLLPSMK	1	M10(Oxidation); M37(Oxidation)	4181.49	0	0.384	Reg	f0	3213	3263	Y	12852	13052
			no enzyme	tryps	r	3.14	ELDCMQVAGGR	57	C4(Carbamidomethyl)	1234.9	0	0.957	Acgt	r2	4115	4128	D	57	109
			no enzyme	tryps	r	2.13	QATPSPDR	77		871.083	0	0.854	Act	r1	1860	1871	T	9085	9129
			no enzyme	tryps	r	2.99	CPMIFIQNLR	23	C1(Carbamidomethyl); M3(Oxidation)	1308.32	0	0.761	Agc	r3	2597	2612	I	6121	6181
			no enzyme	tryps	r	2.05	TPTVHCR	1392	C6(Carbamidomethyl)	870.659	0	0.572	atg	f2	3357	3372	H	13428	13488
			no enzyme	tryps	k	2.58	GVAEIMEAIPLNK	2	M6(Oxidation)	1401.45	0	0.326	Ag-Ct	f1	2477	2501	A	9908	10004
			no enzyme	tryps	k	3.38	ILPPILASTQSPYGQNEMK	272	M18(Oxidation); K19(Lys->PyrLys)	2212.95	0	0.25	gt	f01	1864	1883	X	7456	7532
			no enzyme	tryps	k	3.19	DDGNVSESNSSADWEGFSVAGMLLVPGVGSSVMHK	1		3562.67	0	1	Reg	r3	238	277	S	15461	15617
			no enzyme	tryps	r	3.32	PHQAPNLQTLQTGSLGTLIAR	114		2213.81	0	0.295	Ag	r3	751	775	I	13469	13565
			no enzyme	tryps	r	3.29	VDVSVWSSGGGGR	63		1263.3	0	0.313	Cg	f0	108	129	S	432	516
			no enzyme	tryps	k	2.38	PDSGDAVADDLNQDK	5		1559.86	0	0.515	Agc	f3	186	201	D	744	804
			no enzyme	tryps	k	4.77	LLTWLGGGGVYGK	190		1321.27	0	1	Reg	r1	2063	2078	G	8257	8317
			no enzyme	tryps	k	2.95	XPLNLNNVQNMYTLHTSK	1042	X1(L); M11(Oxidation); K18(Lys->PyrLys)	2225.61	0	0.287	Reg	f2	2623	2704	X	10492	10816
			no enzyme	tryps	k	2.2	EAVLYVLPEGPK	24		1312.06	0	0.668	Ctg	f2	3751	3795	K	15004	15180
			no enzyme	tryps	r	2.21	QASEVTPR	6		887.512	0	0.906	Ag	r0	1159	1167	V	11901	11933
			no enzyme	tryps	r	2.06	PKDLPCMDFLYYLLTIKR	8	K2(Lys->PyrLys); C6(Carbamidomethyl); K17(Lys->PyrLys)	2506.22	0	1	Cg	r1	3855	3885	K	1029	1149
			no enzyme	tryps	r	3.95	NSMVSLAMNLIR	1	M3(Oxidation)	1364.78	0	0.595	Acgt	r0	1440	1467	S	10701	10809
			no enzyme	no enzyme	a	2.01	YHSATNGEMQGEEEA	1	M9(Oxidation)	1668.37	0	0.965	Agt	r1	4073	4109	G	133	277
			no enzyme	no enzyme	g	2.06	LGGGPGPGVWGGVPG	1019		1263.97	0	0.952	Atgc	r2	1983	2025	G	8469	8637
			no enzyme	no enzyme	n	3.36	LHIATLSLVVSQGVN	27		1551.1	0	0.154	Atgc	f1	1402	1427	I	5608	5708
			no enzyme	no enzyme	p	2.43	WGMMIMWNEWP	5	M6(Oxidation)	1496.61	0	0.193	Agc	f0	2739	2752	W	10956	11008
			no enzyme	no enzyme	s	4.01	TTISLMQSLSHHYPQHTQS	154	M6(Oxidation)	2211.32	0	0.212	Ct	f1	3164	3192	S	12656	12768
			no enzyme	no enzyme	w	3.99	LGFYVALCAPSLKKLSCVW	15	C8(Carbamidomethyl); C17(Carbamidomethyl)	2212.59	0	0.96	atg	f1	3142	3182	K	12568	12728
			no enzyme	no enzyme	w	3.99	LGFYVALCAPSLQQLSCVW	15	C8(Carbamidomethyl); C17(Carbamidomethyl)	2212.59	0	0.958	atg	f1	3142	3182	Q	12568	12728
			no enzyme	no enzyme	a	2.64	QATVLSPSA	30		875.175	0	0.93	Agc	r3	3433	3467	A	2701	2837
			no enzyme	no enzyme	l	2.01	KLLVSVASFPPSLL	1		1473.88	0	0.881	Agtc	r1	3572	3600	K	2169	2281
			no enzyme	no enzyme	p	2.32	WGPSGLLLLCPASNDGPLPDP	1	C10(Carbamidomethyl)	2176.48	0	0.465	Ag-Ct	f0	2726	2772	D	10904	11088
			no enzyme	no enzyme	q	4	MDDLVGPLMTKDQ	13	M1(Oxidation)	1478.83	0	0.963	Atgc	f3	3725	3775	K	14900	15100
			no enzyme	no enzyme	q	4	MDDLVGPLMTQDQ	13	M1(Oxidation)	1478.83	0	0.967	Atgc	f3	3725	3775	Q	14900	15100
			no enzyme	no enzyme	e	3.61	ADDETTDENMINPDDESANE	17		2225.73	0	1	Agct	r3	3675	3737	D	1621	1869
			no enzyme	no enzyme	i	3.07	EEVMDLLLQI	40		1204.86	0	0.884	Ctg	f1	4003	4033	I	16012	16132
			no enzyme	no enzyme	p	2.81	PHFPALPYPGMMTHLHLDMPGQPMNPLHAP	18		3346.84	0	0.886	Act	f2	3950	4000	M	15800	16000
			no enzyme	no enzyme	p	2.26	LGTVENXP	8969	X7(L)	842.624	0	0.639	Ctg	f3	724	748	L	2896	2992
			no enzyme	no enzyme	q	2.12	PYLPNIIQ	5		958.12	0	0.93	Acgt	r1	1860	1880	X	9049	9129
			no enzyme	no enzyme	q	3.21	CMVAGEGAAWTNCLSQ	64	C1(Carbamidomethyl); C13(Carbamidomethyl)	1754.5	0	1	At	r3	999	1020	A	12489	12573
			no enzyme	no enzyme	w	4.73	TLQLSTFSLEAVIYLLSQW	208		2211.81	0	0.615	Reg	f0	3157	3204	V	12628	12816
			no enzyme	no enzyme	c	4.15	GCGELLESFVSCVELCPPC	1709	C2(Carbamidomethyl); C12(Carbamidomethyl); C16(Carbamidomethyl); C19(Carbamidomethyl)	2214.19	0	0.347	AC	r3	393	411	P	14925	14997
			no enzyme	no enzyme	g	2.21	TAAASSAGGASAHPSEENVMIGASAFTGWMDSAVSG	1		3381.21	0	0.337	Acgt	f3	3684	3747	S	14736	14988
			no enzyme	no enzyme	g	4.33	LAMLYASNAVATLVDDVMIDG	55	M3(Oxidation); M18(Oxidation)	2213.71	0	0.315	Agc	f0	749	785	D	2996	3140
			no enzyme	no enzyme	g	2.85	GLYTMGKHIIGTGGSDKG	15		1791.86	0	1	At-cg	f3	1104	1128	K	4416	4512
			no enzyme	no enzyme	g	2.8	GLYTMGQHIIGTGGSDQG	14		1791.86	0	1	At-cg	f3	1109	1126	Q	4436	4504
			no enzyme	no enzyme	n	4.64	SGDNMCNVGVLGGMGVLLGFTN	416	C6(Carbamidomethyl)	2213.85	0	0.914	Reg	r3	1956	2082	N	8241	8745
			no enzyme	no enzyme	a	2.31	LSAAPGPLTMAAPA	127		1269.92	0	1	ac-gt	f3	466	499	G	1864	1996
			no enzyme	no enzyme	f	4.62	MGHGDEPLMSGMSGNGMLGQLSF	28	M9(Oxidation); M12(Oxidation); M17(Oxidation)	2400.38	0	0.465	atg	r1	3005	3035	G	4429	4549
			no enzyme	no enzyme	l	3.58	DPLHNSNTLLILNSFISSPL	36		2194.53	0	0.428	At	f1	2098	2151	D	8392	8604
			no enzyme	no enzyme	q	3.33	GKGMDGMGIMEAIDMMKANQ	512	M7(Oxidation); M10(Oxidation); M15(Oxidation); K17(Lys->PyrLys)	2285.51	0	0.119	At	r0	2033	2060	K	8329	8437
			no enzyme	no enzyme	g	3.36	MCPVMGNGYIMHFVSMVVVSDGCDGIHDSVMVVITSG	1	C2(Carbamidomethyl); C23(Carbamidomethyl)	3998.51	0	0.266	At-cg	f3	2228	2266	H	8912	9064
			no enzyme	no enzyme	h	2.31	LAEAWMH	92		855.419	0	0.393	Acgt	r0	3452	3474	A	2673	2761
			no enzyme	no enzyme	p	2.12	IGHSGAATVALATP	245		1264.09	0	0.848	Reg	r2	1880	1903	T	8957	9049
			no enzyme	no enzyme	s	3.98	NTPFVSSVTDLLLVDLFALIS	40		2264.21	0	0.987	AC	r3	1878	1928	V	8857	9057
			no enzyme	no enzyme	w	3.3	VSINTVLGAVDVPAALAAVSTDW	2		2269.49	0	0.932	Act	r0	2414	2458	A	6737	6913
			no enzyme	no enzyme	p	3.78	TTMTQTQQLSTNHTIATLSTP	32		2275.57	0	0.886	At-cg	r1	1937	2009	T	8533	8821
			no enzyme	no enzyme	q	3.13	FNLNNILLNQ	31		1200.22	0	0.613	Acgt	r0	2530	2552	N	6361	6449
			no enzyme	no enzyme	w	3.92	LYQIYLSNQTAQSVTNSTW	15		2217.63	0	0.531	At-cg	r0	1440	1473	Y	10677	10809
			no enzyme	no enzyme	c	4.13	LDISCSIMATNGASCLIVQC	119	C5(Carbamidomethyl); C15(Carbamidomethyl); C20(Carbamidomethyl)	2212.31	0	0.896	Act	f3	3715	3769	D	14860	15076
			no enzyme	no enzyme	l	3.92	VIDELTGGGGL	109		1032.04	0	0.353	Ag-Ct	f3	2714	2740	G	10856	10960
			no enzyme	no enzyme	a	3.31	IKYFLGNPEKKYMWYCGQAKENWWFTGNA	1	K10(Lys->PyrLys); K11(Lys->PyrLys); M13(Oxidation); C16(Carbamidomethyl); K20(Lys->PyrLys)	3974.87	0	1	atg	r2	382	439	K	14813	15041
			no enzyme	no enzyme	e	3.94	ECGGMLMSGISGIEEVMAVGGE	85	C2(Carbamidomethyl)	2213.31	0	0.961	Agct	f3	2728	2778	E	10912	11112
			no enzyme	no enzyme	a	4.59	VFFQGEGWIGGILEYVGA	249		1943.87	0	1	Reg	r2	174	191	G	15805	15873
			no enzyme	no enzyme	e	3.58	LVVPLLLMVIIWMWGFILE	88	M13(Oxidation)	2300.4	0	0.902	Agct	f2	3899	3924	M	15596	15696
			no enzyme	no enzyme	g	2.91	FIEEIEAG	76		908.982	0	1	Acgt	f1	3270	3297	L	13080	13188
			no enzyme	no enzyme	g	2.04	IMMSHINETSDLG	2		1447.51	0	0.963	Agt	r0	1882	1920	T	8889	9041
			no enzyme	no enzyme	h	2.66	QATTQTSH	65		873.297	0	0.903	Agct	r2	3200	3222	Q	3681	3769
			no enzyme	no enzyme	h	2.38	KATTKTSH	61		873.297	0	0.896	Agct	r2	3210	3217	K	3701	3729
			no enzyme	no enzyme	h	2.51	PPKTQPPAHPNVPTTDHLPPNKYLSHPH	4	K3(Lys->PyrLys); K22(Lys->PyrLys)	3335.9	0	0.618	At-cg	r0	3991	4044	K	393	605
			no enzyme	no enzyme	h	4.14	YMMICPHFHWFPTLNSLMPLGNHLMAH	1	C5(Carbamidomethyl); M18(Oxidation)	3310.68	0	1	Cgt	r2	2500	2562	M	6321	6569
			no enzyme	no enzyme	i	2.03	AXPPISLDYSEYTXPHCSLEPTVSI	3	X2(L); X14(L); C17(Carbamidomethyl)	2800.63	0	0.239	Ag	r1	3208	3237	I	3621	3737
			no enzyme	no enzyme	i	2.19	EISQPPCVGGNAVCI	6	C7(Carbamidomethyl); C14(Carbamidomethyl)	1601.57	0	0.218	Ag-Ct	f1	1954	1994	X	7816	7976
			no enzyme	no enzyme	l	3.26	LVGVHGEGGGLTDLMTILLYLL	147	M15(Oxidation)	2299.5	0	0.937	Cg	f1	4063	4110	I	16252	16440
			no enzyme	no enzyme	n	4.14	VEFALNSLNSPN	41		1305.28	0	0.0401	Atcg	r3	3505	3519	F	2493	2549
			no enzyme	no enzyme	n	3.7	SDDINFQQDGQDN	130		1494.1	0	1	Ct	f1	3628	3657	D	14512	14628
			no enzyme	no enzyme	q	3.04	YMNLDLPQNSLYLYALLLQ	179		2284.97	0	0.532	Act	f2	2144	2218	Y	8576	8872
			no enzyme	no enzyme	q	3.23	FMNLDLPQNSLYLYALLLQ	78	M2(Oxidation)	2284.36	0	0.915	Act	f2	2144	2218	F	8576	8872
			no enzyme	no enzyme	q	3.23	MMNLDLPQNSLYLYALLLQ	82	M1(Oxidation); M2(Oxidation)	2284.36	0	0.915	Act	f2	2144	2218	M	8576	8872
			no enzyme	no enzyme	w	2.8	GLGESSEALDVSLW	275		1460.36	0	0.0972	Reg	r1	269	295	X	15389	15493
			no enzyme	no enzyme	a	3.48	ENYGWEVVADAGMMWVNGGAA	3		2225.19	0	1	At	r2	2791	2821	A	5285	5405
			no enzyme	no enzyme	m	2.98	FMNQLQQLEM	11	M2(Oxidation); M10(Oxidation)	1313.25	0	0.4	Acg	r3	535	557	E	14341	14429
			no enzyme	no enzyme	m	2.46	TCSSPGSAPSIQLATLHSLLALEAGSCCVSGVIIVEMLMM	1	C2(Carbamidomethyl); C27(Carbamidomethyl); C28(Carbamidomethyl)	4191.37	0	0.557	Ctg	f0	4	52	S	16	208
			no enzyme	no enzyme	v	2.54	LVVALVWSLCCSLLFFWESMDMV	1	C10(Carbamidomethyl); C11(Carbamidomethyl)	2808.28	0	0.648	gt	r3	3997	4029	S	453	581
			no enzyme	no enzyme	h	2.2	PSSSNVVH	100		827.665	0	1	Cg	r2	3966	3979	N	653	705
			no enzyme	no enzyme	n	2.76	MTGILIFLAACQVWSSLVCMSGVPGN	3	C11(Carbamidomethyl); C19(Carbamidomethyl)	2808.56	0	1	At	r3	2992	3042	V	4401	4601
			no enzyme	no enzyme	q	4.07	KPYTTLYLLFKQ	5		1513.99	0	0.903	Acgt	r1	1605	1630	K	10049	10149
			no enzyme	no enzyme	v	4.68	IAVLHVFVLISAASEYTVLAV	9		2215.74	0	0.296	Agtc	r2	3819	3853	H	1157	1293
			no enzyme	no enzyme	v	5.02	GGTLGCGEMLVTGSGGVFLGGGDV	949	C6(Carbamidomethyl); M9(Oxidation)	2212.27	0	0.613	Reg	r2	2549	2582	G	6241	6373
			no enzyme	no enzyme	f	2.03	YTPFHLDSATSHNSCSHPIPCDSF	1	C15(Carbamidomethyl); C21(Carbamidomethyl)	2779.76	0	0.648	Acgt	r0	2203	2241	C	7605	7757
			no enzyme	no enzyme	l	2.12	SSLNGLTGPMCIL	2	C11(Carbamidomethyl)	1362.99	0	0.986	Acgt	r3	2090	2118	P	8097	8209
			no enzyme	no enzyme	l	2.86	DNKAGPKVDSWGGMYAMFL	38	K7(Lys->PyrLys); M17(Oxidation)	2213.1	0	0.146	Act	r1	3401	3442	K	2801	2965
			no enzyme	no enzyme	q	2.2	TAMDQSMMGTPQ	1		1296.1	0	0.304	ac-gt	f3	2189	2205	M	8756	8820
			no enzyme	no enzyme	v	2.24	GITLSPVGV	1462		842.138	0	0.481	Atgc	r2	949	974	G	12673	12773
			no enzyme	no enzyme	e	2.14	QATQSANGNSHE	1		1243.83	0	0.463	gt	f0	3051	3078	S	12204	12312
			no enzyme	no enzyme	l	4.72	VESTCTQEGLIWGFYLLVL	125	C5(Carbamidomethyl)	2227.32	0	0.323	Agct	f3	4024	4081	E	16096	16324
			no enzyme	no enzyme	g	3.1	WLGSLLASVGDIRLWPG	1		1840.12	0	0.124	AC	r2	172	198	R	15777	15881
			no enzyme	no enzyme	g	2.18	PSSLEGLPG	247		854.915	0	0.904	Reg	r3	1400	1408	P	10937	10969
			no enzyme	no enzyme	i	4.31	YAGILIYEGIEGGDNGIYWI	81		2215.97	0	0.555	Cg	f2	3859	3894	I	15436	15576
			no enzyme	no enzyme	c	2.31	CKISWIGLPLSPVHGFGQPQCAQLVSPPLC	1	C1(Carbamidomethyl); C21(Carbamidomethyl); C30(Carbamidomethyl)	3343.75	0	0.914	ActG	f1	3294	3342	K	13176	13368
			no enzyme	no enzyme	c	2.31	CQISWIGLPLSPVHGFGQPQCAQLVSPPLC	1	C1(Carbamidomethyl); C21(Carbamidomethyl); C30(Carbamidomethyl)	3343.75	0	0.916	ActG	f1	3294	3342	Q	13176	13368
			no enzyme	no enzyme	c	2.16	QAGCGAQALMAAC	38	C4(Carbamidomethyl); C13(Carbamidomethyl)	1305.76	0	0.265	Cgt	f1	2964	2980	C	11856	11920
			no enzyme	no enzyme	e	2.88	YLLNKNMPQLLSE	2	M7(Oxidation)	1578.84	0	0.314	Agct	f2	1	27	K	4	108
			no enzyme	no enzyme	e	2.88	YLLNQNMPQLLSE	2	M7(Oxidation)	1578.84	0	0.304	Agct	f2	1	27	Q	4	108
			no enzyme	no enzyme	e	2.94	YLLNENMPQLLSE	2	M7(Oxidation)	1578.84	0	0.274	Agct	f2	1	27	E	4	108
			no enzyme	no enzyme	f	2.46	EYFSVLLNISNSHF	9		1668.76	0	0.551	Acg	r1	496	520	I	14489	14585
			no enzyme	no enzyme	g	2.67	VVTVSNVPG	717		873.06	0	0.615	atg	f3	1188	1202	X	4752	4808
			no enzyme	no enzyme	i	3.61	KKMQFKDKSQYKCLSVI	25	K12(Lys->PyrLys); C13(Carbamidomethyl)	2240.89	0	0.0628	Atgc	f1	2810	2874	K	11240	11496
			no enzyme	no enzyme	l	3.97	NILLDNFTLWSHIFLTGFL	21		2262.73	0	0.953	Atc	f0	1141	1200	I	4564	4800
			no enzyme	no enzyme	n	3.67	CTDWTENSVSTEEGFHGFN	6	C1(Carbamidomethyl)	2217.73	0	1	Atc	f3	1495	1523	F	5980	6092
			no enzyme	no enzyme	n	3.67	CTDWTENSVSTEEGMHGMN	1	C1(Carbamidomethyl); M15(Oxidation); M18(Oxidation)	2217.73	0	1	Atc	f3	1495	1523	M	5980	6092
			no enzyme	no enzyme	p	3.14	NPSSSFTNLSISIP	12		1464.39	0	1	Acg	r1	2839	2923	K	4877	5213
			no enzyme	no enzyme	t	4.6	SMVVVSDGCDGIKDSVMVVIT	164	C9(Carbamidomethyl); M17(Oxidation)	2226.39	0	0.92	At-cg	f3	2228	2266	K	8912	9064
			no enzyme	no enzyme	y	2.22	NYASVGDCNLYY	1	C8(Carbamidomethyl)	1438.73	0	1	ac-gt	r3	3883	3924	Y	873	1037
			no enzyme	no enzyme	y	3.42	TLFAGYTGANLTDIQTTDHPY	36		2298.4	0	0.962	ac-gt	f3	3364	3390	Y	13456	13560
			no enzyme	no enzyme	a	2.76	WGADLYLAGATLVAA	11		1491.96	0	0.569	At-cg	f0	1074	1106	A	4296	4424
			no enzyme	no enzyme	g	2.91	PYPVGGPNSAPGIIATLPSPCLAFGPFPALGYIPANCNFG	1	C21(Carbamidomethyl); C37(Carbamidomethyl)	4069.2	0	0.345	Atcg	f3	493	564	P	1972	2256
			no enzyme	no enzyme	l	2.47	LFGVGGTSGELTGL	39		1307.76	0	1	ac-gt	r1	3712	3751	G	1565	1721
			no enzyme	no enzyme	l	2.88	MNLGEVISVTLLVLL	32		1613.09	0	0.948	Reg	f2	334	369	L	1336	1476
			no enzyme	no enzyme	p	2.49	WTVWNGP	25		859.047	0	0.906	Ag-Ct	f2	1561	1591	P	6244	6364
			no enzyme	no enzyme	q	2.9	HHFDLLTMPTLDNDVNSVTQ	17	M8(Oxidation)	2312.26	0	1	Acg	r2	2348	2376	D	7065	7177
			no enzyme	no enzyme	f	2.61	HFVYEVESVFGEINMIPILFENSDLLVEF	2		3428.48	0	1	Agt	r0	195	253	P	15557	15789
			no enzyme	no enzyme	g	2.28	LGGGFCTVSLVVG	151	C6(Carbamidomethyl)	1268.53	0	0.125	Ctg	f0	2909	2938	G	11636	11752
			no enzyme	no enzyme	m	2.74	FQMVTGVDGLSSM	5	M13(Oxidation)	1388.54	0	0.926	Acg	r2	2623	2666	D	5905	6077
			no enzyme	no enzyme	v	2.44	PKSCELGMPEMAMMKNIV	27	K2(Lys->PyrLys); C4(Carbamidomethyl); M14(Oxidation); K15(Lys->PyrLys)	2300.1	0	0.422	At	r0	2937	2957	K	4741	4821
			no enzyme	no enzyme	l	2.2	HWIQATDGVPAL	117		1305.04	0	0.277	Ag	f3	2039	2058	H	8156	8232
			no enzyme	no enzyme	m	3.3	IYCSPLLMPHLLTFHPSLM	7	C3(Carbamidomethyl); M19(Oxidation)	2286.21	0	0.587	Cgt	r0	2886	2963	Y	4717	5025
			no enzyme	no enzyme	q	3.39	LCFLTLFNLSNQTVLFLLQ	216	C2(Carbamidomethyl)	2282.39	0	0.914	Cgt	r1	300	332	T	15241	15369

## Sheet: Swinger RNAs, pentacodons
			swinger transformed pentacodons, translated according to tetracodons, codons expanded by a silent dinucleotide
			Analysiz assumes digestion by	detected carboxyl cleavage	missed cleavage	Xcorr	Peptide	PSM	AA modifications	M/Z	FDR q	PEP	swinger transformation	translation frame	N extremity position	C extremity position	AA at stop(s)	5' position	3' position
			no enzyme	tryps	r	2.43	EIYLITR	381		905.745	0	0.529	ac	r1	2685	2691	I	3114	3144
			no enzyme	tryps	r	2.98	ISATSIVR	4		847.134	0	1	acg	r3	2711	2740	S	2869	3014
			no enzyme	tryps	k	3.44	PDEFPSPDQQAK	102		1360.35	0	0.787	ac-gt	f3	3181	3198	X	15905	15990
			no enzyme	tryps	k	3.19	LANHNNDVEQNVQNHIEK	400	K18(Lys->PyrLys)	2225.32	0	0.425	actg	r1	1445	1463	X	9254	9344
			no enzyme	tryps	k	3.34	MEDLHSQLMQTK	58	M9(Oxidation)	1477.39	0	0.817	ag	r4	23	35	M	16394	16454
			no enzyme	tryps	r	2.21	LGPVEAPR	5		840.446	0	0.0451	agc	r0	1979	1986	E	6639	6674
			no enzyme	tryps	k	3.35	KGWGGLLKAAAK	53		1202.41	0	0.934	agct	f2	275	320	K	1375	1600
			no enzyme	tryps	k	2.59	HLELEEK	23		896.09	0	0.315	agct	f3	2727	2733	E	13635	13665
			no enzyme	tryps	r	2.27	TATPTTPR	52		845.947	0	0.812	agt	f2	1399	1410	T	6995	7050
			no enzyme	tryps	r	2.22	VAVPTVPR	5		840.446	0	0.00375	agt	f2	1403	1410	V	7015	7050
			no enzyme	tryps	k	2.5	IEEMLEK	1	M4(Oxidation)	906.896	0	0.544	agt	r1	1152	1161	X	10764	10809
			no enzyme	tryps	r	2.26	MXCDSSNSR	26	X2(L); C3(Carbamidomethyl)	1067.96	0	0.874	agt	r3	556	573	L	13704	13789
			no enzyme	tryps	k	2.08	IVEMFSLTMENMK	2	M12(Oxidation); K13(Lys->PyrLys)	1697.95	0	0.409	agt	r0	209	222	N	15459	15524
			no enzyme	tryps	k	2.6	IVLPRAGECTSGVDLPIGDNGITACNQSVSK	46	C9(Carbamidomethyl); C25(Carbamidomethyl); K31(Lys->PyrLys)	3337.92	0	0.698	agtc	r2	2679	2719	R	2974	3174
			no enzyme	tryps	k	4.16	GMLVWGCGGGGGLGEDNSLMNK	77	M2(Oxidation); C7(Carbamidomethyl)	2224.98	0	0.0615	at	r1	2214	2235	X	5394	5499
			no enzyme	tryps	k	2.05	QINEMPK	3	M5(Oxidation)	875.5	0	0.815	at-cg	r2	2875	2888	I	2129	2194
			no enzyme	tryps	r	2.27	IQEWTYR	2		995.518	0	0.512	at-cg	r3	2687	2743	Y	2854	3134
			no enzyme	tryps	r	2.18	SCLCGVSVWAMGR	86	C2(Carbamidomethyl); C4(Carbamidomethyl)	1484.49	0	1	atg	f1	516	531	X	2580	2655
			no enzyme	tryps	r	3.11	QIYNMQDIQR	442		1309.81	0.045	0.238	ct	f3	318	332	I	1590	1660
			no enzyme	tryps	k	2.45	SDLKLKTVYKFGTMWLLLK	36		2283.16	0	1	ctg	f0	1410	1428	K	7050	7140
			no enzyme	tryps	k	2.45	SDLQLQTVYQFGTMWLLLK	38		2283.16	0	1	ctg	f0	1410	1428	Q	7050	7140
			no enzyme	tryps	r	2.19	DTLGFIHWNWCMDSSVGTVLNAER	2	C11(Carbamidomethyl)	2811.2	0	0.787	ctg	f2	2045	2075	T	10225	10375
			no enzyme	tryps	k	2.63	LHEIEEK	26		896.279	0	0.312	ctg	f0	2933	2943	X	14665	14715
			no enzyme	tryps	k	5.19	DWMAGPMVSEGGLWKAWCK	187	M7(Oxidation); C18(Carbamidomethyl)	2225.01	0	0.917	gt	r4	1555	1583	K	8654	8794
			no enzyme	tryps	k	2.09	SPVWVVGK	4		872.44	0	0.129	reg	r4	226	233	P	15404	15439
			no enzyme	no enzyme	a	2.13	STTPHSATSCDA	136	C10(Carbamidomethyl)	1236.47	0	0.77	ac	f3	304	338	X	1520	1690
			no enzyme	no enzyme	s	4.48	YIPMCAAALEITAASLLMISS	328	C5(Carbamidomethyl)	2226.29	0	0.763	ac	f1	617	657	L	3085	3285
			no enzyme	no enzyme	p	2.27	GYSVHLTYADSWIPWALGCLSSSVSVVLWPLLP	1	C19(Carbamidomethyl)	3670.89	0	0.736	ac	r4	1692	1741	S	7864	8109
			no enzyme	no enzyme	w	2.28	LWFLALPSIDLTLPGIW	34		1955.08	0	0.253	ac	r2	138	162	I	15759	15879
			no enzyme	no enzyme	a	2.21	WNNTDWGDFPQTINYIFSFLSSVSCWLMLEVEQPA	1	C25(Carbamidomethyl); M28(Oxidation)	4211.13	0	0.822	acg	r4	2745	2799	T	2574	2844
			no enzyme	no enzyme	n	3.52	MCLLMNQSTMPQCSDCLN	9	C2(Carbamidomethyl); M5(Oxidation); C13(Carbamidomethyl); C16(Carbamidomethyl)	2219.62	0	1	acg	r4	1466	1527	X	8934	9239
			no enzyme	no enzyme	d	3.1	HTISINITELWSCKLSSD	218	C13(Carbamidomethyl); K14(Lys->PyrLys)	2214.08	0	0.389	acgt	r0	2532	2586	K	3639	3909
			no enzyme	no enzyme	p	2.81	FYWLPSYPLTLPPTQSTTLTTDQSDIP	1		3079.55	0	1	acgt	r3	2260	2314	T	4999	5269
			no enzyme	no enzyme	p	4.01	LPHGLHHSITQLVYVLVHGP	2		2215.4	0	1	acgt	r1	1846	1881	V	7164	7339
			no enzyme	no enzyme	h	3.06	HTNSNILPLLSVLLIHPNSTTSLHNHYHAH	3		3377.86	0	0.669	acgt	r2	1537	1606	X	8539	8884
			no enzyme	no enzyme	m	2.73	FLKTTLFLINKMSNLQMNM	150		2284.21	0	1	acgt	r2	46	78	K	16179	16339
			no enzyme	no enzyme	m	2.73	FLQTTLFLINQMSNLQMNM	157		2284.21	0	1	acgt	r2	46	78	Q	16179	16339
			no enzyme	no enzyme	v	4.4	HPYTWMSSTELGSLQFLGDV	13		2269.91	0	0.321	act	r1	3120	3157	S	784	969
			no enzyme	no enzyme	v	3.82	HPYTWMSSTELGSLQFLGDV	48		2269.43	0	0.403	act	r1	3120	3157	S	784	969
			no enzyme	no enzyme	s	2.49	PGNAQSPTIHSIVSFRLLTLTTSSLLFMS	1		3115.98	0	0.733	act	f0	1037	1084	R	5185	5420
			no enzyme	no enzyme	p	2.05	FWYLFSLLPIISVNNTVP	2		2123.21	0	0.478	act	f2	1425	1464	S	7125	7320
			no enzyme	no enzyme	s	3.08	MLAFLGTIFPTLFTTLWGPSS	18		2301.41	0	0.462	act	f1	3005	3058	X	15025	15290
			no enzyme	no enzyme	q	2.05	PPINEPGMGGSPQ	6		1277.6	0	1	act	r1	146	179	P	15674	15839
			no enzyme	no enzyme	h	3.03	CSGGVMIAFEDTTKGKGCFH	2	C1(Carbamidomethyl); C18(Carbamidomethyl)	2200.84	0	1	ag	f0	222	259	K	1110	1295
			no enzyme	no enzyme	h	3.03	CSGGVMIAFEDTTQGQGCFH	2	C1(Carbamidomethyl); C18(Carbamidomethyl)	2200.84	0	1	ag	f0	222	259	Q	1110	1295
			no enzyme	no enzyme	n	2.09	ADVPWNDSYLIWGSN	2		1739.73	0	0.421	ag	r3	2110	2133	X	5904	6019
			no enzyme	no enzyme	a	2.02	SSPLSVPLA	219		868.935	0	0.0347	ag	f2	1316	1341	S	6580	6705
			no enzyme	no enzyme	e	3.66	NLDIIMWLVLE	90		1357.82	0	0.822	ag	r3	919	940	I	11869	11974
			no enzyme	no enzyme	g	2.37	ELSLLGDAG	48		873.271	0	0.962	ag	f1	2434	2469	X	12170	12345
			no enzyme	no enzyme	y	3.51	NSSYDPSVAISVYYSWLVY	110		2216.03	0	0.714	ag	r1	248	281	Y	15164	15329
			no enzyme	no enzyme	g	2.3	AVVGSCVPG	26	C6(Carbamidomethyl)	846.738	0	0.893	agc	r1	1853	1879	X	7174	7304
			no enzyme	no enzyme	a	2.42	WVNYLASQFWMGGDWENTAVGYDNNVNNVNSMSFVAA	1		4170.9	0	0.822	agc	f0	1527	1574	N	7635	7870
			no enzyme	no enzyme	v	4.01	CEICCNTPGSSPSVGWKSSV	595	C1(Carbamidomethyl); C4(Carbamidomethyl); C5(Carbamidomethyl)	2213.12	0	1	agc	f1	3024	3043	K	15120	15215
			no enzyme	no enzyme	v	4.01	CEICCNTPGSSPSVGWQSSV	585	C1(Carbamidomethyl); C4(Carbamidomethyl); C5(Carbamidomethyl)	2213.12	0	1	agc	f1	3024	3043	Q	15120	15215
			no enzyme	no enzyme	g	4.65	FSFYQMGWGGLLMAAAMTAVG	25	M6(Oxidation); M13(Oxidation)	2240.94	0	0.388	agct	f2	275	320	M	1375	1600
			no enzyme	no enzyme	q	3.33	QGWGGLLQAAAQ	39		1202.41	0	0.941	agct	f2	275	320	Q	1375	1600
			no enzyme	no enzyme	v	2.38	SDALTTSWLSGSWIGFEDSLMSGSSESSESIVSWSV	6		3811.29	0	0.896	agct	f2	965	1050	S	4825	5250
			no enzyme	no enzyme	g	2.19	WLMCSFDVQGGCTEGCWYCMLSSYVMLWWDEGAG	2	M3(Oxidation); C4(Carbamidomethyl); C12(Carbamidomethyl); C16(Carbamidomethyl); C19(Carbamidomethyl); M20(Oxidation)	4173.94	0	0.0683	agct	f4	1038	1114	W	5190	5570
			no enzyme	no enzyme	s	2.06	YPTQPDAYDCEEIYWS	4	C10(Carbamidomethyl)	2036.83	0	0.65	agct	r0	1183	1217	Y	10484	10654
			no enzyme	no enzyme	a	4.78	FPGFAWLSGVGLNSNMCAIQA	28	C17(Carbamidomethyl)	2242.97	0	1	agct	f0	2280	2345	X	11400	11725
			no enzyme	no enzyme	l	2.89	MESIDLCDETDSVNWLDDL	173	M1(Oxidation); C7(Carbamidomethyl)	2286.83	0	0.479	agct	f0	2624	2682	X	13120	13410
			no enzyme	no enzyme	p	2.17	VATVAGDIP	324		842.579	0	0.999	agct	f3	3158	3192	X	15790	15960
			no enzyme	no enzyme	a	3.14	YSSLVTQTTTFDQSCMGTAVNTEVVA	2	C15(Carbamidomethyl)	2807.3	0	0.58	agct	f3	3288	3314	A	16440	16570
			no enzyme	no enzyme	g	2.14	TTNLFSSYMIVFFMMVVTCLLEYVFMTG	1	C19(Carbamidomethyl)	3346.42	0	0.459	agt	r2	3192	3231	T	414	609
			no enzyme	no enzyme	y	2.24	QAPMGAVAGCLY	5	C10(Carbamidomethyl)	1240.56	0	1	agt	f2	191	207	M	955	1035
			no enzyme	no enzyme	e	4.29	LKQYIMTLGANSTQENQGNE	81		2241.86	0	0.776	agt	f0	1628	1664	K	8140	8320
			no enzyme	no enzyme	e	4.29	LQQYIMTLGANSTQENQGNE	75		2241.86	0	0.773	agt	f0	1628	1664	Q	8140	8320
			no enzyme	no enzyme	e	2.59	MLMMQPMIECMSSPSSLGSIE	4	M4(Oxidation); M7(Oxidation); C10(Carbamidomethyl)	2390.82	0	0.665	agt	r3	1162	1185	M	10644	10759
			no enzyme	no enzyme	m	2.05	HVPSQYMLVM	1		1206.44	0	0.764	agt	r1	685	730	X	12919	13144
			no enzyme	no enzyme	g	2.57	VASDNSVPG	22		846.938	0	1	agt	f0	2985	3020	X	14925	15100
			no enzyme	no enzyme	n	2.44	ASLVASIVVLVGLN	1		1352.2	0	0.711	agtc	r1	2562	2603	S	3554	3759
			no enzyme	no enzyme	i	4.22	QAEAGYANWENGTLDQSEEI	59		2222.29	0	0.58	agtc	f1	2311	2331	X	11555	11655
			no enzyme	no enzyme	a	2.26	EASEWVPA	7		886.886	0	0.683	agtc	f2	2498	2510	X	12490	12550
			no enzyme	no enzyme	f	2.94	LTWLYALKAF	22	K8(Lys->PyrLys)	1335.42	0	0.629	at	f1	135	169	K	675	845
			no enzyme	no enzyme	f	2.21	MNWLSFHLYVVDFGEQLLGFVMILLFSMVLISAVF	3		4076.23	0	1	at	f3	298	350	I	1490	1750
			no enzyme	no enzyme	h	2.75	VILSLQVLNLGEEQLNH	34		1917.21	0	1	at	r4	378	398	L	14579	14679
			no enzyme	no enzyme	v	4.9	QXTNELGTGGLLXQXV	32	X2(L); X13(L); X15(L)	1670.3	0	0.763	at	r1	146	179	L	15674	15839
			no enzyme	no enzyme	t	2.19	LGTLSTFT	3		840.446	0	0.442	atc	f1	2607	2642	X	13035	13210
			no enzyme	no enzyme	l	2.12	ISSRLLPFL	212		1045.56	0	0.859	atcg	r2	1792	1813	R	7504	7609
			no enzyme	no enzyme	n	2.91	FPYLACTPFLDPLPHTVALN	71	C6(Carbamidomethyl)	2285.68	0	1	atcg	r1	1285	1318	X	9979	10144
			no enzyme	no enzyme	i	2.1	PPTPPPMYTPLPTTTILTSNLLLTGI	1		2750.94	0	0.416	atcg	r4	123	172	P	15709	15954
			no enzyme	no enzyme	t	2.02	TNYDSILCEHMSTMLSALITVHSLT	1	C8(Carbamidomethyl); M11(Oxidation)	2853.5	0	1	at-cg	r1	3258	3295	X	94	279
			no enzyme	no enzyme	n	2.63	CLEGSLATMATSSIEETFLNSDGPQLLASLMN	1	C1(Carbamidomethyl)	3400.63	0	0.893	at-cg	r0	2690	2726	G	2939	3119
			no enzyme	no enzyme	y	2.04	VSHPLENTNNYHYTALTKPPAESIY	4		2856.98	0	1	at-cg	r3	2409	2458	K	4279	4524
			no enzyme	no enzyme	y	2.04	VSHPLENTNNYHYTALTQPPAESIY	4		2856.98	0	1	at-cg	r3	2409	2458	Q	4279	4524
			no enzyme	no enzyme	d	2.39	DWDMEEWSVGDD	109		1485.17	0	1	at-cg	f3	1019	1033	X	5095	5165
			no enzyme	no enzyme	m	2.84	PCYPVIILSQVGLTPM	29	C2(Carbamidomethyl)	1786.28	0	0.658	at-cg	r1	2062	2097	X	6084	6259
			no enzyme	no enzyme	d	2.21	DESDDDMGFNSSIYD	2		1708.99	0	0.113	atg	r1	1742	1789	X	7624	7859
			no enzyme	no enzyme	g	3.65	SSWVDFFLGSGGCLGFPLSLVVG	23	C13(Carbamidomethyl)	2400.86	0	0.698	atg	f1	2063	2104	X	10315	10520
			no enzyme	no enzyme	p	2.46	ADSETSAWDAGPSSP	312		1475.65	0	0.545	atgc	r0	3058	3100	X	1069	1279
			no enzyme	no enzyme	t	2.8	ASQWEEDISGLLFLPTPLIMSGDLLTVHAMPEWYLTT	3		4173.12	0	1	atgc	r1	2674	2728	L	2929	3199
			no enzyme	no enzyme	h	2.01	IWSGELFQSGGYH	1		1481	0	1	atgc	f0	1771	1786	X	8855	8930
			no enzyme	no enzyme	a	3.26	AGATQGNDGGGLGGA	81		1202.84	0	0.435	cgt	f2	1028	1056	X	5140	5280
			no enzyme	no enzyme	g	2.26	EAHGGSGPGG	42		827.225	0	0.633	cgt	f2	2466	2484	X	12330	12420
			no enzyme	no enzyme	l	2.94	LATVMLPL	757		859.277	0	0.111	cgt	r2	709	740	P	12869	13024
			no enzyme	no enzyme	f	2.42	FFFSNDIMFFNYVPLIFFLPLF	2		2780.94	0	1	cgt	r3	216	237	F	15384	15489
			no enzyme	no enzyme	q	3.26	QVFLNILINQ	286		1203.97	0	0.0604	ct	f0	930	957	X	4650	4785
			no enzyme	no enzyme	g	2.97	AVMPGIHDWCAG	12	C10(Carbamidomethyl)	1310.82	0	1	ctg	f1	791	825	P	3955	4125
			no enzyme	no enzyme	i	2.06	IVKPLGMMNLKKKLVFMI	30	M7(Oxidation); M8(Oxidation); K12(Lys->PyrLys); M17(Oxidation)	2260.82	0	1	ctg	f2	957	989	K	4785	4945
			no enzyme	no enzyme	v	2.43	MMLVQEQSTQDNIQVMQFILV	3		2497.52	0	1	ctg	f0	1053	1101	Q	5265	5505
			no enzyme	no enzyme	t	4.46	WNVMLFSLVSLWWWGWT	119		2213.44	0	1	ctg	f0	1512	1609	W	7560	8045
			no enzyme	no enzyme	p	2.11	QALCVALP	376	C4(Carbamidomethyl)	871.042	0	1	ctg	f3	1740	1823	X	8700	9115
			no enzyme	no enzyme	f	2.31	EMMGMGACGFWTYDSCGMF	58	M3(Oxidation); M5(Oxidation); C8(Carbamidomethyl); C16(Carbamidomethyl); M18(Oxidation)	2285.87	0	0.286	ctg	f1	1924	1993	M	9620	9965
			no enzyme	no enzyme	s	2.46	WGNYNTVWWNGLTSS	1		1787.8	0	0.633	gt	r4	2646	2667	N	3234	3339
			no enzyme	no enzyme	a	2.23	QAGNTVNPA	641		871.015	0	1	gt	f3	653	671	Q	3265	3355
			no enzyme	no enzyme	q	4.12	DWMAGPMVSEGGLWQAWCQ	173	M7(Oxidation); C18(Carbamidomethyl)	2224.96	0	0.527	gt	r4	1563	1591	Q	8614	8754
			no enzyme	no enzyme	l	3.18	VGWFSVLFVFSWEMAL	2		1919.82	0	0.481	gt	r3	536	572	S	13709	13889
			no enzyme	no enzyme	g	2.03	IVEGTIIELMIDG	3	M10(Oxidation)	1418.76	0	0.129	reg	r3	2316	2343	L	4854	4989
			no enzyme	no enzyme	w	2.38	FAWMSNIGWWWCPEGNVWPYW	1	C12(Carbamidomethyl)	2773.26	0	1	reg	r1	1877	1908	W	7029	7184
			no enzyme	no enzyme	a	2.14	TEHMMFYAGYCELCLWPCLMSVLSYADFMIVYA	1	C11(Carbamidomethyl); C14(Carbamidomethyl); C18(Carbamidomethyl); M20(Oxidation); M29(Oxidation)	4104.62	0	0.822	reg	r0	627	690	Y	13119	13434
			no enzyme	no enzyme	g	2	GLEVWSSLVLGSG	85		1306.04	0	1	reg	r1	324	375	S	14694	14949
			no enzyme	no enzyme	l	4.02	YCCFMWDGIXWMXMADL	26	C2(Carbamidomethyl); C3(Carbamidomethyl); X10(L); M12(Oxidation); X13(L)	2241.87	0	0.0848	reg	r0	176	224	X	15449	15689
