# Supplementary material for: Unbiased Mitoproteome Analyses Confirm Non-canonical RNA, Expanded Codon Translations
Source: Comput Struct Biotechnol J. 2016 Oct 5;14:391–403. doi: 10.1016/j.csbj.2016.09.004 (PMC5094600; doi:10.1016/j.csbj.2016.09.004)
Supplement: Supplementary file 2 — Supplementary material 2 [file mmc2.txt]

>regHomoMito-untransformed(GenBank entry NC_012920)
GATCACAGGTCTATCACCCTATTAACCACTCACGGGAGCTCTCCATGCATTTGGTATTTTCGTCTGGGGGGTATGCACGCGATAGCATTGCGAGACGCTGGAGCCGGAGCACCCTATGTCGCAGTATCTGTCTTTGATTCCTGCCTCATCCTATTATTTATCGCACCTACGTTCAATATTACAGGCGAACATACTTACTAAAGTGTGTTAATTAATTAATGCTTGTAGGACATAATAATAACAATTGAATGTCTGCACAGCCACTTTCCACACAGACATCATAACAAAAAATTTCCACCAAACCCCCCCTCCCCCGCTTCTGGCCACAGCACTTAAACACATCTCTGCCAAACCCCAAAAACAAAGAACCCTAACACCAGCCTAACCAGATTTCAAATTTTATCTTTTGGCGGTATGCACTTTTAACAGTCACCCCCCAACTAACACATTATTTTCCCCTCCCACTCCCATACTACTAATCTCATCAATACAACCCCCGCCCATCCTACCCAGCACACACACACCGCTGCTAACCCCATACCCCGAACCAACCAAACCCCAAAGACACCCCCCACAGTTTATGTAGCTTACCTCCTCAAAGCAATACACTGAAAATGTTTAGACGGGCTCACATCACCCCATAAACAAATAGGTTTGGTCCTAGCCTTTCTATTAGCTCTTAGTAAGATTACACATGCAAGCATCCCCGTTCCAGTGAGTTCACCCTCTAAATCACCACGATCAAAAGGAACAAGCATCAAGCACGCAGCAATGCAGCTCAAAACGCTTAGCCTAGCCACACCCCCACGGGAAACAGCAGTGATTAACCTTTAGCAATAAACGAAAGTTTAACTAAGCTATACTAACCCCAGGGTTGGTCAATTTCGTGCCAGCCACCGCGGTCACACGATTAACCCAAGTCAATAGAAGCCGGCGTAAAGAGTGTTTTAGATCACCCCCTCCCCAATAAAGCTAAAACTCACCTGAGTTGTAAAAAACTCCAGTTGACACAAAATAGACTACGAAAGTGGCTTTAACATATCTGAACACACAATAGCTAAGACCCAAACTGGGATTAGATACCCCACTATGCTTAGCCCTAAACCTCAACAGTTAAATCAACAAAACTGCTCGCCAGAACACTACGAGCCACAGCTTAAAACTCAAAGGACCTGGCGGTGCTTCATATCCCTCTAGAGGAGCCTGTTCTGTAATCGATAAACCCCGATCAACCTCACCACCTCTTGCTCAGCCTATATACCGCCATCTTCAGCAAACCCTGATGAAGGCTACAAAGTAAGCGCAAGTACCCACGTAAAGACGTTAGGTCAAGGTGTAGCCCATGAGGTGGCAAGAAATGGGCTACATTTTCTACCCCAGAAAACTACGATAGCCCTTATGAAACTTAAGGGTCGAAGGTGGATTTAGCAGTAAACTAAGAGTAGAGTGCTTAGTTGAACAGGGCCCTGAAGCGCGTACACACCGCCCGTCACCCTCCTCAAGTATACTTCAAAGGACATTTAACTAAAACCCCTACGCATTTATATAGAGGAGACAAGTCGTAACATGGTAAGTGTACTGGAAAGTGCACTTGGACGAACCAGAGTGTAGCTTAACACAAAGCACCCAACTTACACTTAGGAGATTTCAACTTAACTTGACCGCTCTGAGCTAAACCTAGCCCCAAACCCACTCCACCTTACTACCAGACAACCTTAGCCAAACCATTTACCCAAATAAAGTATAGGCGATAGAAATTGAAACCTGGCGCAATAGATATAGTACCGCAAGGGAAAGATGAAAAATTATAACCAAGCATAATATAGCAAGGACTAACCCCTATACCTTCTGCATAATGAATTAACTAGAAATAACTTTGCAAGGAGAGCCAAAGCTAAGACCCCCGAAACCAGACGAGCTACCTAAGAACAGCTAAAAGAGCACACCCGTCTATGTAGCAAAATAGTGGGAAGATTTATAGGTAGAGGCGACAAACCTACCGAGCCTGGTGATAGCTGGTTGTCCAAGATAGAATCTTAGTTCAACTTTAAATTTGCCCACAGAACCCTCTAAATCCCCTTGTAAATTTAACTGTTAGTCCAAAGAGGAACAGCTCTTTGGACACTAGGAAAAAACCTTGTAGAGAGAGTAAAAAATTTAACACCCATAGTAGGCCTAAAAGCAGCCACCAATTAAGAAAGCGTTCAAGCTCAACACCCACTACCTAAAAAATCCCAAACATATAACTGAACTCCTCACACCCAATTGGACCAATCTATCACCCTATAGAAGAACTAATGTTAGTATAAGTAACATGAAAACATTCTCCTCCGCATAAGCCTGCGTCAGATTAAAACACTGAACTGACAATTAACAGCCCAATATCTACAATCAACCAACAAGTCATTATTACCCTCACTGTCAACCCAACACAGGCATGCTCATAAGGAAAGGTTAAAAAAAGTAAAAGGAACTCGGCAAATCTTACCCCGCCTGTTTACCAAAAACATCACCTCTAGCATCACCAGTATTAGAGGCACCGCCTGCCCAGTGACACATGTTTAACGGCCGCGGTACCCTAACCGTGCAAAGGTAGCATAATCACTTGTTCCTTAAATAGGGACCTGTATGAATGGCTCCACGAGGGTTCAGCTGTCTCTTACTTTTAACCAGTGAAATTGACCTGCCCGTGAAGAGGCGGGCATAACACAGCAAGACGAGAAGACCCTATGGAGCTTTAATTTATTAATGCAAACAGTACCTAACAAACCCACAGGTCCTAAACTACCAAACCTGCATTAAAAATTTCGGTTGGGGCGACCTCGGAGCAGAACCCAACCTCCGAGCAGTACATGCTAAGACTTCACCAGTCAAAGCGAACTACTATACTCAATTGATCCAATAACTTGACCAACGGAACAAGTTACCCTAGGGATAACAGCGCAATCCTATTCTAGAGTCCATATCAACAATAGGGTTTACGACCTCGATGTTGGATCAGGACATCCCGATGGTGCAGCCGCTATTAAAGGTTCGTTTGTTCAACGATTAAAGTCCTACGTGATCTGAGTTCAGACCGGAGTAATCCAGGTCGGTTTCTATCTACNTTCAAATTCCTCCCTGTACGAAAGGACAAGAGAAATAAGGCCTACTTCACAAAGCGCCTTCCCCCGTAAATGATATCATCTCAACTTAGTATTATACCCACACCCACCCAAGAACAGGGTTTGTTAAGATGGCAGAGCCCGGTAATCGCATAAAACTTAAAACTTTACAGTCAGAGGTTCAATTCCTCTTCTTAACAACATACCCATGGCCAACCTCCTACTCCTCATTGTACCCATTCTAATCGCAATGGCATTCCTAATGCTTACCGAACGAAAAATTCTAGGCTATATACAACTACGCAAAGGCCCCAACGTTGTAGGCCCCTACGGGCTACTACAACCCTTCGCTGACGCCATAAAACTCTTCACCAAAGAGCCCCTAAAACCCGCCACATCTACCATCACCCTCTACATCACCGCCCCGACCTTAGCTCTCACCATCGCTCTTCTACTATGAACCCCCCTCCCCATACCCAACCCCCTGGTCAACCTCAACCTAGGCCTCCTATTTATTCTAGCCACCTCTAGCCTAGCCGTTTACTCAATCCTCTGATCAGGGTGAGCATCAAACTCAAACTACGCCCTGATCGGCGCACTGCGAGCAGTAGCCCAAACAATCTCATATGAAGTCACCCTAGCCATCATTCTACTATCAACATTACTAATAAGTGGCTCCTTTAACCTCTCCACCCTTATCACAACACAAGAACACCTCTGATTACTCCTGCCATCATGACCCTTGGCCATAATATGATTTATCTCCACACTAGCAGAGACCAACCGAACCCCCTTCGACCTTGCCGAAGGGGAGTCCGAACTAGTCTCAGGCTTCAACATCGAATACGCCGCAGGCCCCTTCGCCCTATTCTTCATAGCCGAATACACAAACATTATTATAATAAACACCCTCACCACTACAATCTTCCTAGGAACAACATATGACGCACTCTCCCCTGAACTCTACACAACATATTTTGTCACCAAGACCCTACTTCTAACCTCCCTGTTCTTATGAATTCGAACAGCATACCCCCGATTCCGCTACGACCAACTCATACACCTCCTATGAAAAAACTTCCTACCACTCACCCTAGCATTACTTATATGATATGTCTCCATACCCATTACAATCTCCAGCATTCCCCCTCAAACCTAAGAAATATGTCTGATAAAAGAGTTACTTTGATAGAGTAAATAATAGGAGCTTAAACCCCCTTATTTCTAGGACTATGAGAATCGAACCCATCCCTGAGAATCCAAAATTCTCCGTGCCACCTATCACACCCCATCCTAAAGTAAGGTCAGCTAAATAAGCTATCGGGCCCATACCCCGAAAATGTTGGTTATACCCTTCCCGTACTAATTAATCCCCTGGCCCAACCCGTCATCTACTCTACCATCTTTGCAGGCACACTCATCACAGCGCTAAGCTCGCACTGATTTTTTACCTGAGTAGGCCTAGAAATAAACATGCTAGCTTTTATTCCAGTTCTAACCAAAAAAATAAACCCTCGTTCCACAGAAGCTGCCATCAAGTATTTCCTCACGCAAGCAACCGCATCCATAATCCTTCTAATAGCTATCCTCTTCAACAATATACTCTCCGGACAATGAACCATAACCAATACTACCAATCAATACTCATCATTAATAATCATAATAGCTATAGCAATAAAACTAGGAATAGCCCCCTTTCACTTCTGAGTCCCAGAGGTTACCCAAGGCACCCCTCTGACATCCGGCCTGCTTCTTCTCACATGACAAAAACTAGCCCCCATCTCAATCATATACCAAATCTCTCCCTCACTAAACGTAAGCCTTCTCCTCACTCTCTCAATCTTATCCATCATAGCAGGCAGTTGAGGTGGATTAAACCAAACCCAGCTACGCAAAATCTTAGCATACTCCTCAATTACCCACATAGGATGAATAATAGCAGTTCTACCGTACAACCCTAACATAACCATTCTTAATTTAACTATTTATATTATCCTAACTACTACCGCATTCCTACTACTCAACTTAAACTCCAGCACCACGACCCTACTACTATCTCGCACCTGAAACAAGCTAACATGACTAACACCCTTAATTCCATCCACCCTCCTCTCCCTAGGAGGCCTGCCCCCGCTAACCGGCTTTTTGCCCAAATGGGCCATTATCGAAGAATTCACAAAAAACAATAGCCTCATCATCCCCACCATCATAGCCACCATCACCCTCCTTAACCTCTACTTCTACCTACGCCTAATCTACTCCACCTCAATCACACTACTCCCCATATCTAACAACGTAAAAATAAAATGACAGTTTGAACATACAAAACCCACCCCATTCCTCCCCACACTCATCGCCCTTACCACGCTACTCCTACCTATCTCCCCTTTTATACTAATAATCTTATAGAAATTTAGGTTAAATACAGACCAAGAGCCTTCAAAGCCCTCAGTAAGTTGCAATACTTAATTTCTGTAACAGCTAAGGACTGCAAAACCCCACTCTGCATCAACTGAACGCAAATCAGCCACTTTAATTAAGCTAAGCCCTTACTAGACCAATGGGACTTAAACCCACAAACACTTAGTTAACAGCTAAGCACCCTAATCAACTGGCTTCAATCTACTTCTCCCGCCGCCGGGAAAAAAGGCGGGAGAAGCCCCGGCAGGTTTGAAGCTGCTTCTTCGAATTTGCAATTCAATATGAAAATCACCTCGGAGCTGGTAAAAAGAGGCCTAACCCCTGTCTTTAGATTTACAGTCCAATGCTTCACTCAGCCATTTTACCTCACCCCCACTGATGTTCGCCGACCGTTGACTATTCTCTACAAACCACAAAGACATTGGAACACTATACCTATTATTCGGCGCATGAGCTGGAGTCCTAGGCACAGCTCTAAGCCTCCTTATTCGAGCCGAGCTGGGCCAGCCAGGCAACCTTCTAGGTAACGACCACATCTACAACGTTATCGTCACAGCCCATGCATTTGTAATAATCTTCTTCATAGTAATACCCATCATAATCGGAGGCTTTGGCAACTGACTAGTTCCCCTAATAATCGGTGCCCCCGATATGGCGTTTCCCCGCATAAACAACATAAGCTTCTGACTCTTACCTCCCTCTCTCCTACTCCTGCTCGCATCTGCTATAGTGGAGGCCGGAGCAGGAACAGGTTGAACAGTCTACCCTCCCTTAGCAGGGAACTACTCCCACCCTGGAGCCTCCGTAGACCTAACCATCTTCTCCTTACACCTAGCAGGTGTCTCCTCTATCTTAGGGGCCATCAATTTCATCACAACAATTATCAATATAAAACCCCCTGCCATAACCCAATACCAAACGCCCCTCTTCGTCTGATCCGTCCTAATCACAGCAGTCCTACTTCTCCTATCTCTCCCAGTCCTAGCTGCTGGCATCACTATACTACTAACAGACCGCAACCTCAACACCACCTTCTTCGACCCCGCCGGAGGAGGAGACCCCATTCTATACCAACACCTATTCTGATTTTTCGGTCACCCTGAAGTTTATATTCTTATCCTACCAGGCTTCGGAATAATCTCCCATATTGTAACTTACTACTCCGGAAAAAAAGAACCATTTGGATACATAGGTATGGTCTGAGCTATGATATCAATTGGCTTCCTAGGGTTTATCGTGTGAGCACACCATATATTTACAGTAGGAATAGACGTAGACACACGAGCATATTTCACCTCCGCTACCATAATCATCGCTATCCCCACCGGCGTCAAAGTATTTAGCTGACTCGCCACACTCCACGGAAGCAATATGAAATGATCTGCTGCAGTGCTCTGAGCCCTAGGATTCATCTTTCTTTTCACCGTAGGTGGCCTGACTGGCATTGTATTAGCAAACTCATCACTAGACATCGTACTACACGACACGTACTACGTTGTAGCCCACTTCCACTATGTCCTATCAATAGGAGCTGTATTTGCCATCATAGGAGGCTTCATTCACTGATTTCCCCTATTCTCAGGCTACACCCTAGACCAAACCTACGCCAAAATCCATTTCACTATCATATTCATCGGCGTAAATCTAACTTTCTTCCCACAACACTTTCTCGGCCTATCCGGAATGCCCCGACGTTACTCGGACTACCCCGATGCATACACCACATGAAACATCCTATCATCTGTAGGCTCATTCATTTCTCTAACAGCAGTAATATTAATAATTTTCATGATTTGAGAAGCCTTCGCTTCGAAGCGAAAAGTCCTAATAGTAGAAGAACCCTCCATAAACCTGGAGTGACTATATGGATGCCCCCCACCCTACCACACATTCGAAGAACCCGTATACATAAAATCTAGACAAAAAAGGAAGGAATCGAACCCCCCAAAGCTGGTTTCAAGCCAACCCCATGGCCTCCATGACTTTTTCAAAAAGGTATTAGAAAAACCATTTCATAACTTTGTCAAAGTTAAATTATAGGCTAAATCCTATATATCTTAATGGCACATGCAGCGCAAGTAGGTCTACAAGACGCTACTTCCCCTATCATAGAAGAGCTTATCACCTTTCATGATCACGCCCTCATAATCATTTTCCTTATCTGCTTCCTAGTCCTGTATGCCCTTTTCCTAACACTCACAACAAAACTAACTAATACTAACATCTCAGACGCTCAGGAAATAGAAACCGTCTGAACTATCCTGCCCGCCATCATCCTAGTCCTCATCGCCCTCCCATCCCTACGCATCCTTTACATAACAGACGAGGTCAACGATCCCTCCCTTACCATCAAATCAATTGGCCACCAATGGTACTGAACCTACGAGTACACCGACTACGGCGGACTAATCTTCAACTCCTACATACTTCCCCCATTATTCCTAGAACCAGGCGACCTGCGACTCCTTGACGTTGACAATCGAGTAGTACTCCCGATTGAAGCCCCCATTCGTATAATAATTACATCACAAGACGTCTTGCACTCATGAGCTGTCCCCACATTAGGCTTAAAAACAGATGCAATTCCCGGACGTCTAAACCAAACCACTTTCACCGCTACACGACCGGGGGTATACTACGGTCAATGCTCTGAAATCTGTGGAGCAAACCACAGTTTCATGCCCATCGTCCTAGAATTAATTCCCCTAAAAATCTTTGAAATAGGGCCCGTATTTACCCTATAGCACCCCCTCTACCCCCTCTAGAGCCCACTGTAAAGCTAACTTAGCATTAACCTTTTAAGTTAAAGATTAAGAGAACCAACACCTCTTTACAGTGAAATGCCCCAACTAAATACTACCGTATGGCCCACCATAATTACCCCCATACTCCTTACACTATTCCTCATCACCCAACTAAAAATATTAAACACAAACTACCACCTACCTCCCTCACCAAAGCCCATAAAAATAAAAAATTATAACAAACCCTGAGAACCAAAATGAACGAAAATCTGTTCGCTTCATTCATTGCCCCCACAATCCTAGGCCTACCCGCCGCAGTACTGATCATTCTATTTCCCCCTCTATTGATCCCCACCTCCAAATATCTCATCAACAACCGACTAATCACCACCCAACAATGACTAATCAAACTAACCTCAAAACAAATGATAACCATACACAACACTAAAGGACGAACCTGATCTCTTATACTAGTATCCTTAATCATTTTTATTGCCACAACTAACCTCCTCGGACTCCTGCCTCACTCATTTACACCAACCACCCAACTATCTATAAACCTAGCCATGGCCATCCCCTTATGAGCGGGCACAGTGATTATAGGCTTTCGCTCTAAGATTAAAAATGCCCTAGCCCACTTCTTACCACAAGGCACACCTACACCCCTTATCCCCATACTAGTTATTATCGAAACCATCAGCCTACTCATTCAACCAATAGCCCTGGCCGTACGCCTAACCGCTAACATTACTGCAGGCCACCTACTCATGCACCTAATTGGAAGCGCCACCCTAGCAATATCAACCATTAACCTTCCCTCTACACTTATCATCTTCACAATTCTAATTCTACTGACTATCCTAGAAATCGCTGTCGCCTTAATCCAAGCCTACGTTTTCACACTTCTAGTAAGCCTCTACCTGCACGACAACACATAATGACCCACCAATCACATGCCTATCATATAGTAAAACCCAGCCCATGACCCCTAACAGGGGCCCTCTCAGCCCTCCTAATGACCTCCGGCCTAGCCATGTGATTTCACTTCCACTCCATAACGCTCCTCATACTAGGCCTACTAACCAACACACTAACCATATACCAATGATGGCGCGATGTAACACGAGAAAGCACATACCAAGGCCACCACACACCACCTGTCCAAAAAGGCCTTCGATACGGGATAATCCTATTTATTACCTCAGAAGTTTTTTTCTTCGCAGGATTTTTCTGAGCCTTTTACCACTCCAGCCTAGCCCCTACCCCCCAATTAGGAGGGCACTGGCCCCCAACAGGCATCACCCCGCTAAATCCCCTAGAAGTCCCACTCCTAAACACATCCGTATTACTCGCATCAGGAGTATCAATCACCTGAGCTCACCATAGTCTAATAGAAAACAACCGAAACCAAATAATTCAAGCACTGCTTATTACAATTTTACTGGGTCTCTATTTTACCCTCCTACAAGCCTCAGAGTACTTCGAGTCTCCCTTCACCATTTCCGACGGCATCTACGGCTCAACATTTTTTGTAGCCACAGGCTTCCACGGACTTCACGTCATTATTGGCTCAACTTTCCTCACTATCTGCTTCATCCGCCAACTAATATTTCACTTTACATCCAAACATCACTTTGGCTTCGAAGCCGCCGCCTGATACTGGCATTTTGTAGATGTGGTTTGACTATTTCTGTATGTCTCCATCTATTGATGAGGGTCTTACTCTTTTAGTATAAATAGTACCGTTAACTTCCAATTAACTAGTTTTGACAACATTCAAAAAAGAGTAATAAACTTCGCCTTAATTTTAATAATCAACACCCTCCTAGCCTTACTACTAATAATTATTACATTTTGACTACCACAACTCAACGGCTACATAGAAAAATCCACCCCTTACGAGTGCGGCTTCGACCCTATATCCCCCGCCCGCGTCCCTTTCTCCATAAAATTCTTCTTAGTAGCTATTACCTTCTTATTATTTGATCTAGAAATTGCCCTCCTTTTACCCCTACCATGAGCCCTACAAACAACTAACCTGCCACTAATAGTTATGTCATCCCTCTTATTAATCATCATCCTAGCCCTAAGTCTGGCCTATGAGTGACTACAAAAAGGATTAGACTGAACCGAATTGGTATATAGTTTAAACAAAACGAATGATTTCGACTCATTAAATTATGATAATCATATTTACCAAATGCCCCTCATTTACATAAATATTATACTAGCATTTACCATCTCACTTCTAGGAATACTAGTATATCGCTCACACCTCATATCCTCCCTACTATGCCTAGAAGGAATAATACTATCGCTGTTCATTATAGCTACTCTCATAACCCTCAACACCCACTCCCTCTTAGCCAATATTGTGCCTATTGCCATACTAGTCTTTGCCGCCTGCGAAGCAGCGGTGGGCCTAGCCCTACTAGTCTCAATCTCCAACACATATGGCCTAGACTACGTACATAACCTAAACCTACTCCAATGCTAAAACTAATCGTCCCAACAATTATATTACTACCACTGACATGACTTTCCAAAAAACACATAATTTGAATCAACACAACCACCCACAGCCTAATTATTAGCATCATCCCTCTACTATTTTTTAACCAAATCAACAACAACCTATTTAGCTGTTCCCCAACCTTTTCCTCCGACCCCCTAACAACCCCCCTCCTAATACTAACTACCTGACTCCTACCCCTCACAATCATGGCAAGCCAACGCCACTTATCCAGTGAACCACTATCACGAAAAAAACTCTACCTCTCTATACTAATCTCCCTACAAATCTCCTTAATTATAACATTCACAGCCACAGAACTAATCATATTTTATATCTTCTTCGAAACCACACTTATCCCCACCTTGGCTATCATCACCCGATGAGGCAACCAGCCAGAACGCCTGAACGCAGGCACATACTTCCTATTCTACACCCTAGTAGGCTCCCTTCCCCTACTCATCGCACTAATTTACACTCACAACACCCTAGGCTCACTAAACATTCTACTACTCACTCTCACTGCCCAAGAACTATCAAACTCCTGAGCCAACAACTTAATATGACTAGCTTACACAATAGCTTTTATAGTAAAGATACCTCTTTACGGACTCCACTTATGACTCCCTAAAGCCCATGTCGAAGCCCCCATCGCTGGGTCAATAGTACTTGCCGCAGTACTCTTAAAACTAGGCGGCTATGGTATAATACGCCTCACACTCATTCTCAACCCCCTGACAAAACACATAGCCTACCCCTTCCTTGTACTATCCCTATGAGGCATAATTATAACAAGCTCCATCTGCCTACGACAAACAGACCTAAAATCGCTCATTGCATACTCTTCAATCAGCCACATAGCCCTCGTAGTAACAGCCATTCTCATCCAAACCCCCTGAAGCTTCACCGGCGCAGTCATTCTCATAATCGCCCACGGGCTTACATCCTCATTACTATTCTGCCTAGCAAACTCAAACTACGAACGCACTCACAGTCGCATCATAATCCTCTCTCAAGGACTTCAAACTCTACTCCCACTAATAGCTTTTTGATGACTTCTAGCAAGCCTCGCTAACCTCGCCTTACCCCCCACTATTAACCTACTGGGAGAACTCTCTGTGCTAGTAACCACGTTCTCCTGATCAAATATCACTCTCCTACTTACAGGACTCAACATACTAGTCACAGCCCTATACTCCCTCTACATATTTACCACAACACAATGGGGCTCACTCACCCACCACATTAACAACATAAAACCCTCATTCACACGAGAAAACACCCTCATGTTCATACACCTATCCCCCATTCTCCTCCTATCCCTCAACCCCGACATCATTACCGGGTTTTCCTCTTGTAAATATAGTTTAACCAAAACATCAGATTGTGAATCTGACAACAGAGGCTTACGACCCCTTATTTACCGAGAAAGCTCACAAGAACTGCTAACTCATGCCCCCATGTCTAACAACATGGCTTTCTCAACTTTTAAAGGATAACAGCTATCCATTGGTCTTAGGCCCCAAAAATTTTGGTGCAACTCCAAATAAAAGTAATAACCATGCACACTACTATAACCACCCTAACCCTGACTTCCCTAATTCCCCCCATCCTTACCACCCTCGTTAACCCTAACAAAAAAAACTCATACCCCCATTATGTAAAATCCATTGTCGCATCCACCTTTATTATCAGTCTCTTCCCCACAACAATATTCATGTGCCTAGACCAAGAAGTTATTATCTCGAACTGACACTGAGCCACAACCCAAACAACCCAGCTCTCCCTAAGCTTCAAACTAGACTACTTCTCCATAATATTCATCCCTGTAGCATTGTTCGTTACATGGTCCATCATAGAATTCTCACTGTGATATATAAACTCAGACCCAAACATTAATCAGTTCTTCAAATATCTACTCATCTTCCTAATTACCATACTAATCTTAGTTACCGCTAACAACCTATTCCAACTGTTCATCGGCTGAGAGGGCGTAGGAATTATATCCTTCTTGCTCATCAGTTGATGATACGCCCGAGCAGATGCCAACACAGCAGCCATTCAAGCAATCCTATACAACCGTATCGGCGATATCGGTTTCATCCTCGCCTTAGCATGATTTATCCTACACTCCAACTCATGAGACCCACAACAAATAGCCCTTCTAAACGCTAATCCAAGCCTCACCCCACTACTAGGCCTCCTCCTAGCAGCAGCAGGCAAATCAGCCCAATTAGGTCTCCACCCCTGACTCCCCTCAGCCATAGAAGGCCCCACCCCAGTCTCAGCCCTACTCCACTCAAGCACTATAGTTGTAGCAGGAATCTTCTTACTCATCCGCTTCCACCCCCTAGCAGAAAATAGCCCACTAATCCAAACTCTAACACTATGCTTAGGCGCTATCACCACTCTGTTCGCAGCAGTCTGCGCCCTTACACAAAATGACATCAAAAAAATCGTAGCCTTCTCCACTTCAAGTCAACTAGGACTCATAATAGTTACAATCGGCATCAACCAACCACACCTAGCATTCCTGCACATCTGTACCCACGCCTTCTTCAAAGCCATACTATTTATGTGCTCCGGGTCCATCATCCACAACCTTAACAATGAACAAGATATTCGAAAAATAGGAGGACTACTCAAAACCATACCTCTCACTTCAACCTCCCTCACCATTGGCAGCCTAGCATTAGCAGGAATACCTTTCCTCACAGGTTTCTACTCCAAAGACCACATCATCGAAACCGCAAACATATCATACACAAACGCCTGAGCCCTATCTATTACTCTCATCGCTACCTCCCTGACAAGCGCCTATAGCACTCGAATAATTCTTCTCACCCTAACAGGTCAACCTCGCTTCCCCACCCTTACTAACATTAACGAAAATAACCCCACCCTACTAAACCCCATTAAACGCCTGGCAGCCGGAAGCCTATTCGCAGGATTTCTCATTACTAACAACATTTCCCCCGCATCCCCCTTCCAAACAACAATCCCCCTCTACCTAAAACTCACAGCCCTCGCTGTCACTTTCCTAGGACTTCTAACAGCCCTAGACCTCAACTACCTAACCAACAAACTTAAAATAAAATCCCCACTATGCACATTTTATTTCTCCAACATACTCGGATTCTACCCTAGCATCACACACCGCACAATCCCCTATCTAGGCCTTCTTACGAGCCAAAACCTGCCCCTACTCCTCCTAGACCTAACCTGACTAGAAAAGCTATTACCTAAAACAATTTCACAGCACCAAATCTCCACCTCCATCATCACCTCAACCCAAAAAGGCATAATTAAACTTTACTTCCTCTCTTTCTTCTTCCCACTCATCCTAACCCTACTCCTAATCACATAACCTATTCCCCCGAGCAATCTCAATTACAATATATACACCAACAAACAATGTTCAACCAGTAACTACTACTAATCAACGCCCATAATCATACAAAGCCCCCGCACCAATAGGATCCTCCCGAATCAACCCTGACCCCTCTCCTTCATAAATTATTCAGCTTCCTACACTATTAAAGTTTACCACAACCACCACCCCATCATACTCTTTCACCCACAGCACCAATCCTACCTCCATCGCTAACCCCACTAAAACACTCACCAAGACCTCAACCCCTGACCCCCATGCCTCAGGATACTCCTCAATAGCCATCGCTGTAGTATATCCAAAGACAACCATCATTCCCCCTAAATAAATTAAAAAAACTATTAAACCCATATAACCTCCCCCAAAATTCAGAATAATAACACACCCGACCACACCGCTAACAATCAATACTAAACCCCCATAAATAGGAGAAGGCTTAGAAGAAAACCCCACAAACCCCATTACTAAACCCACACTCAACAGAAACAAAGCATACATCATTATTCTCGCACGGACTACAACCACGACCAATGATATGAAAAACCATCGTTGTATTTCAACTACAAGAACACCAATGACCCCAATACGCAAAACTAACCCCCTAATAAAATTAATTAACCACTCATTCATCGACCTCCCCACCCCATCCAACATCTCCGCATGATGAAACTTCGGCTCACTCCTTGGCGCCTGCCTGATCCTCCAAATCACCACAGGACTATTCCTAGCCATGCACTACTCACCAGACGCCTCAACCGCCTTTTCATCAATCGCCCACATCACTCGAGACGTAAATTATGGCTGAATCATCCGCTACCTTCACGCCAATGGCGCCTCAATATTCTTTATCTGCCTCTTCCTACACATCGGGCGAGGCCTATATTACGGATCATTTCTCTACTCAGAAACCTGAAACATCGGCATTATCCTCCTGCTTGCAACTATAGCAACAGCCTTCATAGGCTATGTCCTCCCGTGAGGCCAAATATCATTCTGAGGGGCCACAGTAATTACAAACTTACTATCCGCCATCCCATACATTGGGACAGACCTAGTTCAATGAATCTGAGGAGGCTACTCAGTAGACAGTCCCACCCTCACACGATTCTTTACCTTTCACTTCATCTTGCCCTTCATTATTGCAGCCCTAGCAACACTCCACCTCCTATTCTTGCACGAAACGGGATCAAACAACCCCCTAGGAATCACCTCCCATTCCGATAAAATCACCTTCCACCCTTACTACACAATCAAAGACGCCCTCGGCTTACTTCTCTTCCTTCTCTCCTTAATGACATTAACACTATTCTCACCAGACCTCCTAGGCGACCCAGACAATTATACCCTAGCCAACCCCTTAAACACCCCTCCCCACATCAAGCCCGAATGATATTTCCTATTCGCCTACACAATTCTCCGATCCGTCCCTAACAAACTAGGAGGCGTCCTTGCCCTATTACTATCCATCCTCATCCTAGCAATAATCCCCATCCTCCATATATCCAAACAACAAAGCATAATATTTCGCCCACTAAGCCAATCACTTTATTGACTCCTAGCCGCAGACCTCCTCATTCTAACCTGAATCGGAGGACAACCAGTAAGCTACCCTTTTACCATCATTGGACAAGTAGCATCCGTACTATACTTCACAACAATCCTAATCCTAATACCAACTATCTCCCTAATTGAAAACAAAATACTCAAATGGGCCTGTCCTTGTAGTATAAACTAATACACCAGTCTTGTAAACCGGAGATGAAAACCTTTTTCCAAGGACAAATCAGAGAAAAAGTCTTTAACTCCACCATTAGCACCCAAAGCTAAGATTCTAATTTAAACTATTCTCTGTTCTTTCATGGGGAAGCAGATTTGGGTACCACCCAAGTATTGACTCACCCATCAACAACCGCTATGTATTTCGTACATTACTGCCAGCCACCATGAATATTGTACGGTACCATAAATACTTGACCACCTGTAGTACATAAAAACCCAATCCACATCAAAACCCCCTCCCCATGCTTACAAGCAAGTACAGCAATCAACCCTCAACTATCACACATCAACTGCAACTCCAAAGCCACCCCTCACCCACTAGGATACCAACAAACCTACCCACCCTTAACAGTACATAGTACATAAAGCCATTTACCGTACATAGCACATTACAGTCAAATCCCTTCTCGTCCCCATGGATGACCCCCCTCAGATAGGGGTCCCTTGACCACCATCCTCCGTGAAATCAATATCCCGCACAAGAGTGCTACTCTCCTCGCTCCGGGCCCATAACACTTGGGGGTAGCTAAAGTGAACTGTATCCGACATCTGGTTCCTACTTCAGGGTCATAAAGCCTAAATAGCCCACACGTTCCCCTTAAATAAGACATCACGATG

The human mitogenome transformed according to systematic deletions of mono- (del3-1) and dinucleotides (del3-2) after each polymerized trinucleotide. Del3-1.0 indicates that the process started at the first nucleotide of the sequence, 3-1.1 after excluding the first one, etc...
Peptides predicted from translations of these nine del-transformed versions of the mitogenome are translated according to the regular vertebrate genetic code for all six frames (three for the indicated transformed positive, and three for the inverse-complement negative strand). Tetra- and penta- indicate that the del-transformations mimick translations according to tetra- and pentacodons of the untransformed sequence.
>del3-1.0-f0tetradelhomomito
GATACAGTCATCCCCATTACCCTCCGGAGCCTCATGATTGGTTTTCGTTGGGGGATGACGGATGCATGCAGAGCTGAGCGGGCACCTTGTGCATATTGTTTTATTCTGCTCTCCATTTTTTCGACCACGTCATATACAGCGACAACTACTAAGGTGTAATAATAAGCTGTAGACTAAAATACATTGATGCTGACACCATTTCACCAGCATATACAAAAATTCACCAACCCCCTCCCCCTTTGGCACGCATTAACAATCCTGCAACCCAAAACAAGACCCAACCCACCTACCGATTCAATTTATTTTGGCGTAGCATTTAACGTCCCCCCACTACACTTATTTCCCCCCCTCCATCTATAACTCTCATACACCCCGCCACCTCCCGCAACAACACGCGCTACCCATCCCGAACAACAACCCAAAACACCCCACGTTATGAGCTACTCCCAAGCATACCTGAAAGTTAGAGGGTCAATCCCCATAACAATAGTTGGTCTACCTTCTTTACTCTAGAAGTTAACAGCAGCACCCGTTCAGGAGTCACCTTAATCACACATCAAAGAAAAGATCAGCCGCGCATGCGCTAAACGCTAGCTACCAACCCCAGGGAACGCATGATAACTTAGCATAACGAAGTTACTAGCTTACAACCCAGGTGGTAATTCGGCCGCCCCGGGTACAGATAACCAATCATAGAGCGGCTAAGAGGTTTAGTCACCCTCCCAAAAACTAAACCACTGATTGAAAAACCCATTGCACAAAAGATACAAATGGTTTACAATCGAAACAAATGCTAGACCAACTGGATAGTACCCATATCTTGCCTAACCTAACGTTAATAACAAATGCCGCAGACACACGGCCCAGTTAAACCAAGGACTGCGGGCTCATTCCTCTGAGAGCTGTCTGAATGATAACCCGTCACCTACCCCTTTGTCACCTTATCCGCATTTCGCAACCTGAGAAGCTCAAGTAGCGAAGACCACGAAAACGTAGTCAGGTTAGCCAGAGTGGAAGAATGGCACATTTTACCCAAAACTAGATGCCTTAGAACTTAGGTCGAGGGGATTACAGAAATAAAGTGAGGCTAGTGAAAGGCCCGAACGCTACCACGCCGTCCCCCCTAAGATATTCAAGACATTACTAAACCCTCGCTTTTATGAGAGAAAGCGTACAGGTAGTTACGGAAGTCACTGGCGACCAAGTTAGTTACACAAGACCAACTACCTTGGAATTCAATTACTTACCCTCGAGTAACCTGCCCAACCCCTCACCTACACCGACACCTAGCAACCATTACCAATAAGTTAGCGAAGAATTAAACTGCGCATAATAAGTCCGAAGGAAGATAAAATTTAACAACATATAAGCAGGCTACCCTATCCTCTGATATGATTACTAAAAAACTTGAAGAGACCAAGCAAGCCCCGAACCGACAGCACCAAGACACTAAAGGCAACCGTCATGAGCAAAAGTGGAGATTATGGTGAGCGAAAACTACGACCTGTGTAGTGGTGTCAAATAAATTTATTCACTTAATTTCCCCAGACCTCTAATCCCTGTAATTAATGTAGTCAAGAGAACGCTTTTGACCTAGAAAAACTTTAGGAGGTAAAATTTACACCAAGTGGCTAAAGCGCCCCATTAGAAGCGTCAGCTAACCCCCTACTAAAATCCAAAATAAACGAATCCCACCCCATTGACAATTATACCTATGAAAACAATTTATATAGTACAGAAACATCTCTCGCAAAGCTGGTCGATAAACACGAATGAAATAACGCCAATTCTCAACAACAAAAGCATATTCCCCACGTCACCAACCAGCATCTCTAAGAAGGTAAAAAATAAAGGACTGGCAATTTACCCCCTTTTCCAAAAATCCCTTAGATCCCATATAGAGCACGCTGCCAGGACCATTTTACGCCGGGTCCCAACGTGAAAGTACATATCCTTTTCTTAATAGGACTGATGATGCTCACGGGGTCACTGCTCTACTTTACCGTGAATGACTGCCGTAAGGGCGGCTAAACACAAACGGAAACCTATGAGTTTATTATTATGAAAAGTCCTACAACCACAGTCTAACTACAACCTCATAAAATTCGGTGGGCGCCTGGACAGACCAACTCCAGCGTAATGTAAACTCACAGTAAACGACTATATCTCATTATCAATACTGACAACGAAAAGTACCTAGGAAACGCGAATCTATCTGAGCCAATCACATAGGTTACGCCTGATTTGATCGGAATCCGAGGTCAGCGCATTAAGTTCTTTTTCACGTTAAGTCTAGTGTCTAGTCAGCCGAGTATCAGGCGGTTCATCACNTCAATTCTCCTGACGAAGACAGAGAATAGGCTATTCCAAGCGCTTCCCGTAATGTATATCCAATTATATATACCAACCACCAAGACAGGTTGTAAGTGGAGACCCGTATCGATAAACTAAACTTACGTCGAGTTCATTCTCTCTAACACAACCATGCCACCTCTATCCCATGTACCATCTATCCAAGGCTTCTAAGCTACCAACAAAATTTAGCTAATAAACACGAAAGCCCAAGTTTAGCCCTACGGCACTCAACCTCGCGACCCAAAACTCTCACAAGAGCCCAAACCCCCAATCACCTCACCTTACTCACGCCCGCCTAGCCTCCCACGCCTTTACATGACCCCCCCCATACCACCCCTGTCACCTAACTAGCCTCTATTATCTGCCCCTTAGCTACCGTTATCATCCCTGTCAGGTAGCTCAACTAAATACCCCGATGGCCACGCGGCATAGCCAACATCTATAGAATCACCTGCCTCATCTCTACAAATTCTATAATGGTCCTTACCTTCCCCCTATACACACAGACACTCTATTCTCTGCATCTGACCTGGCATATATATTATCCCAACTGCAAGACAACGACCCCTTGACTTGCGAGGGAGTCGACTATCTAGGTTCACACGATACCCGAGGCCCTCGCCTTTCTCAAGCGAAACAAAAATTTTAAATAACCCCCACACTCAACTTCTAGAAAACTATACGACTTCCCTGACTTACCAAATATTTTCACAAACCTACTCTACCCCCGTTTTAGAATCGACACATCCCCGATCCCTAGACAACCATCACTCCATGAAAACTCCTCCATCACCTGCATACTATTGAATGCTCATACCATACATCCCACATCCCCTCAACTAAAAAATGCTGTAAAGATTATTTATAAGTAATATAGAGTTAACCCCTATTCTAGACATGGAACGACCCTCCTGAAATCAAATTTCCTGCACCATCCACCCACCTAAGAAGTCACTAATAGCTTCGGCCATACCCAAATGTGGTATACCTCCCTACAATAATCCCGGCCAACCGCATTACCTACATTTTCAGCACCTCTCAAGCCTAGCTGCATGATTTTACTGATAGCCTGAATAACATCTACTTTATCCATTCAACAAAAAAAAACCTGTTCACGAACTGCATAAGATTCCTACGAAGAACGCACCAAATCTTTAAAGCATCTCTCAAAATTACCTCGGAAATAACATACCATACACCATCATATCACATAATATCTAAAGCATACAAAAACTAGAAAGCCCCTTCCTTTGATCCAGAGTTCCCAGGACCCTCGACTCCGCCGCTCTTTCAATGCAAAACAGCCCCTCTAATATAACCAATTCTCCTACTAACTAACCTCTCTCATCTTCATCTATCATCTAGAGGAGTGAGTGGTTAACCAACCAGTACCAAATCTAGATATCCCAATACCACTAGATGATATAGAGTCTACGTCAACCTACAAACATTTTATTTACTTTTTATATCTAATACACCCATCCTCTATCACTTAACCCACACACGCCCACTCTACTCCACTGAACAGCTACAGACAACCCCTAATCCTCCCCCCCTTCCTAGAGGCTGCCCGCTACCGCTTTTCCCAATGGCATTTCGAGATTCCAAAAAAATGCCCATATCCCACATATACCACATACCTCCTAACTCACTCTACTAGCCAATTACCCACTCATCCACACTCCCTATTAAAACTAAAATAAAGACGTTGAAATAAAACCCCCCATTCTCCCAACTATCCCCTACACGTACCCTCCTTCTCCCTTTTACAATATCTATGAATTTGGTAAAACAACCAGACCTCAAGCCTCATAATTGAATCTTATTCTGAACGCTAGGCTGAAACCCACTTGCTCACTGACGAAACAGCACTTATTAGCTAGCCTTCTAACCATGGACTAACCCCAACACTAGTAAAGCAAGACCTAACAATGGTTCATCACTCTCCGCGCCGGAAAAGGCGGAAAGCCCGCAGTTGAACTGTTCTCGATTGCATTCATAGAAATCCCTGGACTGTAAAAGGGCTAACCCGTCTTAATTACATCCATGTTCCTCGCCTTTACCCACCCCCTGTGTCGCGACGTTACTTTCCTAAAACACAAGCATGGACACATACTATATCGGGCAGAGTGGGTCTAGCACGCTTAACCTCTTTTCAGCGAGTGGCCACCAGCACCTCTAGTACGACACTCTCAAGTTTCGCACGCCATGATTGTATAACTTTTCTAGAATCCCTCAAATGGAGCTTGGAACGACAGTCCCTAAAATGGTCCCCGAATGCGTTCCCGCTAACAAATAGCTCTGCTCTACTCCTCTTCCACTCTGTCGATCGCTTAGGGAGCCGAGAGGACAGTTAACGTCACCTCCTTACAGGAATACCCCCCCGGACCTCGTGACTAACATTTCCCTACACTACAGTGTTCCCTACTTGGGCCACAATTCTCAAACATTTCATATAAACCCTGCATACCCATACAACGCCCTTTCTCTATCGTCTAACACGCATCCACTCTCTATTCTCCATCCAGCGCTGCACACATATACAACGACGCACCTAACCCACTTTTCACCCGCGGAGAGAGACCCTTCATACAAACCATTTGATTTCGGCACCTGAGTTATTTCTATCTACAGCTTGGATAACTCCATTTGAACTACACTCGGAAAAAGACCTTTGATCATGGTTGGCTGGCTTGAATCATTGCTCCTGGGTTACGTTGACACCCAATATTAAGTGGATAGCGTGACCACAGCTATTCACTCGCTCCAAATATCCTACCCACCGCGCAAGTATTACTGCTCCCAACTCACGAACAAATGAATATCGCTCAGGCTTGACCCAGGTTCTCTTCTTTCCCGAGGGGCTGATGGATTTATAGCAACCATACTGACTCGACTCACACAGTATACTTGAGCCACTCCCTAGTCTATAATGGACTGATTGCCTCAAGGGGCTCATCATGATTCCCTTTCCAGCTAACCTAGCCAACCACGCAAATCATTCACATCTATCATGGCTAATCTACTTCTCCCCAAACTTCTGGCTATCGGATGCCCACGTACCGGCTACCCATGATAACCCATAAAATCTATATCGTAGCTATTATTCTCAACGCATAAATTATATTTCATATTGAGAGCTTCCTTGAACGAAAGCCTATATAGAGACCCCCAAAACTGAGTACTTATGATCCCCCACCTCCAACATCGAGACCCTATCATAAACTAACAAAAGGAGGATCGACCCCCAAGTGGTTCAGCAACCCAGGCTCCTGATTTTCAAAAGTATAGAAACCATTCTAATTTTCAAGTAAATATGGCAAACCTTATTCTAATGCAATGAGCCAATAGTCTCAAACGTACTCCCTACATGAAAGCTATACCTTCTGACACCCCCATATCTTTCCTATCGCTCCTGTCTGTTGCCTTTCCAACCTCCAAAAACTACTATACAACTCTAGAGCTAGGAATGAACCGCTGACTTCCGCCGCCTCACCTGTCTCACGCCTCCATCCTCGCTCCTTAATACAGCGAGTCACGTCCTCCTTACATAAACAATGGCACAATGTATGACCTCGATACCCGCTAGGCGACAATTTCACTCTAATATTCCCCTTATCCAGACCAGCGCCTCGATCCTGAGTTACATCGGTATACCCCATTAAGCCCATTGTAAATATTCATACAGACTCTGCATCAGAGTGTCCCCATAGGTTAAAAAGAGCATTCCGGCGTTAACCAACCCTTCACGCTCACACCGGGTATCTAGGTAATCTCGAATCTTGGGCAACCCAGTTCTGCCATGTCTAGATTATTCCCAAAATCTTGAATGGGCCGATTACCTATGCACCCTCTCCCCTCAGACCCCTGAAACTACTTGCATAACTTTAATTAAGATAAAGACCACACTCTTACGTGAATCCCAACAAAACTCCGATGCCCCCAAATACCCCAACTCTTCACATTCTCTCACCACTAAAAATTAACCAACTACACTACTCCTCACAAGCCATAAAAAAAAATATACAACCCGAGACCAAAGAAGAAATCGTTGCTCATCATGCCCCAAATCTAGCCACCGCCCAGACTATCTTCATTCCCCTCATTATCCCACTCAAAATCCATAACACCACTATCCCACCACAAGACAATAAATAACTCAAAAAAGATACCTACCAAACTAAGACGACCGATTCTATATAGATCTTATCATTTATTCCAAACAACTCCCGGCTCTGCTCATCATTAACCACCCCCACTTCTTAACCTGCCTGGCATCCCTATAGCGGCCAGGATATAGCTTCGTCTAGATAAAATCCCAGCCACTCTACCCAAGCAACCACACCCTATCCCTACAGTATTTCGAACATCGCCACTATTAACAATGCCTGGCGTCGCTAACGCAACTTATGCGGCACCACTATGACCAATGGAGCGCACCTACAAATCACCTTACCTCCCCTAACTATCTCTCACATTTAATCTCTGCTACCTGAATCGTGTGCCTAACCAGCCACGTTTACATTCAGTAGCTCTCCTCACACACACTAAGACCACAATACAGCCATCTATGTAAACCAGCCAGACCCTACAGGGCCTTCACCCCCTATGCCTCGGCTACCAGTGTTTACTCCATCCTAAGCTCTCTACAGGCTATAACAAACATAACATTACAATATGCGCATGAACCGAAAACACTACAAGCCACACCACACCGTCAAAAGGCTTGATCGGATATCCATTATTCCTAGAGTTTTTCTTGCAGATTTTTGACCTTTACACCCACCTGCCCTACCCCAATAGAGGCACGGCCCCACAGCACACCCGTAATCCCTAAAGCCCCTCTAACACTCCTATACTGCACAGAGTTCATCACTGGCTACCTAGCTATAGAAAAACGAACCAATATTCAGCCTGTTATACATTTACGGGCTCATTTACCTCTACAGCTCAAGTCTTGAGCTCCTTACCTTTCGAGGCTCTCGGTCACATTTTGTACCAAGGTTCACGACTCACTCATATGGCCAATTTCTCCTACTGTTCTCCCCACTATATTCATTTCATCAACATACTTGGTTCAAGCGCGCCGATCTGCATTTGAGAGTGTTTACTTTTTGTTGTTCCTCTTTGTGAGGTTTATCTTTATATAATGTACGTAACTCCATTACTGTTTGAAACTTCAAAAGATAAAAATTCCCTAATTTATAACAAACCTCCAGCTTATACAATATTTTAATTTGATACACACTCACGCTAATAAAAATCACCCTTCGATGCGCTCGACCTTATCCCGCCGCGCCCTTCCCAAAATTCTCTAGTGCTTTACTTTTATATTGACTAAAATGCCTCTTTACCCTACATAGCCTAAAAAACAACTGCACTATATTAGTCTCCTCTATTATCTCACCTGCCTAATCTGCCATGGTGCTAAAAAGGTTAACTAACGAATGGATAAGTTAACAAACGATGTTTGACCATAAATATATATCAATTACCAATCCCTCATTAATAATATATCTACATTACATCCACTCTGGATACAGTTATGCTACACTCTATCTCCTATATCCTGAAGAAAATCTACGCGTTATTTAGTACCTCTAACCTAACCCCCTCCTCTAGCAAATTTGCTATGCCTACAGTTTTCCGCTGGAACAGGGTGGCTAGCCTCTATCTAATTCCACAATAGGCTAGCTAGTAATACCTAACTACCCATGCAAACTATCGCCCACATTAATTCTACACGACTGATTTCAAAAAACAAATTGATCACACACCCCCCAGCTATTATAGATCTCCTCTCTATTTTAACAATCACAAAACTATTAGTGTCCCAACTTTCCTCGACCCTAAAACCCCTCCAATCTACTACTGCTCTACCCTACATCAGGCAGCAACCCATTACCATGACCATATACGAAAAACCTACTCCTAACTATCCCCACAATCCCTAATATACATCACGCCCAGACTATCTATTTAATCTCTCGAACCCACTATCCCCCTGGCATCTCACCGTGAGCACCACCAAACCCTAACCAGCACTACTCCATTTACCCCAGTGGCCCCTCCCTATCACGCCTATTTCACCACACACCTGGCCACAAAATTTACACTACTTCATGCCAAAACATCAACCCTAGCAACACTAATTGATAGTTAACATAGTTTATATAAGATCCTTTTCGGCTCACTATGCTCCTAAGCCATTCGAGCCCCTCGTGGTCATAGACTGCCCAGACTTTAAACAGGGGCATGTATATAGCCCACCTCTTCCAACCCTGAAAACACTAGCTACCCTCCTGTCTACCCATGGGCTAATATACAGCTCATTGCTACACAACAACCAAATCGTCATGCTACCTTAATAGCACAAGCCTCTAGAACGCCTTCCATCAACCCCTGAGCTCACGGGCATCATCTATATCGCCAGGGTTAATCTCATACATTTGCTAGAAATCAACTCGACGCCTCCAGCGCTCAAATCTCCTCAGGCTTAAATCTCTCCACAATGCTTTTATGCTTTAGAAGCTCCTACCTGCCTACCCCACTTTACCTCTGGAGACTTCTTGCAGTACCCGTCTCTGACAATATACTTCCACTACAGACCAAATATAGCACGCCTATCTCCTCACAATTACCCAAACATGGGCTACTACCACCCATAACACAAAACCCCATCACCGAAAACACCTCTGTCATCACTATCCCATTTCCCCTTCCTCACCCGACTCATACGGGTTTCTCTGTAATTAGTTACCAAACTCAATTTGATCTACACAGGGCTACACCCTTTTTCCGGAAGCTACAGAATGCAACCATCCCCATTCTACACATGCTTCTAACTTTAAGATACAGTATCATGGTTTAGCCCAAAATTTGTGCACTCAATAAAGTATACCAGCAACTCTAAACACCTAACCTACTCCCAATCCCCCACCTACCCCCCGTAACCTACAAAAAACTATACCCATTTGTAAACCATGTGCACCACTTATTTCATCTTTCCCAAACATATCAGTGCTAACCAGAGTTTTACTCAACGACCTGGCCCAACCAACACCCGCTTCCTAACTTAAATAGCTATTCCCAAATTTCTCCTGTGCATGTCGTACAGGTCATATAAATCTCCTGGATTATAACCAGCCCAACTTATCATTCTCAATACTATCACTTCTATTACATCTATCTAGTACCCTACAACTATCCACTTTCTCGCTGGAGGCGAGGATTTATCTTTTGTCACAGTGAGATCGCCGACAGTGCAACCAGAGCATTAAGAATCTAACACCGATCGCGTATGGTTCACCTGCCTAGATGTTTTCCACATCCACTATGGACCACACAATACCCTCTAACCTATCCAGCTCACCCCTATAGCCTCTCTAGAGCGCAGCAATCGCCAATAGGCTCACCCTGCTCCCTAGCATAAAGCCCACCCAGCTCGCCTACCCATCAGCATATGTTTAGAGGATCTCTACTATCGCTCCACCCTAGAGAAATGCCACTATCAAATCTACATATCTTGGCCTACACACTTGTCGCGCATCTCGCCTTCACAAAGACTCAAAAATCTAGCTTTCCCTTAAGCAATAGACTATATAGTACATCGCACAACAACACCCTGCATCCGCAATCGTACCAGCCTCTCAAGCCTACATTATGGCTCGGTCCTCACCAAACTTACAAGAAAAGTATCGAAAAAGGGGATACCAAACCTACTCTACTCAACTCCTCCCATGGAGCTAGATTGCAGAAACCTTCTCAAGGTTCACTCAAGACACACATGAACCGAAAATACATCACAACCCTAGCCTACTATACCTCTCGTACTCCTGAAAGGCCATACACCGATAATCTCTCCCCAACGGTAACTCGTTCCCACCTACTACATAAGAAATACCCACCTACAAACCCTTAACGCTGCAGCGGAGCTATCGCGGATTCCATACTACACATTCCCCGATCCCCTCCAACACATCCCCTTACTAAACTACACCCCGCGTCCTTCCTGGATTCAACGCCTAGCCTAACACCAACAACAACTAAATAAATCCCCTAGCAATTTATTCTCAAATATCGATTTACCTACATACAACCCACATCCCTTCTGGCTTCTACAGCAAACCTCCCTACCCTCTAACCAACTGATAGAAACTATACTAAACATTTACACACAAACTCACCCCACATACCCAACCAAAAGCAAATAAATTTCTTCTCCTTCTTTTCCACCATCTACCCACTCTATCAATACCTTTCCCCAGCATCCAATACATAATAACCACAACATGTCAACAGAACACTCTATCACGCCATATCTACAAGCCCGCACAAAGGTCCCCCAATAACCTGCCCTCTCTTATAATTTTCGCTCCTCACATTAAGTTACACACCCCACCCTCAACTTTTACCACACACAATCTACTCATCCTACCCACTAAAACTACCAGACTCACCCTGCCCCATCCTAGGTACCCTAATGCCTCGTGTGTAATCAAAACACCACATCCCCTAATAATTAAAAACATTAACCATTAACTCCCCAAATCAAATATACACCCCACCCACGCTACATCATACAAACCCATAATAGAGAGGTTAAAGAAACCCCAACCCATTCTAACCACATCACAGAACAAGATAATCTTATCTGCAGGATACACCCGACAAGATTGAAAACATGTTTATTCACTAAAGACACAAGACCCATACCAAACTACCCCTATAAATAATAACACTATTATCACCCCCACCCATCAAATCCCGATGTGAACTCGGTCATCCTGGGCCGCCGATCTCAAACACACAGACATTCTACCAGCATACCACAGAGCCCAACGCTTTCATAATGCCACACACCGAACGAAATATGCTAATATCGCTCCTCACCCATGGGCCCAAATTTTTTCTCCTTTCTACCATGGGGAGCCTTATACGATCTTTTCTCTCGAACCTAAAATCGCATATCTCTGCTGCACTTAGAACGCCTCAAGGTATTCCCCCTGAGCCAATTCATCTAGGGCCCAGAATACAACTACTTCCCCACCCTACTTGGACGACTAGTCATGATCTAGGGGCACTAGTGACGTCCACCTCCACATTTTTCCTTCATTCTCTGCCTTCTTATGCGCCTAGAACCTCACCCCTTTCTGCCGAACGGATAAAAACCCCAGGATCCCTCCATCCATAAATACCTCCCCCTACACAAATAAAACGCCTGGCTACTCTTTCTTCCTCTTATGAATTACATATCTCCCAACCCCTGGCACCAGAAATATACCTGCCACCCTTAACCCCTCCCACTCAGCCGAAGATTTTCTATCGCTAACATTCCCGTCCTCCTAAAAATAGAGGGTCTTGCCTTTATATCATCTCTCCAGCATATCCCATCTCATAATCAAAAACAAGATATATTCGCCATAACCATCATTTTTGCTCTAGCGCGACTCCCATCTACCTAATGGAGACACCGTAGCTCCCTTTCCACATGGAAAGAGCTCCTACATATTCCAAAATCTATCCAATCCACTACTCCTATTGAAAAAATACCAATGGCCTTCCTGTGTAAAATAAACACAGCTTTAACCGAGAGAAACCTTTCCAGGAAAACAGGAAAAGCTTAACCCACATAGCCCCAAGTAAATTTAATTAACTTTCCTGTCTTCAGGGAAGAGATTGGTACACCAATATGACCACCATAACACCCTAGTATTCTACTTATGCAGCACCTGATATGTAGGTCCAAAAACTGACACCGTATACTAAAACCAACCAATCAAACCCTCCCATCTTCAACAATACGCATCACCCCAATATACAATCACTCAATCCAAGCACCCTACCACTGGAACCACAACCACCACCTTACAGACAAGTCATAAGCATTACGTAATACACTTAAGTAAACCCTCTGTCCCAGGAGACCCCTCAATAGGGCCCTGACACATCTCCTGAATCATACCCCACAGATGCACTTCCCGCCCGGCCATACACTGGGGTGCTAAGGAATGTTCCACACTGTTCTACTCAGGTATAAGCTAATAGCCAACGTCCCTTAATAGAATCCGAG
>del3-1.1f1tetradelmitohomo
ATCCAGTCTTCACCTTTACCATCAGGGGCTTCCTGCTTTGTATTTGTCGGGGGTTGCCGCATACATGCGGACCTGAGCGGACACCTAGTCCAGATCGTCTTGTTCTGCTCACCTTTATTACGCCCTCGTCAAATTCAGCGACATCTTCTAAGTTGTAATAATAATCTTTAGACAAATATACAATGATGTTGCCAGCACTTCACAAGAATCTAAAAAAATTCCCCAACCCCCTCCCCGTTCGGCACACACTAACACTCTTGCAAACCCAAACAAGAACCTACACAGCTACCAATTCAATTTATCTTTGCGTATCACTTTACATCACCCCAATAAACATATTTCCCTCCATCCATATACAATTCACAAACACCCCGCCATCTACCACACCACCACGCTCTACCCATACCCAACAACAAACCCAAGCACCCCACATTTTGTGCTACCCCTAAACAAACATGAAATTTTGACGGCCACTCACCCTAACAATAGTTTGTCTAGCTTCTATAGTCTAGTAGATACCATCAACATCCCTTCAGTAGTCACCTCAAACACACGTCAAAGAACAGCTCAGCAGCACAAGCACTCAAAGCTAGCTAGCACCCCCACGGAACACAGGATAACTTTGCATAACGAAGTTAATAACTAACTACCCAGGTTGTCATTCGTCCACCACGCGTCCACATTACCAAGCAAAGAGCCGCGAAAAGTTTTAGACACCCCCCCAATAAGTAAACTACCGAGTGTAAAACTCAGTGAACAAATGACACGAAGGGCTTACATTCTAACCACATACTAGACCAACTGGATAGAACCCACATGTTACCCAAACTCACATTAATCACAAACGCTGCCGAAACTCGACCAAGCTAAACTAAAGACTGGGGTCTTATACCCCTAAGGGCCGTTTGTATCATAACCCGACAACTCCCACTCTGCCAGCTAATACGCATCTCACAACCCGATAAGCTAAAATAACGCAGTCCCCGTAAGCGTAGGCAAGTGAGCCATAGGGGCAGAATGGCTCATTTCACCCAGAAATACATACCCTATAAATTAGGGCGAGGTGATTAGAGTAACAAGGTAAGTCTTGTTAACGGGCCTAAGGCGACAACCCCCTCACCTCTCAGTTACTCAAGGCATTAATAAACCCTAGCATTAATAAGGGACAGTGTACATGTAGTGACTGAAGTGACTGGAGAACAGGTGAGCTAAACAAGCCCCACTACATTAGAGTTTAACTAATTGCCGTCTAGCAAACTACCCAAACCATCCCCTACTCCAACACCTAGCAAACATTACCAATAAGTAAGGGATGAATTGAACTGGGCATAGTATGTACGCAGGAAAATGAAATTAAACAAGATATATGCAGGATAACCCATACTTTGCTAAGAATAATAGAATACTTGCAGGGAGCAAGCTAGACCCGAACCAACGGCTCCTAGACAGTAAAGACACCCCTCTTGTGCAAATGTGGAAATTATAGTAAGGGACAACTACGAGCTGTGAAGCGGTGTCAAGTAGATCTAGTCACTTAAATTGCCAAGACCCCTAATCCCTGTAATTAACGTTGTCAAAAGGACACTCTTGACATAGAAAAACTTGAGAAGATAAAAATTACACCATGTAGCCAAAGCACCACAATAAAAACGTCAACTCACACCATACTAAAAACCCAACTATACTAACCCTACACCATTGACCATCATCCCCATAAAGACTATGTAGATAGTACATAAACATCTCTCCCATAGCTGCTCAATTAAAACTAACGACATTACACCCATACTAAATAACAACAGTATTTTACCTACTTCACCCACAAGGATGTCAAAGAAAGTTAAAAAGAAAGGACTCGCAATCTACCCGCTGTTACAAAACTCACTCAGCTCACAGATTGAGCACGCCGCCAGTACAATGTTACGGCGCGTACCTACCTGCAAGTAGATATCATTGTCCTAATAGGACTGTTGATGGTCCCGAGGTCAGTGTTCTACTTTACCATGAATTACCGCCGTGAGAGCGGCAAACCAGAAGCGAAAGCCCATGAGCTTATTTTTATGCAACGTACTACAACCCCAGTCCAAATACAAACTGATTAAATTTGGTGGGCGACTCGAGAGACCCACCCCGGCATACTGCAAGCTTACCGTCAAGGAATACATATCATTGTCCATACTTACCACGAACAGTACCTAGGATACACGCATCTATCTAAGTCATTCACAAAGGTTTCGACTCATGTGGTCAGACTCCGATGTGAGCGCTTTAAGGTCGTTGTCACGATAAGTCTACTGACTGGTTAGACGGGTATCCGGTGGTTCTTCTCNTCAATTCTCCTGTCGAAGGCAAAGAATAGGCTACTCAAAACGCTTCCCCTAATGAATCTCTAACTAGATTTACCACCCCCCCAGACAGGTTGTTAGAGGCGAGCCGTAACGCTAAACTAAACTTACATCAAGGTCATTCTCTCTTACACATCCCTGGCAACTCTACCCTATTTACCATCTATCGAATGCATCCAATCTTCCGACGAAATTCAGGTATTACACTCGCAAGCCCAACTTGAGGCCCACGGCTCTAAACCTTGCTACGCATAAATCTCACAAAAGCCCTAAACCGCACTCTCCACACCTCACACACGCCCGACTTGCTTCACATGCTTTCACTTGACCCCCTCCCTACCAACCCTGGCAACTCACCAGGCTCTATTATCTACCACTCAGCTAGCGTTACCAACCTTGACAGGTGGCACAACTCAACACGCCTATCGCGACTCGACAGAGCCAACAACTCTATAAGCACCTACCACATCTATATAACTTATAAAAGGGCCCTTAACTCCCACCTATCCAAACAGAAACCCTGTTATCCGCCTCAGACCTTGCCTAAATGTTTTCTCACCTACAGGACAACGAACCCTTCACCTGCGAAGGGGTCGAATAGCTCGGCTCACATGAAACGCGCGGCCCTCGCCTATCTCATGCCAATCACAACTTATATATAACACCTACCCTAAATTTCTAGAACACAATGCGCCTCCCCTGACTCACAAACTATTTGCACAAGCCCACTCTACCTCCTTTCTATAATCGACAGATACCCGATCCGTACACCACTATAACCCCTTGAAAACTTCTACACCACCTACATACTATAGATTGTTCCTACCATACATCTCAGATTCCCTCAACCAAGAATTGTTGAAAAGAGTACTTGTAGGTAATATAGAGCTAACCCCTTTTTTAGACTTGAAATGAACCACCCGAGATCAAATTCCCGGCCCCTTCAACCCATCTAAGTAGGCAGTAATAACTACGGCCCTACCCGAAAGTTGTTTACCTTCCGACTATTATCCCTGCCAACCGTATCACTTACATCTTGAGGACATCACACGCGTAACTCCACGATTTTACCGAGAGGCTAAAAAAAATGTAGTTTATTCAGTCTACCAAAAATAACCTCTTCACAAAGTGCATCAGTTTTCTCCGCAGCACCCATCATATCTTCAATGCTTCCCTTAACATAACTTCCGACATGACCTAACAAACTCCATCATACCATATTATATCAAATGCTTAGAATAAATAGAATGCCCCTTCATTCGAGCCCGAGTTACCAGGCCCCTCTACACCGCCTCTTTTCCACTGAAAAACTGCCCCACTCATCTATCCAATCCTCCTCCTAACGAAGCTTTCCCACCTCCAACTTTCCTCAAGCGGCGTTAGGGGATAACCAACCAGCACGAAATCTAGCTACCCTAATACCACAAGGTGATAAAGCGTTTACGTAAACCTACATACCTTCTAATTACTATTAATTTCCAACACTCCGATTCTATACCAATTAACTCAGACCCGACCTCTATATTCGACCGAACAACTACATACTACACCTAATCCACCACCTCTCCCCAGGGGCTGCCCCCTACCGCTTTTGCCAATGGCCTTACGAGAATCAAAAAACATACCTATCTCCCACATCTAGCACATCCCCCCTAACTCTCTTTACTACCCTATCACTCACTCATCAACTCTCCCAATCAACACGAAAATAAATACATTTAACTACAAACCACCCTTCTCCCACCTCTCGCCTACCCGCACTCTACTACTCCCTTTAACTATATCTATAAAATTAGTTAATCAGCCAGAGCTTAAACCCCAGAAGTGCATATTATTTTGTACACTAGGATGCAAACCCCTCGCACAATGACGCAATAGCACTTAATAACTAGCCTTATAGCCATGGACTAAACCAAAAACTAGTAACGCTAGCCCCAATAACGGCTCATCTCTTTCCGCCCCGGAAAAAGCGGAGAGCCCGCAGTTTAAGTGCTCTCGATTTCAATCATATAAATCACTCGAGTGGAAAAGAGCCAACCCTTCTTAGTTTCAGCCATGCTCATCACCATTTCCTACCCCATGAGTTGCCACCTTGCTATCTTACAACACAAGAATTGAAACTTACTATATTGGCCATAGCGGATCCAGGACACTCAAGCTCTTATCGGCCAGCGGGCAGCAGCAACTTTAGTAAGACACACTAAACTTACGTACACCCTGCTTTTAAAATTTCTCAAGTATACCACATATCGAGCTTGGCACTACTGTTCCCAATATCGTGCCCGATTGGGTTCCCGCAAAAAACTAACTTTGATCTACCCCCCTCCCTCTCTGCCGCTCTCTAAGTGAGCCGAGCGGACAGTTGACATCTCCCCCCTAGAGGAACACTCCACCTGAGCTCGTAACCAACATCTCTCTTCACTAGAGGGTCCCTTATTTAGGGCATAATTCACACACATTACAAATAAACCCCGCCTAACCATACAAAGCCCTCTCGCTGTCCTCCAATACACAGCCTCTTTCCATCCTCCAGCCTGCTCTGCATACTTACACTACAACCCAACTCACACACTTCTCGCCCGCCGAGAGGGACCCATCTTACAACCCTTTCGATTTTGGTACCTGAGTTATATCTATCTACAGGTTCGAAAATTCCATATGTACTACTCTCGGAAAAAGACCATTGATAATAGTAGGTTGACTAGATTCATTGCTTCTAGGTTATGTGGAGACACATTATTACGTAGAAAGAGTAACAACGGCAATTCACTCCCTACATATCTCGTATCCCCCGCGTAAATATTAGTGATCGCACCTCACGAAGAATTGAATGTCTCTGAGTCTCGAGCCTGGATCACTTCTTTCACGTGGTGCCGACGGCTTGATTGCAACTATCCTAACACGTCTAACGCACTACACGTGTGCCACTCCATATTCCATCATAGAGTGTTTTCCACATGGAGCTCATCACGATTCCCTATCTAGGTACCCCAGACAACCTCGCAAATCCTTTACTTCAATTATCGCGAAACTACTTCTTCCAAACCTTCTCGCCATCGGATGCCCGCGTACTGGATACCCGTGCTACCCAATGAACTCCATCTCTTAGCTCTTCTTTTCTACACAGAATTTATAATTTATGTTTAGAGCCTCGTTCAAGGAAAGTCTATAGAGAGAACCTCATAACTGGGTGCTAATGATGCCCCACCTACACCATCGAGAACCGATAATAAATTAGCAAAAAGAAGAACGACCCCCAAGCGGTTCAGCCACCCATGCCCCAGACTTTCAAAAGTATAGAAAACATTCAAACTTGCAAGTTAATATAGCTAATCTAATACTTATGCACTGCGCGAAGAGGCTAAAGCGCACTCCCTATATAAAGGCTATCCCTTCAGATACGCCTATATCATTTCTTTCTCTTCTATCCGTAGCCTTTCCTACATCAAACAAATAATAAACTACACTCGACCTCGGAATAAAACGTTGACTACCTCCCCCACATCTATCCCATGCCTCCATCCTAGCACCTTACTAAAGAGAGTCACGACCCCCCTACATCAATAATGGCACCATGTACGAACTAGAGACACGATACGCGACTATCTCACTCTACTACTCCCCATATCCTGAACAGCGACTGGACCCTGACTTGCAACGATAGACTCCGTTGAGCCCCTTCTATATATTAATCCAAACGCTTCACCATAGCGTCCCAATTGGCTAAAACGATCAATCCGGAGTCAAACAACCATTTACCCTAACGCCGGGGATATACGTCATGTCTAAACTGGGACAACCAAGTTCAGCCATCTCCAGATTATTCCCTAAATCTTGAATAGGCCGTTTTCCCATACACCCCCTACCCTCTGAGCCATGTAAGTAATTACATAACTTTAAGTAAGATAAGGAACAAACCCTTACATGAATGCCCACTAATCTACGTTGGCCACATATTCCCCATCTCTTAACTTTCTCACACCAATAAAATTTAACAAAATACACCACCCCCCACAAACCCTAAAATAAAATTTAAAAACCTAGACCAAATAACAAATCTTTCCTTATTATTCCCCACATCTAGCCTCCCCCGAGTCTGTCATCTTTTCCCTCTTTGTCCCACTCCAATTCTATCACACCGCTATCACACCAAAATACTATCAACAACTCAAACAATATACCAACAAACCTAAGGCGACCTATCCTTTACAGTTCCTAACATTTTTTGCACACTACCCCTGGATCCGCCCACCATTACCCACCACCACTACTAAAACTACCAGGCATCCCTATGGCGGCAAGTATTTAGCTTCGCCTAGATAAAATGCCTGCCACTCTTCCAAAGCACCCTCACCCTATCCCAACTGTTTTACGAACCTCACCTCTCTTCACCATACCCGGCGTAGCCAACGCTACATACGCAGCCCCTCTCTGCCCTATTGAACGCACCTAGAATTCACCATAACTTCCTTACCTTTCACTTACATTCAATCTATGATATCTAAAACGCGTCCCTAATCAACCTCGTTTCCACTCTGTAGCCCTACTGACGCAAACAAATACCACCATCCATCCTTCAATATAAACCAGCCATACCCTACAGGGCCTCCAGCCTCTATGACTCGGCTAGCATTGATTCCTTCACCCAAACCTCTCAACTGGCTACAACAACCACAACATAACCATGTGGGCGTGTACAGAGAAGACAACCAGGCACACAACCCCTTCCAAAGGCTTCATAGGGTAACCTTTTTTACTCGAATTTTTTTTCCAGATTTTCGAGCTTTACACTCAGCTACCCTACCCCAATAGGGGGACTGCCCCACAGCATACCCGCAAACCCTAGAGTCCATCCAAAACACCGATTCTCCATAGGGTACAACACTGACTCCCAAGTTAAAGAAACACCAAACAATAATCAGCATGCTATACATTTACTGGTTCTTTTACCTCCACAGCCCAGGTATTCAGTTCCTTCCCATTCGACGCACTAGGCCAAATTTTTTAGCACGGCTCCCGGCTTACGCATATTGCTAACTTCTCATATTGCTCACCGCAATAAATTCACTTAATCAAAATCCTTGGCTCGAGCGCCCCTATATGGATTTGTGATTGGTTGCTATTCGTAGTCCCACTATGAGAGGTCTACCTTTAGATAATATACGTTACTCCATTACTATTTGACACATCAAAAGAGAATAACTCGCTTATTTAAAATAACCCCCCTGCCTACACTATATTATACTTTGACACCCAATCACGGTACTAGAAATCCCCCTTAGAGGCGCTTGACCTAATCCCCCCCCGTCCTTCTCATAAATCTCTTGTACTATACTTCTATATTGATTAGAATGCCTCCTTTCCCTACATGGCCTACAACACTACCGCCCTATAGTATTCACCCCTTTTATCACATCTACCCAAGCTGCCTTGATGATACAAAGGATAGCTGACCAATGGTTATGTTAAAAAACGATGATTCACTATTAATATGTAACATTTTCCAATGCCCCATTACTAATATATATAGATTACCTCTACTCTAGAAACTGTAATCCTCCACTCAATCTCCTACATGCTAAAGAATATATATGCTTTCTTAAGCACTTCAAACCTCACACCATCCTCTAGCAATTTGGCCATTCCAACTGTCTTGCGCTGCAAGAGCGTGGCCAGCCTATAGCTCATCCCACACTATGCCAGATACTACTAACTAACCACTCAAGCTAAATAACGTCCACAATATTTATACACTACAGACTTCAAAAACCATATTGAACAAACACCACCAAGCTAATATAGCTCACCCCTATATTTTAACAAACAAAACACCATTAGCGTTCCCACCTTTCTCGACCCCAACACCCCCCCTATATAATACTGATCCACCCTCCAACATGCAGCCACGCACTATCAGGAACACATCCGAAAAACTTACTCTTATCTATCTCCTCAATCTCTTATTTAAATTACACCAAGACTATCAATTTATTCTCTTGAACCAACTATCCCACTTGCTTCACACCGAGAGCAACAGCAGACGCTGACGAGGACAACTCCTTTCACACCTGTAGCTCCTCCCTACCATGCATAATTAACTACACACCTAGCTACTAACTTCACTCTCCTCCACGCCAAGACTTCAACTCTGGCCACACTTATAGACAGCTACCAAAGCTTTTAGAAAATACTCTTAGGATCCCTTTGATCCTAAGCCATGCGAGCCCCACGCGGGCAAAGTCTTCCGAGTCTCTAAACTGGCGCTTGGATATACCCTACATCATCTAACCCCGACAAAACAAGCTACCCTCCTGTATATCCTTGAGCAAATATACAACTCATCGCCACGCAACAGCCTAAACGCCATGCAACTTTCATCGCCCATGCCTCGAGTACACCATCTATCAAACCCTGAGCTCACGGCCAGCATCTCTAACGCCACGGCTACTCCCATACTTTCGCCAGCAACCAACTAGAAGCATCAAGTGCACATATCTCTTCAGGATTCAACCTATCCACTATACTTTTGTGATTCAGCAGCTCGTAACTCCCTACCCCCCTATAACTATGGAGACTCCTGGCTGTACCAGTTTCCGATAAAATCCTCCCTCTTCAGACTAACTACAGTACACCCATATCCTCTCATTTTCCAAACCAAGGGCTCCTCCCCCCAATTACACATAAACCTATTACAGAGAAAACCTCAGTTATAACCATCCCCTTCCCTCTACCCCAACCCACACATACCGGTTTCTCTGTAATAAGTTAACAAACACAGTTGGAACTGCAAAGAGCTACGCCCTTATTACGAAAACTCCAAAACGCTACTATGCCCATGCTACAAATGCTTCTCACTTTAAGGTAAAGCATCATTGTCTAGCCCAAAATTTGGGCACTCAAAAAAGTATAACATCACCTATATACCCCCAACCTGCTTCCTATTCCCCATCTTCCACCTGTTACCTAAAAAAAACTCTACCCCTTAGTAAATCATGTCCATCACTTTTTACAGCTCTCCCACACATATCATTGCTAGCCAGAATTATATTCGACTACATGACCAAACCAACAACCACTCCCCAAGTTCAACAGATACTCTCATATATCACCCGTACATGTTGTTCATGTCATCTAGATTTCATGTATAATAACTAGACCAACATAACAGTCTCAATATTACCATTTCTAATACATATAACTTGTTCCGTAAAACTATCCACTGTCACGGTGAAGGCGTGGATTAATCTTCTGCCATAGTGATATAGCCGAGAGAGCCACAAGCGCCTTCAGCATCTATCAACGTTCGCGAATCGTTCATCTCCCTAGCTGATTACCTCACCCACTCTGAACCACACAATAGCCTCTAACGTAACCAGCCCACCCATACAGGCTCTCCAGCGCACAGCAATCACCCATTGGTTCCCCCTGATCCCTCGCCTAGAGGCCCCCCAGTTCACCCACTCACCAACACATATTGAGCGGATCTCTTCTCTCCCTTCACCCCAGCGAAATACCCCTATCCAACCTACACATGTTAGCGTATACCCTCGTTGCACAGCTGGCCTTAACAAATACACAAAAATCGAGCTTCCCATTCAGTAACAGGCTCTAAAGTACATCGCATAACAACACACTACATCCTCACTCTTACCACCCTCTTAAACCAACTTTTTGTCTCGGGCCACATCACACCTAAAATAACAGAATTGAAAATGGAGACACTAAACCAACCCTCCTTAACTCCTCACATGGCGCCAGCTTACAGAATCCTTCCCACGGTTCTCTCAAAACCCATATCAAACGCAACTATATAACAACGCTGGCCTATTATACTTCACGCACCCCCGACAGCCCTTAGACTGAAAATCTTTCACCTACAGTCACCCGCTCCCACCTTCTACATAACAAATAACCCCCCACTAACCCATAACGCTGGAGCGGAGCCATTGCAGATTCTATTCTACAAATTCCCCGCTCCCCTCCAACACAACCCCTCACCAAACTCCAGCCTGCTTCATTTCTAGACTCTACACCCAGACTCACTCCTACCACAACTAAATAAATCCCATATCACTTTATTCTCAACTACCGGTTCACCTAGATCCACCCGACATCCCTACTAGCCTCTACGGCCAAACTGCCCACTCTCTAGCCTACCGACAGAAAGTATACCAAACAATTCCAGACCAATTCCCCTCATATCCCTAACCAAAAGCATATTAACTTATTCTCTTTTTTCTCCACTATCTAACCTCTCTAACACTAACTATCCCCGGCATCTAATACATATTACCCACAACAAGTTAACAGTACTCTATAACAAGCCATATCAACAAGCCCCCACAATGGACCTCCGATCACCTGACCCCTCTTCTAATTATCACTTCTAACTTTAAGTTACACACCACACCCACATCTCTTCCCCCAGACCATCTACTCCTCGTAACCCCTAAACCTCCCAGACTCACCCTGACCCATGCTCGGAACTCTCATACCACGCGTATATTCCAAGCAACATATTCCCTAATAATTAAAAACTTTAACCATAAACTCCCCAAATCAGATATAAACACCGCCAACCCTACAACAAACTAACCCCTAATAGAGAGGCTAGAGAAACCCAAAACCCTTATAACCCCACCAAAGAACAAGCTACTCATATCTCCACGACACACCAGACAATATAGAAAACATCTTGATTCAATACAGACACAATACCCAAACGAAACTACCCCTATAAATTATTACCCTCTTCTCGCCTCCCCCCATCAACTCTCGCTGAGAACTTGGCCACCCTGGCCCTCCTATCTCCAATACCCAGACTTTCTAGCATCACACTACCGACCCTAACGCCTTTATCATCCCCCATACTGAGCGTAATATGCTGATCTCCCTACTTACGCAAGGCCCTAATTTCTTACTGCTCTCCACAATCGGCAGGCTAATTCGGTCATTCCTATCAAAACTGAACTCGCATATCTCCGCTGCACTAAGCACACCTCATGGCATGCCTCCGGAGCCAATACATCTGGGGCCAAGTATTCAACTTCTACCGCATCCAACATGGACAACCAGTCAAGAACTGGGAGCTCTCGTAACATCCACCTCAACGTTCTTACTTCACTCACTTCCCTCATATGCACCCAGCACATCCCCTCTATCTGCAGAACGGATCAACACCCCTGGATCACTCCATCCGTAAATCCCTCCACCTACTCACATCAAGCGCCTCGCTACTCTCTCCTCTTCCTAAGACTTACACATTTCACAGCCTCTAGCGCCCGACATTTACCTACCACCCTTAACACCCCCCACACAACCCAATATATTCTATCGCTACCAATCTCGACCGCCCAACAACAGGGGCTCCTGCCTATACATCATCTCACCTGCATAACCCATCTCCTATTCCAACACAAGCTAAATTCGCCACAAGCAACACTTATGATCCAGCGCAACCCCTATTTAACTGATCGAGACACCATAACTACCTTTACATATTGACAGTGCACCGACTTACTCAAACATCTAACCTATACAATATTCCTAATGAAACAAAACTAAAGGGCTGCCTGTATATAACAATCACAGTTTGAAACGGGATAAACCTTTTCAAGACAATAGAAAAAGTTTTACTCACATTGCACCAAGCAAGTTCAATTAACTATCTTGTCTTCATGGGAGCGATTGGTACACCAAGATTACTACCATCACACCGTATTATTCGACATACGCCGCCCCAGAAATTTACGTACATAATCTTACCCCTTAGACAAAAACCAATCACTCAAACCCCCCCATGTTAAAGAAGACACAACAACCTAACATCCACTCACTGAACCCAAGCACCCTCCCCCTAGATCCACAACCTCCCCCCTAAAGTCATGTAATAAGCATTACCTACTAGACATACGTCAATCCTCTCTCCCATGATACCCCCCAGTAGGGTCCTGACACCTCCCCGGAATCATATCCGACAGAGGCTCTCCCTGCTCGGCCCTAAACTGGGGTACTAAGTAACGTACCGCATTGGTCCACTCAGGTCTAAGCCAAAAGCCACCGTCCCTTAATAGACTCAGAT
>del3-1.2f2tetradelmitohomo
TCAAGGCTACACCTATAACACCACGGACTCCCAGCATTGTATTTCTCTGGGGTAGCAGCGTAGATTCGAACGTGGGCCGAGACCTATTCGAGTTCTTCTTGATCCGCCCATCTATATTATGCACTAGTTAATTTAAGGGAAATATTATAAGTGGTTATTATTATGTTGAGGCATATATAAAATGAAGTCGCAAGCACTTCCCACGACTCAAACAAAATTCCACAACCCCCCCCCCGCTCTGCCCAGACTAAAACACTCGCCAACCCAAAAAAAAACCTACACAGCTAACAGTTTAAATTTTCTTTGCGGATGACTTTACAGCACCCCAACAACCATATTTCCCTCCACCCCTACACTATCCATAATCAACCCGCCATCTACCAGACAACAACCCTGTAACCCTACCCGACCACCAACCCAAGAACCCCCCAGTTAGTACTTCCTCTCAAGAATCACGAAATGTTAACGGCTACACACCCAAAAAAAAGGTTGTCCAGCTTTTATAGCCTTGTAGATACAATGAAGATCCCGTCCGTGGTTACCTCTAATACCCGACAAAGGACAGCACAACACCAGAATCAGTCAAACCTTGCCAGCACACCCACGGAACAGAGTATTACCTTACAAAAAGAAGTTAACAAGTATCTACCCAGGTTGTCATTTGTGCAGCACGCGTCAACGTTACCCAGTAATGAACCGCGTAAGGTGTTTGATACCCCTCCCATAAGCAAACTCCCTAGTGTAAAACTCAGTGACCAAATAACTCGAAGTGCTTAAATACTGACAACATAGTAAACCAAATGGATTGATCCCACTTGCTAGCCTAACTCACAGTAATCACAAACTCTCCCAAACCTAGAGCACGCTAAACTCAAGACCGGCGTGTTCTATCCTTAGGGACCTTTCGTATCGTAACCCGATAACTCACACTCTGCTAGCTATTACGCCTCTCAGAAACCTATGAGGTACAAGAAGGCAGTACCAGTAAGAGTTGGTAAGTGTGCCATGGGTGCAGAATGGCTAATTTCTCCCAGAAACACGTAGCCTATGAACTAAGGTGAAGTGATTAGCGTAACTAGATAGGTGTTATTGACAGGCCTGAGCCGTCACCCGCCGCACCTCTCAGTAACTCAAGGAATTAACAAACCCTACCATTATTAGGGAACAGTCTAAATGTAATGTCTGAAATGCCTTGACAACAGATGTGCTAACCAAGCACCACTTCACTAGAGATTCACTAACTGACGCCTGGCTAACTAGCCCAACCACCCACTTCTACAGCAACTTGCCAACATTACCAAAAAATATGGCATAAAATGAACCGGCCAAAGAATATACGCAGGGAAGTGAAAATATACCAGCTAAATACAAGACAACCCTTACTTCGCAAATAATAACAGAATACTTGCAGGAAGCAAACTAGACCCCAAACAGCGACTACTAGAAAGCAAAGAGACACCGCTAGTACAAATATGGAAGTTTTAGTAGGGCACAACCACCAGCTGGGATGCTGTTTCCAGAAGATCTAGTCAATTTAATTGCCACGAACCTTAATCCCTTTAATTTACTTTATCCAAGGGACAGTCTTGGCACAGGAAAACCTGTGAGGAGAAAAATTAAACCATATAGCCTAAACAGCACAATAAGAAGGTTAAGTCACACCACACCAAAAATCCAACAATACTGACTCTCCACCAATGGCCATCTTCACCTTAGAGACTATGTAGTTAATAAATGAAAATTTCCCCGATAGCCGCGCAGTTAAACCTGACTACATTACAGCCATATTACATCACCACAGTCTTATACCTCCTGCAACCACACGGCTGCCATAGGAAGTTAAAAAGTAAAGAATCGCAATCTACCCGCTGTTACAAAACACACTCTGCACACAGTTTAAGGACCCCTCCCGTGCACTGTTAAGGCGCGTACCTACCGGCAAGGAGCTAACACTGTCCTAAAAGGACCGTAGAAGGCCCAGAGGTTAGCGTCCTTCTTTAACAGGAATTGCCTCCCTGAGAGCGGCATACAAGCAGAGAGAGACCTTGGGCTTAATTATAAGCAACATACTAAAAACCAAGGCCTAACACCAACTGCTTAAAATTCGTTGGGGACTCGAGCGAACCACCTCGACAGACAGCTAGATTCCCATCAAGCAACACTTACCAATGACCATAATTGCCACGGACAGTTCCCAGGATACAGGCATCCATTTAGGTCATACAAAATGGGTTAGACTCGTGTGGACAGACACCCATGTGCGCCCTATAAGGTCGTTGTCAAGATAAATCCACGGATTGATTCGACGGATAACCAGTCGTTCTACTANTTAAATCCCCCGTAGAAGGAAAGGAATAAGCCACTCACAAGGCCTCCCCGAAAGATTCACTCACTAGTTTAACCACACCACCAGAAAGGTTTTTAGATGCAAGCCGGAATGCAAAACTTAAATTTCAGCAGGGTCAATCCCTTTTACAAATACCAGGCAACTCCACTCTCTTGACCATTTAACGCATGCATCCTATGTTACGACGAAAATCTGGCATAACACTAGCAAGGCCCACGTGTGGCCCTCGGCTATACACCTTCCTGCGCATAAACCTTACCAAGGCCCTAAACCGCACACTACATACCTCTCATACCCCCGACTTACTCCACATCCTCTCTCTAGAACCCCTCCCAACCAACCCCGGTAACTCACCTGGCTCCATTATTTAGCACTCTGCCAGCGTTACTAATCTCGATAGGTGACATAAATCAACTCGCCTGTCGCGCCTGGAGAGTGCCAAAAATTCAATGAGTACCTAGCATATTTACATCACATACAATAGTGCTCTTAACTCTCACCTTTCAAACCAAAACCCTTGATACCCTCCACATACCTTGCCAAATTGATTACTCACATAGAGAACCACCAACCCCTCGCCTGCCAAGGGATCCAACAGTTCAGCTCAAATCAATCGCGCAGCCCTTGCCTATCTTATACCGATAACAACATATATATAACACCTCCCATACATCTCCAGGACACATTGAGCATCTCCCGAATCTCACACAATTTGTACCAGACCTCTTTAACTCCTGTCTATGATTGAAAGCTACCCCATTCGCACGCCACTCTACCCTCTAGAAAAATTCTACACTACCTAGATTCTTTATATAGTCCCAACCATTCAACTCAGCTTCCCCCAACCTAGAATAGTCGATAAAAGTACTTGAAGATAATAAAGGGCTAAACCCTTATTCAGGCTAGAGATCAACCATCCTAGATCCAAATCTCGTCCACTACACCCCATCTAAGTAGGTAGCAAAAAGTATGGGCCAACCCGAAATTTGTTAACCTTCCGTCTATTATCCCTGCCCACCGTCTCTCTCACCTCTTGCGGCCACCATACACGCAAGTCGACTATTTTTCCTAGTGGCTAGAATAACTGCAGCTTTTTCAGTCTACCAAAAATAACCTCGTCCCAGAGCGCCTCAGTATTCTCAGCAGCACCGATCATATCCTCTATACTACCTTTCACATATCTCCCGACATGACCAAACAATCTACAACAAACTATCTTATAACATATACTAAGCATAAACAGGATACCCCTTCACTCTAGTCCAAGGTACCAAGCACCCCTGCATCGGCTGTTCTCTACAGACAAACTACCCCATTCATCAATACAATCTTCCTCATAACGTAGCTTCCCTACTTCTAATTTACCACATGCAGCATTGGGTGATAAACAACCCGCTCGCAAACTTGCAACTCTCATTCCCCATGGAGAAAATGCATTCACCTACACCTAAATACCATCTAATTAATATTATTTACCTACTCTACGCTTCTACACTAACTAACTCAGCCCAGACCTATACATCCGCCCTAAAAAGTAAATGCTACACCTTATTCATCACCTCTCTCCTGGAGCCGCCCCGTAACGGTTTTGCCAATGGCCATATGAAAATCACAAAACATAGCTCTCACCCACCTCAAGCACCTCACCTCTTACCCTATTCACCACGCTATCTCTCACCCAACACCTATCCCATTCTACACGTAAATAAATGCAGTTGACAACAAACCACCCATCCCCCACATCACGCCTTCCAGCTCTCTACTATTCCCTTTATCTATAACTTTAGAATTAGTTAATAAGACAAAGCTTCAAGCCTAGTAGTGCATACTAATTCGTACAGTAAGACGCAAACCCATCTCATAACGAAGCAATCGCCCTTAATAAGTAACCCTACAGACAAGGGCTTAACCACAACCTTGTTACACTAGCACCTATCACTGCTCAACTATTCCCCCCGCGGAAAAAGCGGAGAGCCCGGAGGTTGAGCGCTCTTGAATTGAATCAAATGAAACACTCGAGCGGTAAAGAGCCTACCCTGCTTAGATTAAGTCAAGCTCACCAGCATTTACTCCCCCACGATTTCCCGCCGTGATATCTCACAACCCAAGACTTGAACCTAACCATTTTCGCGATGGCTGAGCCTGGCCAGTCTAGCTCCTATCGACCGGCTGGCAGCAGGAACTTCAGGAACACCCATTACACGTATGTCCAGCCAGCATTGAATATCTCTCATGTATACCATATATCGAGGTTTGCACTGCTATTCCCTATATCGTGCCCCATAGGCTTTCCCCATAACACAAAGTTCGACCTTCCTCCTTCTCTATCCGCTGCACTGTATGTGAGGCGGGCAGAAAGGTGACAGCTACCTCCTAGCGGGACTCTCCACCTGAGCTCCTAGCCTACCTCTCTCTTAACCAGCGGTTCTCTCATCTAGGGCATCATTCATACACAATATAATTAAACCCCTCCAAACCAAACCAACCCCTCTCGTTGACCGCCTATCCAGAGTCTATTCCCTTCTTCCAGTCTACTGTGGATCCTAACTCTACAGCCGAACTCACACACCTCTCGACCCCCGAGGGGAACCCATCTAACCACACTATCTATTTTCGTCCCCGAATTTTATCTTTCCACCGGCTCGAATATCCCCTATGTACTTCTATCCGAAAAAGAACATTGGTACTAGTATGTCGAGTATATACAATGGTTCTAGGTTATCTGTAGCCACATAATTACATAGAATGACTAGCACCGACATTTTACCCCGTACATATCACGCATCCCACGGGTCAAGATTAGCGACCGCACATCCCGGAGCATAGAATGACTGTGCGTGTCTAGCCTAGATCATTTTTTTCACGTAGTGCCTACTGCATGTTTACAACTCTCATAGCATGTATACCGAACGACTCGTGTACCCCTTCACATGCCTTCATAGAGCGTATTGCATATAGAGCTTATTACTATTCCCTATCTCGGCACACCTGACAAACTAGCCAAACCATTCCTACATTTCTCGCGTAATTAATTTTTCCACACATTTTCGCCTTCCGAAGCCCGAGTTCTCGACACCCGAGCAACACACTGAACACCTTCACTGAGGTCATCATTCCTACAGAGTATATAAAATTTCTGATTGGAACCTCGCTCGAGCAAAGTCTAAAGTGAAAACCTCATAACCGGATGATATTGGTGCCCCACCTACACAATTGAAAACCGTTACTAAATCAGAAAAAAGAAGAATGAACCCCAAGCTGTTCAACCACCCATGCCTCATACTTTTAAAAGGATTGAAAACATTCATACTTGTAAATTAATTTAGCTAATCTATTATTTATGGACAGCACGCAGTGGTTACAGAGCTCTTCCCATCTAGAGACTTTCACTTCATATCCGCCTCTAACATTTCTTACTGTTCTAGCCTTATCCCTTTCTACACCACACAAACAACAATCTACATTCAACGTCAGAATAGAACGTCGAATATCTGCCGCATATCTAGCCTATCCCCCCCTCCTACCATCTTACAAACGACAGGCAAGATCCTCCTACCTCAATCATTGCCCCATGGACTAACTACAGTCACGACACGCGGCTATCTCAATCCACAACTCCCCATATTCTAAACAGGGACTGCACTCTTACGTGAAATGAGAGTCTCCGATGAGCCCCATCGATATAATACTCAAAGCGTTTGACTATGGCTTCCCACTTAGCTAAAACAATGAATCCCGACTCTAACAAACACTTCCCGTACCGACGGGGTTACACGTCATGCCTGAATTGTGAGAAACACGTTCATCCCTCGCCTGAATAATCCCTAAAACTTGAATAGGCCGTATTACCTTAGACCCCTTACCCCCTAAGCCACGTAAGCAACTAGATTACCTTTAGTAAAATTAGAAACAACCCTTTTCAGGAATGCCCACTAATATACGTAGGCCACATATTACCCATATCCTACCTATCCCATACCAACAAAATATAACACAACACCCCTCCTCCTACCAAGCCAAAAATAAAATTAAACAACCTGGAACAAATGACGAAACTGTCGTTCTTCTTGCCCACATCCAGGCTACCGCGCGTATGACATCTATTCCCCCTATGACCCACCCCAATACTCTCACAACGATAACACACCAACATGCTATCAACTACCCAAACAATGTAACATCACACATAAGGAGAACTGTCTTTAACTGTACCTAATATTTTATGCACACTACCTCTCGACCCTCCTACTATTACACAACACCAATATTATAACTAGCATGCCTCCCTTTGACGGCACGTGTTAAGGTTTGCTTAAATTAAATGCCTACCCCTTTTACACAGGACACTAACCCTTTCCCATCTATTATATGAACCACAGCTATCATCACCATAGCCTGCCTACCCTACCCTACATACTCAGCCACTATCAGCACTATTGAAGGCCCCCAGCATACAACATAACTTCCTCACATTACATTTCCAATCTATTTACGACATCTAGAATGCTTCGCTTATCAAGCTAGTTTCAACTCTATAACCTTACTGCCGAAACCATATGCCCCCATCAATGCTACATTAGAAACCCGCCATGCCCTAAAGGGCCTCTAGCCTCTAAGACTCCGCCAGCATGGATTCATTCACTCATACGTCCCATCTAGCCACTACCACAACTACCTATCCATGAGGCCGAGTACACAGAAGCCATCCAGGCACCCACCCACTGCCAAAAGCCTCGTACGGAAATCTATTATACTCAAAGTTTTTCTCGAGGTTTTCTAGCTTTACCCTCAGCTAGCCCACCCCCATTGGAGGCCTGCCCCAAAGGATCCCCGCTAATCCCAGAGTCCACCCTAACCATCGTTTATCGATCGGATATAATACCGAGTCACATGTCAATGAAACACCGAACAAAAATCAACACGCTATTCAATTTCTGGTCCTATTTCCCCCTCAACCTAGATACTCGGTCCCCTCACATTCCACGCATTACGCTAACTTTTTGAGCACAGCTCCAGGATTCCGTATTTTGCTCACTTCCCACATCGCTCATCGCAACAATTTTACTTACTCCAACTCATTTGCTCGAGCCCCGCTGTACGGCTTTGTAATGGGTTGATATTCTTATTCTCATTATGATAGGTCTACTTTTAGTTAATAGACCTTACTTCAATAATAGTTTACACATCAAAAAAGTATAACTCGCTTATTTAATATCACACCTCTACCTACTCTATAATATACATTTACTCCAAACCAAGGCACAAGAAAACCACCCTACAGTCGGTTCACCTATTCCCCGCCGGTCCTTCTCATAAATCTTTTATAGTATACCTCTATTTTTATCAGAATTCCCCCTTTACCCACCTGACCCACAACACTACCTCCATAAAGTATGCATCCTTTATAACATATCTAGCCTAGTTGGCTAGAGGACACAAAAGATAGATGACCGATTGTAATATTTAACAAAGAAGATTCGCTCTTAATTTGAAATATATTACAATGCCCTATTACAAAAATTTACAGCTTTCCACTCCTTTAGAATCTATATTCGTCAACCCATTCCCCCACTTGCTAGAGGATATACATCCTGTCATATGCTCTCCATACCTCACACCACCCCCTTGCCATATGTCCTTTGCATCTATCTTGCGCCGCGAGCGCGTGGCCTGCCTACAGTTCATCTCAAACAATGCCTGACACGACAAACTAACCTCTCAATCTAAACAATGTCCAAAATATATACACCCTGCATACTTCCAAAACAATATTTAATAACCAACACCACGCCAATATTGCACATCCTTACATTTTTACCAATAACACACCTTTTGCTTTCCCACCTTTCTCCACCCCTACACCCCCTCTATACAACACCGACCCTCCCTCAAATATGCAACCACGCACTATCAGTAACACTTCAGAAAAACTCACCCTCATATAACTCCTAAAACTCTTATTAAACTTCCAGCACGAATAACATTTTATACTTTTCAAACACCTTTCCCACTTGCTACATACCGATAGGAACAGCAGACGCTGACGCGGCCATCTTCTATCTCACCTATAGCTCCTTCCCACTATCCACAATTACCTCCAAACCTAGCTCCTAACATCTCTATCATCTACTCCCAGACTACAACTCTGACCACAATTATATACTGCTACAAATGCTTTAAGTAAGTACTCTTACGACCCATTAGACCCCAAACCCTGTGAACCCCATGCTGGTAATGTATTGCGCGTATCTAAACTAGCGCTAGGTTAAACGCTCCACCATCTCACCCCTACAAACCATGCCACCCTTCTTTACATCCTAGAGCATATTTAAAAGTCCTCTCCTCGAAAAAGACTAAATGCTATTCATCTCTCATCACCAATACCCCGTGTACAGCATCTCTCCAACCCCGAACTTACCGCGAGTATTTCAAATGCCACGGCTACACCTATTCTATCTCCTGCAACTAAATACAACCACCACGTCCATATATCCCTCCAAGACTCAACTTACCCCCTATAGTTTTGAGACTCTGCAGCCCGCAACTCGCTTCCCCCATATAACTACGGGGAATCTTGTCTATAACACTTCCCTATCAATTCATCTCTATTAAGGCTCACAACTGTCCAGCCTTACCCCCTAATATTACACACAAATGGGTCATCACCACACTTACAAATAAACCTCTTCCACAGAAACCCCCATTTCTACCCTTCCCCATCTCTCTATCCTAACCCGCATATTCCGGTTTCCCTTTAATATGTTAACAAACATAGATGTAATTGAAACGAGCTTCGACCCTATTACGAGAAGTCAAAGACTCTACTCTGCCCCTGTTAAAACTGGTTTTCACTTTAAGGAAACGCTTCCTTGTCTAGGCCCAAATTTGGTCAATCCAATAAATAAAACATGACATACATACCACCTACCTGATTCCTATTCCCCATCTTACACCTCTTACCCAACAAAAAATCAACCCCATATTAAATCATTTCGATCACCTTATATAGTTCTCCCACACAAATTATGGCCAGACAAAAGTATATCCGACTGCACGAGCACACCAAAAACCAGTCTCCTAGCTCAACTGACACTCTCATATATCATCCTTAGATTTTCTTAATGTCCTCAAGATTCCACGTGTATTAACTCGACCAACATAATAGTCTTAAAATCACTATCTCCAATACCTACAATTTATTACGCAACACCATTCAATGTCATGGCGAGGGGGTAGAATATTCCTCTGCTATCGTTATGTACCCCAGCGATCCACACGCACCATCAGCATCCATAAACGTACGGGATTCGTTTATCTCGCTTGCAGATTATCTAACTCAATCAGAGCCCCAAAAAAGCCTTTAACGCAATCAACCTACCCACACTGGCTCCCCTGCACAGAGGAAACAGCCATTAGTCCCACCCGACCCCTCACCAAGAGGCCCACCCGTCCAGCCTCTCACTAAGACTTAGTGTGCAGAACTTTTATCACCGTTCACCCCTGCAAAATAGCCATAACCAACTTAAACTTGCTAGCGCATCCCATCTTTCCAGAGTTGCCCCTACCAAATGCATAAAAAACGTGCCTCTCACTCAGTCACTGGATCAAATGTTCAACGGATCACCACCCACTAGATTCTGACACTGACCACGCTTTTCAAGCATCTATTAGTGTCCGGTCATATCACACCTAACATGACAGATTTCAAAATAGAGACTCTCAAACATCCTTCATTCACCCCCCACATTGCACCTGCATAGAGGATACTTCCTACAGTTCTATCCAAGCCAATCTCGAACGCAACAATCTACCAACGCTGACCCATCATTCTCCATGCTCCTCCTACAGCGCTAAGCCTCAATATTTTCCACCTACAGTCACCTGCTCCCACCTTATAAATTACGAAAAACCCACCTCTAACCCATAAAGCCGGCGCCGAACCTTTCCAGATTCTCTTATAAAACTTTCCCGCACCCCTTCAACAAAATCCCTCTCCTAAATCAAGCCTCCTGCACTTCTAGACTCTACAGCCTGACTCACTACTACCACAACTTAAAAAATCCCACATGACATTTTTTTCCACAACTGGATCTCCCAGCTCAACACGCCAACCCTATTAGCCTCTTCGACCAAACTGCCCTCTCTCCAGACTACCTACTGAAAGCATTCCTAAAAATTCAAGCCCAATCCCACTCATCTCACTCACCAAAAGGATATTAACTTACTCCCTCTTCTCTCCCCTCTCCAACCTATCCAATACAAACTATCCCCGACAACTCATTCAAATAACACAAAAAAATTTCACCGTACTATACAATAACCCCTAACATCAAGCCCCGACCATAGATCTCCGATCACCCGACCCTTCCTCAAAATATCAGTTCTACCTATAAGTTACCCAACACACCCATATATCTTCACCAAGCCCATCCACCCCACGCAACCCATAAACATCACAAACCCAACCCGACCCCTGCTCAGATCTCTCATAGCATGCTTAGATACCAAGAAACATCTTCCCCAAAAAATAAAAACTATAACCCTATACCCCCCAAATTAGATAAAACCACCGACACCCGTAAAATAATCTAACCCCAAAAAGGGAAGCTAGAGAAACCCACAACCCATACAAACCAACTAACGAACAAGCAACACATATTTCGACGACTCAACACACCATGTATAAAACCTCGTGTTTTAACACAGAAACCATGCCCAATCGCAAATAACCCTAAAAATTATTACCATCATCACGACTCCCACCCTCCACACTCGCAGATAAATTCGCTACTCTTGCGCTGCTGTCCCCAATCCCAAGGCTATCCAGCATGACTCTCCCAACGCTCACCCCTTTCTCATCGCCAATCCTCAGAGTAATTTGGTGATCACCGTACTTCCGCAATGCGCTCATATCTTATTGCTCTCCTCACTCGGCGGGCTATTTAGGACATTCTTACCAGAACTGAACACGGATTTCCCCTCTTCAATATGCACAGCTTATAGCTTGTCTCCGTAGGCAATATATTTGAGGGCACGTATTAAAATTATATCGCATCCATCATGGGCAGCCTGTTAATAATTGAGAGCTATCATAGCAGCCCCCCCACCGATCTTACTTTACTCATTTGCCTCATATTCAGCCTGCACACCCACTCTATCTTCACAAAGGGTCAACACCCCTAGAACACTCCATTCGAAAATCACTTCACCTTCTAACATCAAGAGCCTCGCTTCTTTCTCCTCTCCCTAATACATAAACTTTCCACAGACTCTAGCGACCAACATTAACCTAGCAACCCTAACACCCTCCCCATAAGCCGATGTATTCCATTGCCACAAATCTCGATCGTCCTACAACTGGAGCGCCTGCCTATACTTCCTCCCATCTACAAAATCCCTCCCCAATACCAACACAAGCAAATTTTGCCACTAGCAATACTTATGACCCTGCCCAGCCTCTCTTCAACTGATCGAGGCAACAGAAGTACCTTTACATCTTGACAGTACATCGTCTAACTCACACATCCAATCTATACAACATCCCCAATGAAACAAATCTCAATGGCTGTCTTTAGATAACTATAACCGTCTGTAACGGAATGAAACTTTTCAAGACAATCGAGAAAGTCTTACTCACCTTACACCAAGCTAGATCTATTAAATATCTCGTTTTTATGGGAGCAATTGGGACCCCCAGTTTGCTCCCCTCACAACGCATGATTCGTCATACTCCACCACATAATTTGACGTACATAATATTGCCACTGAGTCATAAACCCATCACACAAACCCCTCCCTGCTACAGCAGTCAGAATAACCTCACTTCAACACAATGCACTCAAGCCCCCTCACCATAGATACAAAAACTACCACCTAACGTAATATACTAAGCCTTTCCGACAAGCCATACATCAATCCTTTCGCCCATGATGCCCCCTAGAAGGGTCCTTACCCCACCTCGTAAACAAATCCGCCAAAGTCTATCTCTCCTCGGGCCAAACCTTGGGTAGTAAGTGACTTATCGAATCGGTCCTCTTAGGTCAAAACCTAATGCCACAGTTCCCTAATAAACACACATG
>del3-1.3f3tetradelmitohomo
CACGGTTATACCTATAACACTACGGAGTCTCATCATTGGATTTCGCTGGGGTATCACCGAAGCTTGGAGCGCGGACCGAGCCCCATGCGCGTACTGCTTGATCCTCCTATCTATATTATCCACTACTTCATATACGGCAACTACTACAAATGTTTATTATTATGCTGTGGAATATAAAACATTAATTCTCACGCCCTTCCAACAACACATACAAAATTTCACAAACCCCCTCCCGCTCTGCCAAGCCTTAACCATTCTCCAACCCAAAACAAGACCTAAACCGCCAACAGATTCAATTTACTTTGGGGTTGCCTTTAAAGTACCCCCACTACAATTTTTCCCTCCACTCCAACTCTATCTATCATAAACCCCCCCTCCACCAGCCACCACCCGTGCAACCCAACCCGACCACCAACCCAAGACCCCCCAAGTTATTAGTTACTCTCAAGCATAACTAAATGTTAGCGGCTCCATACCCATAACAATGGTTGGCCTGCCTTCATTGCTTTATAAATTCACTGCAGCTCCCGTCCATGATTCCCCCTAATCCCAGATAAAGGACAACATAAGACGAGCATGAGCCAAACGTTACCTGCCCACCCCCGGAAAAGCGTGTTACCTTAGAATAACAAATTTACTAGCATATAACCCGGGTGGCAATTCTGCAGCACCCGGCACCGATAACCAGTCATAAAGCGGGTAAGATGTTTAATCCCCCTCCCATAAGCTAAATCACTGGTTTAAAAATCCGTTACAAAATAGCTAGAAGTGCTTAACTATTGACACCAAAGCAAGCCCAACGGGTTAATACCCCTAGCTAGCCTAACCCAAAGTAAACAAAAACTGTCGCAGACATACAGCACACTTAAATCAAGGCCTGCGTGCTCAATCCTCAGAGAGCTGTCTTAACGAAAACCCATCACCCACACCCTTCTCGCCATAACCCCACTTAGCAACCTGTGAGGCACAAGTAGCCAATACCACTAAGACTTAGTCAGGGTACCCTGAGTGCAAAAAGGGTACTTTCTACCCGAAACTCGAAGCCTTTGAACTAAGGTCAAGTGGTTTGCATAACTAGAGAGATGCTAGTGACAGGCCTGAGCGGTAACACGCCGTACCTCCCAATATCTTAAAGACTTTACTAAACCCACGATTATAAGAGAGCAATCGAACTGGAAGGTATGGAAGGCATTGACGACCGAGGTACTTACAAAACACCAATTAACTAGGGATTCACTTACTGACGCTTGACTAACCAGCCCAACCACTCACTTATACAGAAACTTACCAACCTTTCCCAATAAGATAGCGTAGAATGAACCTGCGAATGATTAGACCCAAGGAAGAGAAAATATACCAGCAAATTAGAAGACTACCCTAACCTCTCATATGATTACTGAATAATTTCAAGAGGCCAAGTAAACCCCGAACAGAGAGTACTAAAACGCTAAAAGCCACCGTTATTAGAAATAGGGGAGATTAAGGAGAGCGCAACCTCCGGCCGGTATACTGTTGCCAGATGAACTTGTTAACTTAATTGCCACAAACCTCAAACCCTTGAAATTACTGTAGCCAAGAGAAAGCCTTGGAACTGGAAAACCTGTAAGAAGTAAAATTAACCCCTAGAGGCTAAAGAGCACCATTAGAAGCTTCAGCCAAACCACTCCTAAAATCCAACATTAATGACTCTCAACCAATGGACAACTACACCTAAGAGAATAAGTTGTAAAGAACTGAAACTTCCCTCGCTAACCTCGTAGATAAACATGACTGCAATAAAGCCAAATCACATCACCACAATCATATACCTCATGTAACCAAACAGCAGCTATAGGAAGGTAAAAAGTAAAGAACCGGAAACTTCCCGCCGTTACCAAACATACCCTACATACCGTATAGGGCCCGCTGCCATGAACAGTTAACGCCCGGACCTAACGTCAAGGTGCAAATACTGTTCTTAATGGGCCTTATAATGCTCACAGGTTCGCTTCTTTATTTAACAGTAAATGACTGCCGGAAAGGGGGATACACGCAGACAGAGACCTAGGACTTAATTATAATCAACAGACCAACAACCACGGTCTAACTCCAACCGCATAAAATTCGTTGGGCACCCGGGCAAACCAACTCGAGAGTCATCTAGACTCACAGCAAGCGACTCTAACTAATGATCAAAACTGACAAGGACAATTACCTGGGTAAAGCCAACCTTTCAGATCCTATAACATAGGTTACACCCGAGTTGATAGGCATCCGTGGGCACCGTATAAAGTTGTTGTTAACATTAAGCCTCGTATCGAGTCAACCGAGAATCAGTCGTTTTATTACTTCAATCCTCCTTACAAAGACAGAAAAAAGCCTCTTACAAGCCCTCCCCGTAATATACATTCACTTGTATATCCCCACCACCAAAACGGGTTGTAAATGCAGGCCGGTATCCATAAATTAAACTTAAGTAGAGTTAATCCTTTCTAAAACTACCATGCCACCCCTCTCTCATGTCCCTTCAATGCATGGATTCTATGCTACGAAGAAAATCTAGCTTATCAATACCAAGGCCCACGTGTAGCCCTAGGGTACACACCCTCGTGAGCCTAAACTTTCCCAAGACCCTAAACCGCCCATTACATCCCCCTAATCCCGCCCACCTAGTCTACCTCGTCTCTATATAACCCCTCCCATCCCACCCCTGTCACCCAACTAGCCCCTTTTTTCAGCACCCTACCTGCCTTTCTCATCTCTATCGGGGAGATCAACCAACTAGCCTGACGGGCATGCAGCGTACCCAACATCCATTGAGTCCCCAGCATCTTCACTTCACATACTATAGTGCTCTTTACCCTCACCTTACACACAAAGACACTCGATACTCTGCATATGCCCTGGCATATAGATTATTCCCACAGCGAGCCACCGACCCCTCGACTTCCGAGGGAGCCGACTGTCCAGCTTAACTCGATAGCCCAGCCCTTCCCCATTTTCTAGCGATACCAACATATTTAAAAAACCTCACACACATCTCCTGGACAAATAGACCACCTCCCTAACCTAACACATTTTGTCCCAGACCTATTCAACTCCTGTCTTTGATTCAACGCAACCCCGTTCGCTCGACAATCAACACTCTATAAAAACTCCACCCTCCCCAGCTTATTAATGTATTCTCATCCCTTAAATTCCGCATCCCCTAAACTAGAATATTCTATAAAGGTTCTTGATGAGAAAAATGGACTTAACCCCTATTCTGGATATAGATCGACCATCCTGGAACCAAATCTCGTGCACTATACACCCTCCAAATAAGTCGCTAATAGCATCGGCCATCCCGAAATGTGGTATCCCTCCGTATAATAACCCTGGCCACCCTCACTATCTCCACTTGCAGCAACTATCCAGGCTAGCCGCCTGTTTTTACTGGTAGCCAGAATAACAGCTGCTTTATCCGTTTAACAAAAATAACCCCGTCCAAGAGCTCCACAATATTCCCACCAACAACGCTCCTAACCTCTATAGTATCTCTCACAAATATCTCGGCAAGAACATACCATATACAATAATCTCTCATAAAATATATAGTATGCATAAACTGGATAGCCCTTTACTCTGGTCCAGGGTACCAAGCACCCTTGAATCGGCTGCTCTCTCCATACAAAATAGCCCATCCAACATTACAAACTCCCCCACAAAGTAGCCTCTCTCCTCCTCATCTATCATATACAGCAGTGAGTGATTAACAAACCACTAGCAAATTTACATCTCTCATTACCAATAGATAATATACAGTCTCCGACACCCAACTAACATCTTATTAACATTATATATCTACTATACGCATCCACTCTCACTAAATCCGCACACACCTACACTTCTGCACTGAACAGCAACTGATAAACCTTATTCATCACCTCCCTCCTAGAGCCTCCCCGCAACGGCTTTGCCAAAGGGCATATCAAGATTACAAAACAAAGCTCACATCCCCCACATGCCCCACACCTCTTACCTTACTCTCCTCGCTAACTATCCCCTAATACATACCCCATACTACAAGTAAAAAAATGAAGTTGACATCAAACCACCCATCCTCCCCACCATGCCTTACACCTATCCACCATCCCCTTTATATAAAATTTAAGAATTAGGTAATACGACAAGGCCTCAAGCCTCGTAGTTCAAACTAATTCTTAAAGCAAGACTCAAACCCACCTGATCACTAACCAATCACCATTTATTAGCAAGCCTACTGACAATGGATTAACCACAACATTATTACAGTAACACCTATCACTGCTTAATTACTCTCCGCGCGGGAAAAGGGGGGAACCCGGCGGTTGAGCTCTTTTCAATTGCATTAATTGAAATACCCGGGCTGTAAAAAGGCTACCCTGTTTTGATTACGTCAATCTTACTAGCATTTACTCACCCACTATGTCGCGACGTGACATTTCTCAACCAAAAACATGGACATATCCTTTATCGCGCTGACTGAGTCTAGCAAGCCTAGCCCCTATTGAGCGACTGGCCGCCGGCACCTCTGGTACGCCAATCACACGTATCTCAAGCCATCATTGTATATCTCTTATATAAACCATCTAACGGGGCTTGCAATGATAGTCCCTATAACGGGCCCCGTATGCGTTCCCGATAACACATAGCTCTACTTTACTCCTCCTCTACCCTCTCCATTGCATATGGGGCGGACAGAACGGTGAAAGTTACCTCCTTGCAGGACTATCCACCTGGGCCCCGAGACTACCACTTTCCTACCCTGCAGTGCTCTCTTCTAGGGCCTCATTTATCCAAAATATCATAAAACCCCTGCATACCAATCCAACGCCCCTTGTCGATCGTCTATCAAGCGTCTACTCTCTACTCCCCGTCTAGTGCGGCTCATATCTATAAAGACGCACCCAAACCCCTCTTGACCCGCGGGGAGAGCCCATTTATCCACACTATCTGTTTTCGTCACCTAAGTTAATTTTACCTCCAGCTCGGATATCTCCAATTTAATTATACCCGAAAAAAAACATTGGAACAAGGATGTCTAGCATGTATAATGGCTCCAGGTTTTCGGTGGCAACCTATTTTCAGAGGATAACGAGAACAGAGATATTCCCTCGCACCTAACATGCTTCCCACGGCTCAAGTTTTGCTACTGCCCACCCAGGAGCATATAAAGATTGCGCATGCCTGGCCTAGATTATCTTCTTTACCTAGTGGCTGCTGCATGTATAGAAATCACACAGAATCTACACAGACCGTCTAGTTTAGCCATTCACTTGTCTACAAAGGGCTTATTGCATCTAGAGGTTCTTCCTGTTTCCCATTTCAGCTCACCTAACCAACTACCCAAATCATTCATATATATCACGGGTAATCAACTTCTCCACACACTTCCGGCTACCGAATCCCGACTTATCGACTCCCGATCATCACACAGAACATCTACATTGTGGCCATCATTCTTAAAGCGTATATAATATTTCAGATTGAAAGCTTGCTCGAGCGAAATCCAATGTAAAGACCTCCTAACCTGAGGACATAGGAGCCCCCCCCACCCACTTCAAGACCGTAACAAAATCTGACAAAAGGAGGATCAACCCCAAACTGTTTAAGCAACCCTGGCTCATGCTTTTCAAAGGTTTAAAAACCTTTATACTTGTCAAGTAATTAAGGTAATCCATAATCTAAGGCCATCAGGCAGTAGTCACAGACCTATTCCCTTCAAGAGAGTTACACTTTATGTCAGCCTCAAATATTTCCTATTGCTCCAGTCTGATGCCTTTCTAAACTACACAAACTACTATATAAATCCAGCGCCAGAAAAGAACCTCTAACATCTGCCGCATCTCCAGTCTCTCGCCTCCACCCACGATCTTTCATACAACGGGTAACATCCTCCTTCCACAATCATTGCCACAAGGTCTGACCACGGTAACCACTCGGGGATAACTTAACCCTCATCTTCCCATTTTCTAGACCGGCACCGCGCTCTTGCGTGACATCAGTGTATCCGATGAACCCCATCGTTAAAATACACACAGAGTCTGCCTCTGACTGCCCACATAGCTTAAACAGTGCATTCCGACGCTAACCAACACTTCACGCACAGACGGGGTAACTCGGCAAGCTTGAATCGTGAGCAACACATTTATGCCACGTCTAAATAATCCCTAAAATTTTAAAAGGCCCTATTACCTAAGCCCCCTCACCCCTTAGGCCACTTAAGCTACTAGCTTACCTTTAGTTAAGTTAGAGACCACACTCTTAAGTAAAGCCCAATAATACACCTATGCCACCTAATACCCCTACCCTACATATCCTATCCCCACTAAATATAAAACAACTCCACTACTCCTCCCAAGCCATAAATAAAAATATACAACCTGAAACAAATGACGAAATTGTCGCTCATCATGCCCCCAACCTGGCTACCGCGCATACGATATTTATTCCCCTTATGATCCCCCTCAATATTCACAAAACGACAATACCCCCACATGATAACAACTACCTAAACAATGAAACATAACACACAAAGACAACTGACTCTATCTATATCTTATCTTTTATGCCCAATAACTCTCGACTCTGCTCCTCTTTCACAACACCAACATCATAACCAGCATGCCACCCTTAGAGGGGACATGATATGGCTTCCTCAAGTTAAAAGCCTAGCCATTCTACACAGGCCACTACCCCTTACCCATATAGTATATCAAACATAGCTACCATCAACAAAGCCTGCCGACGCTACCGTAAATTCTGAGGCACTACCATCACTAATGGAGCCCACCTGCATATAACATTACCTCCTCTCACTATATCTCAAATCTATTCACTACTTCCAGAATCCTGCGCTTATCCAGCTACTTTCACCTTTAGAAGCTCACCGCAGACACAATATGACCACAACACTGCTATATAAGTAAACCACCCTGACCCAACGGGCCCCTCGCCTCCAATACCCCGCCTGCCTGTATTCACTCCCTCATACGCCCTATATAGCCTCTACCACACCTACCAATACAAGATGCGGATTAAACGGAAGCAATACAAGCCCCAACACACTGTCAAAAGCCTCGAACGGATATCTATTATACCCAGAGTTTTTCTCGCGGATTTCTGGCCTTTCCATCCGCCAGCCCTCCCCCATTAGAGGCATGGCCCAACGGCTCACCCCTAATCCCTGAATCCACTCTAACAATCGTATACCGCTCAGAGATCATCCCTAGCCACATATCTATAAAACAACGAACCAATATTAAGACTCTTTTAAATTTATGGTCTTATTTACCTCTAAAGCTCGAGACTCGATCTCCTCACATTCCGCGGATCACGCTCACATTTTGTGCCCAGCTTCACGACTCAGTCTTATGGTCACTTCCTACTTCTCTTATCGCCACTATATTCCTTACACCAACACACTTGCTTGAACCGCGCTGAACTGCATTTTAGTGTGTTGACATTCTGATGCTCATCATTATGGGGCTTCTCTTTGTAAAAAGTCCGTAATTCAATAACAGTTTGCAAATTAAAAAGGTATAACTTGCCTAATTTATATCACACCTCTAGCTTCTATAAAATATTCATTTGCTACACACTAACGCTCATGAAAATCACCCTACGGTGGGCTCGCCCATACCCCGCCGCTCCTTTTCCTAAATTTTCTAGAGCATTCCTCTTTTATTGTCTGAATTGCCTCTTTACCCTCCAGAGCCTCAACAATAACTGCACAATGTTTGTATCCTCTATAATATCTCCAGCCTAGTCGGCTATAGTACTCAAAAGATTGACGAACGATTGTATTAGTTAACAAACAATATTCGATCATAATTAGATATCTATTACAAAGCCCTCTTTCATAATTTAACTGCATTACATTCATTCAGGATATAGATACGCCACCCTATACCTCCTCTAGCCAGAGGATAAACTTCGTGTCATATACTATCTATACCCCAAACCACTCCTTTACCATATGTGCTATGCATATAGCTTGCCCCTCGAGCACGGGGGCTACCCACTGTCCAACTCAACCATTGGCTAACTCGTCATACCAAACTATCCATGTAAACTATCTCCAACATTTATACTCCATGAATGCTTCCAAAACACTAATTGATCACAAACACCACACCTATTTTACATATCCTCACTTTTTTACCAATCACACAACTATTACTGTCCCAACTTTCCCCGCCCCTACAACCCCTCTAAACTACTCCTACTCTACCCCACATCTGGAAGCAAGCCCTTTCCGTGACCCTACACAAAAAATCTCCTTCTTACAATTCCTACAATTCCTAATATACATCAAGCACAAACAATATATTTTATTTCTCGAACACATTACCCACCTGGTATATCCCCATGGGCACCGCCGAAGCCGAAGCAGCAATATTCTATCTAACCTAGAGGTCCTTCCCTCTCTCGACTATTACATCAAACCCCAGGTCATAACATCTATACCACCTCCTGCCAGAATATAAATCCGAGCAAAACTAAATGCTACTTCACATACTTTATGTAAGAACCCTTACGACTCACTATACTCCTAAGCCAGTCAAGCCCATCCTGGTCATATACTGCGCATACCTTAAATAGCGGTATGTAAATCGCTCAACTATTTCACCCCTGCAAACAATACCTCCCTTCTTGACTTCCTATAGGATATTAAACAGCCCACTGCTAGACAACGACTAAATCCTCTTGATATCTCAACAGCACTAGCCTGTATAAAGCATTTCACCAACCCCTAAGTTCCCGCGCGTCTTCCATATCCCCCGGCTTCATCTCTTATATCTGCTACAACTCAACACGACGACTACATCGATCTAACCTTCTAAGACTCAACTCACTCCATAAAGCTTTGATACTCTACAACCTGCTACCCGCTTACCCCACATTACCACTGGAAACCTCGTGTAGAACACGTCTCTGTCAATACACCTCTACTACGGATCACATCTATCAAGCCTAACTCCTTACTATTACACACACATGGGCCACCACCACACATAAAACTAAACCTCATCAACGGAAACACCTATGTCAACACTACCCCATCTCTCCATCCTCACCCGAATCTTACGGTTTCCTTTGAAAATATTTACCAAAATCGATGTGATCGACACAAGGTTAGACCCTATTACCAGAAGCCACAGACTGTAATCAGCCCCAGTCAACACAGGCTTCCAATTTAAAGATACACTACCATGGCTTGGCCCAAAATTTGTGAACCCAATAAAGAATACCTGCCACACTTAACACCTACCCGACTCCTAATCCCCCTCCTACACCTCGTAACCTACAAAAAACCATCCCCATATGAAATCCTTGCGCTCCCCTTATATCGTCCTTCCCCAAAATTTCTGTCCTGACAAGAGTATTTCTGAATGAACTAGCACACCCAACACCAGCCTCCTAGCTCAACTAACTCTTTCCTAAATTATCCTGAGCTTGTCGTACTGGCCACATGAATCTACTTGAATAAAATCAACCAAAATTATCGTTTTCAATTCTCTCTCTCCTATTCCAACTATCTAGTACGCTACACCTTTCAACGTTATCGCTAGAGGCTAGAATATACCTCTTCTCTCATTGTGAACGCCGGCAATGCAAACACAGCATCAACAACCTTACACCTATGGCATACGGTTCTCCCGCTTACATATTATCTACCTCAACCATAGACCAAACAATGCCTTCAAAGCTATCAAGCTCCCCACTCTAGCCCCTCTACAGAGCGGCAATAGCCAATAGTCTCACCCTACTCCCCAGCATGAAGCCCACCCATCTAGCCTATCCCTCAGCCTAAGTGTACAGAATTTCTACCATCGCTCCCCCCTACAGAAAAGCCACAATCAACTCAACCTAGCTAGGGCTTCACACCTGTCGAGCGTCGCGCCTACAAAATGAATCAAAAATGTACCTCTCACTCAATCACTAGACCATATATTAAATGGCTCACCACCAACCAGCTTCTGCCATTGTCCCCGCTTCTCAAGCATATATTATTGCCCGGTCATCTCCCAACTTACATGACAAATATCGAAATAGAGGCTATCAAACATACTCCACTCACCTCCTACCTTGCAGCTACATAGCGGATACTTTCTCCAGTTTTACCCAAGACACTCACGAACCCAACATTCAACAAAAGCCGAGCCTTCTTTATCTATCCTACTCCTGCAACGCTATGCATCGATATTCTCTACCTAAAGGCAACTCCTTCCCCCCTACAACTTACGAAATACCCACCTATAACCCATTAACCCTGCACCGAAGCTATCGAGGTTTTCATACAACACATTCCCCCATCCCTTCAAAAACATCCCCCTACTAAACCACGCCTCGTGTACTTCCAGGCTTTAAAGCCTAACCCAATACTAACAAAAATTAAATAAACCCACTTGCCATTTATTCCCACATCTCGATCTACCTGCACACCACGCAAATCCCATCAGGCTTTTAGAGCAAACCGCCCTATCCCCTGACTAACTGCTAAAAGCTTTACTAAACATTCACGCACAATCTCACTCCTCACACTCACCCAAAGGCTAATAACTTACTCCTTCTTCTCTTCCATCACCTACCTACCCTATCCATACCATTCCCGAGAATTCATTAAATTATCACAACAACATGTCACCATAATACACTATCACGCCAAATATAAAACCCCGCCCATAGATCTCCGAACAACCTACCCTCCCTCATAATATTAGCTCCACATATAAATTTCCAAACACCCCCATCTACCTTCACCACGCACAACCTCCTCATGCTACCCACAAACACCACAAGCCTAACCCTACCCCAGCCCAGATATCCCAAAGCATCCTGAGTTATCAAGACACCTCATCCCCTAATAATAAAAAATATAAACCAATACCTCCCAAATTCGAAAATACAACCGACACACGCAACATCATATAACCCCATAATGGAAAGCTTGAAAAACCCACAACCCATACTAACCACCTCACAAAAAAACATCATATTTTCCGCCGGCTAAACACGCCATGAATGAAACCACGTGTATTCACTCAAAACCCATGACCCATAGCAAACAACCCCAATAAATAATAACACCATCATGACTCCCACCCACCACATTCCCATATGAACTCGCTCCTCTTGCGCTGCTGACCTCAATCACACGGATATCCTGCCTGCCTATCACAGCGCTCACCGCTTTCACAACGCCACTCATCGGACTAATTAGGCGAACATCGCACCTCAGCCATGCGCTCATATCTTATCGCCCTTCTAACACGGCGAGCCATATACGATATTCTCACTAGAACCGAACATGGCTTACCTCTGTTGAACATACAAAGCTTCTAGCTAGTCTCCGTGGGCAAAATCTTCGAGGGCACATAATACAACTACATCGCCTCCATAATTGGAAGACTATTCATGATCGAGAGGTACCAGAGAAGTCCACCTACAGATCTTACCTTCCTTATCTGCCTTATTTTGAGCCTACAAACTCACTCCATTTTGACGAACGGACAACAACCCTAGAATACCCCCTTCGATAAACACTTCACCTTATACCAACAAGACCCCCGGTTATTCCTTCTTTCTCTTATGCATAACCTATCTACCGACTCCAGGGACCAGCAATATCCCAGCAACCCTAAAACCCTCCCAATCAGCCGATGAATTCCTTTCCCTCACATTTCCATCGTCCTACAACTAGAGCGTCTTCCCATTCTACCACCTATCTAGAATATCCCACCTCATTATCAACAAAAACATATATTCCCCCTAGCCATCCTTATTACTCTACCGAGACTCTCATCTACCGAACGGGGAAACAGTAGCACCTTTACCTCATGGCAATAGATCGTATATCTTACACAACCTATCTAAACCACTTCTCCTATTAAACAAATATCAATGGCCGTCTTGAGTTAACTATACCCATCTGTAACCGAGTGAAACTTTTCCAGGCAATCAAGAAAATCTTAATCCCCATAGACCAAACTAGATCTATTTAACATTTCTTTCTTCTGGGAACAGTTTGGTCCACCAGTATGATCACCACAAAACGCTTGTTTTGTAATTCTGCAGCACATGATATGTCGGACCTAATACTGACACTGTGTAATAAAACCATCCCATAAACCCCTCCCAGCTACAGCAGTAAGCATCACCTCACTACACCATAACGCACTCAAACCACCCCACCACAGGTACAACAACTACCACCTTACATACTAGACAAAACCATTACGTCATGCAATTCAGCAATCCTTCCGTCCCTGGTGACCCCTCGATGGGTCCTTGCCACATCTCGTGAATAATTCCGCAAAGGTGTACCTCTCGTCCGGCCATACATTGGGGAGCAAATGACTGATCGACTCTGTTCTATTCGGGCATAAGCTAATACCCCACTTCCCTAAAAAGCATACGTG
>del3-2.0f0pentadelMitoHomo
GATCAGCTAACCATTCCACACGAGCTCTGCTTGATTCGTGGGGTACACGATCATCGACGCGAGGGAACCATGGCAATCTCTGATCTGTCACTAATTTCGCCTGTTATAACACGAATATACAAGTGTATTTTAGCTTAGCATTAAACATGAGTCCACCCATTCCACACAATAAAAATTCACAACCCCCCCGCTTGGACAACTAACATCTGCAACCAAACAGAACTAACCCCTCCATTTAATTATTTTCGGTGCTTTACACACCCCCTAACAATTCCCCCCTCCTACCTACTCCAACAACCCCCACTACAGCACACAGCTTAACCACCCAACACCACCAAACACCCCAGTATGGCTCCTTCAGCAACAGAATGTAGAGGCACAACCATACAAAGGTGGCTACTTTATGCTTAGAGAACATGCGCACCCTCCTGATCACTCAATCCAATCAAGACACATAGCGCAAATAGCAAAGCTGCCGCCACCCACGAAAGCTGAAACTTAAATACGAGTAACAGCTACACCAGGTGGAATCGTCAGACCGGTCACTTACCATCAAGACCGGTAGAGTTTGATCCCTCCAATAGCAAACACGAGGTAAAACCATGACAATAGTACAAGGCTAACATCAACACAAGCAGACAATGGTTATACCACTGCAGCTAACTCCAGAAAAACAACCTCCAGCACCGACACCTTAACAAAACCGCGGCTATACCTAGAAGCGTTGTACGAAACCGAAACCACCCTTGCAGCATACCGATCCAGAACTGAAAGTACAGTGCGAGTCCATAAACGAGGAAGGTACCAAGGGCAAAAGGCCATTCTCCCAAATACTAGCTTGAATTAGGTAAGGGATAGGTACTAAGTAGTTTATGAAGGCCTAGCGTACACCCCCACTCCAAGTACCAAGACTTATAACCCACGTTTATAGGACAACGTCATTAAGTAGGAGTGCTTACGCCAGTGGCTACAAAGCCCCTTACTGGATTTACTACTACCTCTGCTACCGCCAAACACCACTACCCACAATTACAACATACCAATAGTAGGATAAATAAATGGCAAGATAGTCGCGGGAGAAAATTAACCGCAATAGCAGACACCTATCTTGCAATGTTATAGATATTTAAGGAGAAATAACCCGAACAGGAGACCAGAAGCAAAGCACCCCTATAGAAAGTGAAGTTAGGTAGGACACCTCGACTGGATCTGTGTAAGAGACTTTTCCTTAATGCCCAGCCCTAACCCTGTATTACTTAGCAAAGGCAGCTTGACTAGAAACCTTAGAGAAAAATTACACATTAGCTAAGCCCAAATAGAGCGCAATCAACCCTATAAAATCAAATAACTACTTCACCCTTGCCACTAACCATAAGATAATTAATATAATGAACACTCCCGTAACTGTCATTAACAGAAGACTTAAGCAATCTAATCCCAAAGATTTACTCAGTCCCCCACGCACTCAAGAAGTAAAAAAAAGAACGGAATTACCGCGTTCCAAACCACCTAATCCAGTTAGGCCGCGCCGTGACATTTCGGGCGACCAACTGCAGGGCAATCTTGCCTAATGGATGTGAAGCTACGGGTAGCTCTTACTTACAGAAAGACGCCTGAAGGGGCAACAGCGACGAACCCTGGCTTATTTTAGCACAGCCTCAACCAGGTTAATACAACGCAAAATTTGTTGGCCCTGAGGAACAATCCGCAACACTAACTACCTCAGCGCTAATACAAGATAATCTTCCAGGAAAGACCAGGTAAGCGATCATTAGACCATCAAATGGTACGCTCTGTGATGGATCCATGGCACGCTTAGGTGTTTTCCGAAAACCTGTGCTGTTCACCAGTTCCGTCTTTATCCNTAAACCTCTGCGAGGAAGAAATGGCACTACAGCGTTCCCGAATTATTCTACTGTAATACACCCACAAACAGTTTTAATGAGACCGAATCATAACAAATTTAGTGAGTCATCCTTCAACCATCCAGCCCCTTACCTCTGTCCACTACGCTGGTTCAATTTAGAAAAATTCGGCTATAACCGCAGGCCAGTTAGGCCTGGGACTAACTTCTGACCAAAACTTCCAGAGCCTAACGCCATCCCAACCCTATCAGCCGACTAGCTCCATCTCCTAATGCCCCTCCATCCACCCGGTACCAACAGGTCCTTTTCTCCATCTCCTCCGTACAATTCTTCAGTGCATAACAAAACGCTGCGGCACCGAAGTCCCACACTCATGGTCCCTCCAATTACTCAATTAAATGTGTCCTAATCTACCTATCAACAAACATCTTTACCTCATTGACTTCCAATAATTTCTACAAGCAGAAACAACCCTGACTGCAAGGAGCGATAGTCACTTACAGAACGCCAGCCCCGCTATTTCAGCAATACACATTTAATACACTCAACTAATTCCGGAAACATGGCACTCCTGCTCCACCATTTTCACAGACTATCTCCTCTGCTTGAACGAAGCACCCGACCGACGCAACATACCCTAAAAACTCTAACTCCCGCAACTTATTATCTCTACATTAATCCAATTCCCAAATAAAATGTCATAAGATACTGAGAGAATTAGGCTAACCCTTTTAGGTATGAAGAACATCTGAATAAATCTGTGACCTCACCCTCCAAGAGGAGCAATGCTCGGCCACCCAAAGTTTTACCCCCCACTTTACCCGGCAACGTCCTACTAATCTGCGCACTCCACCGCAGCGCAGATTTTCTGTAGCTAAATACACTATTTTTCGTTAACAAAATACCCGTTACAAGCCCAAAGTTTTCACAAAACCATATACCTTAAGCTCCTTCAAATACTCCGCAAAACTAAAATTACATCTACATCTAAATCAATCTAGCAAAATAGATACCCTTCTTCAGTCAGGTTCCAGCACCTGACCCGCTGTCTTCATGAAAATAGCCCCTCTCATACAATCTCTCAAAATAACTTCCTCTCTCACTTCCAATAAGGGTTGGTATTACCACCGCTGCAATCAGCACTTCATACACAGGAAATTAGGTTACCACACCTCATCCACTTTTTCTATATTATTAAACTCGCTCCCTACAATAATCCCACCGACTAACTCTCACCAAAAGCACAACTCACTTATCCCCACTCCTCTAGGGCGCCCGCACCCTTTGCAAAGGCTTAGAAATTCAAAACTAGTCAATCCACTCAGCCCATCCCCTTCCTACTTACACGTAATACCACCAAACAACTCCATCTCAATAAATAATGAGTGAATACAACACCATTTCCACACATCCCACCGCTTCCCCTCTCCTTATAAATTCTTAGATTGGTAATAGAAAGCCTAAACCTGTATTGATATAATCTAACCTAGACCAACCCCTCCATACTACGAATGCCTTTTTACTACCCACTACCTGGCTTACCCAAACTGTTCAGAAGCCCATCCTGTTCTCTTTCCCGGCCGAAAAGGGGAAGCCGAGGTGACTGTCTGAATGCTTCTATAAAACCGGATGGAAAAGGTAACCTCTTGATACACCAGCTACTGCCTTTCTCCCCCTGGTTCCGCGTACTTCTACACCAAAGATTAACTATCTAATTGCGTGATGGTCCGGCAGCTAACTCTATGAGGAGGGGAGCGGCCCTTAGAACCCATCTAACTATTCAGCCTGCTTGATACTTTCAGTAACCTCAATCAGGTTGAACACTTTCCTAAATGTGCCCTATCGTCCCCATACAATACTTGACTTATCCCTCCTACCTTCGTCTTATTGGGCCAGCGAAGGTAACTCTCCTCTTCAGAACCTCACCGGACTCTAGCTACATTCTTTACCTCAGGTCCTCTCTGGGCATATTATCAACTTAAATAAACCCGCCAACAATCAAGCCTCTGTCATCTCCATCAGCTCCCTTCCTCTCCCACCTCTGGGCCACTACCTAAGAGCACTCCACCCTTTCCCCCCGGGAAGACCACTACCAACCTTCATTTCGCACTGATTTATTTATTACGGCCGGTAATCCTATTAATACCTCGAAAAAACCTTGTACAGGTGGTGATATTATATTCTTTAGTTTCGTGAGCACTATTTAGTAAATACGGACACGCATTTCCTCCTAATACATCTACCCCGGTCAGTATAGGACGCCACTACGAGCTATAATTCTTGCTGCTGACCTGATATCTCTTCAGTATGGTGAGGCTGTTAGAACATCTAGATCACTACGACGCTATTGGCCCTTACTGTCATCTAGGCTATTCCAATAAGGTCACACATTCCCTTCAGGACACTACCACCTGCCAATATTACTCATTCAGGCAAATAATTCCCCAACTTTCGGTATGGAGCCGACTACGGAACCGATATACCATGACATTATTCTAGGCATATTTCTCAGGTAATTTAATTCGATGAGGCCCGCCGACGAAGTTAAGTAAGACCTATACCTAGTCTATGGGCCCCACTAACATTCAGACCGTACAAACTACAAAAGAGGTCGCCCCAACTGTTCGCCCCCTGGTCCGACTTTAAAGTAAGAAACTTTTAATTGAAATAATATGCTATCATATCTATGACACAGCAAAGGTACGACTACCCCATCAGAAGCATCCTTATGCACCCTTAAATTCCTTCTTTCAGTTGTGCCTTTTAACTCAACAACACTTACACATCACGCAGGATAAACTCTACTCCTCCGATCCCTTCCATCCCTCATCTACATTTTATAAGAAGGAACTCCCCCACCCAACAAGGCCCAGGTTGACTAAGTACCCTAGCGCTACTTACTTACACTCCCTTACCTAACGGCCCTGACCTTCGTACACGAAGTTCCATTAGCCCACGTAATTTATCAAGATCTCACATGCTGCCCATTGCTAAAAGACAACCCACGTAACAACACTCAGCTACGCGGGTACTAGTCTGCTGATCTGGAAAAACATTCGCCTCGCTAATTTTCCTAAATTTGATAGCCTATACCATAACCCTCCCCTCTAGCACTAAATAATAGTTACTTAAGAAATTAAGACAACCTTTAGTGATGCCATAAACTCGTGGCACCAATCCCATACCTCACTTCCATCCCCTAAATTAAACACTAACCCCTCTCCAACCCAAATAAAATTAAAACTGAACCAATACGAATGTTCTTTTCTGCCCAATCAGGTACGCCAGTTGAATTATTCCCCTAGATCCATCCATATCAAACCCGTAAACCCCAAATCTACAATAATCAACATGAACCACAACAAAAACGCCTTCTTATTAGTCCAATTTTATTCACCTACTCCGGTCCCCTCTCTTACCACACAACTCTAAATAGATGCATCCTTGAGGGCAGATTAGGTTCTCTGATAAAGCCAGCACTTTAACAGCACCTACCTTACCCACTTTAATCAACTCACTACATAACATACCTCCGCGCAACCTAATTTGCGCCCTACATACCATTAAGCCACTAAATCAAATTCCTCCTACATATTCTACATCTTTCCTGTATTAGATCTGTCCTATCAGCACGTTCACTTAGAGCCTATGCGACCACAATCCCCAAACACCTCATAGTAACAGCATGCCCACAGGCTCTGCCCCTTGATCCCCTCCATGATCATCCTCCAACTCCATAAGGTACACCCACTAAATACCAGATCGCTGTCACGAACACACCGGCCCACACCCTCCAAAGCTTATAGGAATCATTTTATCAAGTTTTTTCAGGTTTTGACTTACCTCCCCTCCCACCCCATAGGGGCTGCCCACACATCCCCTATCCTAGGTCACTTAAACACGTTACGCAAGGTATATCCTGCTCCATTCTTAGAACCCGACCATATCACACCTTTACTTTCTGTCTATTACCCCTAAGTCAGTATCGTCTCTTCCATCCCGGTCTGGCAACTTTGTACACGCTCACACTACGATTTGGCAATTCCACTCTTTCCCGAACATATCATTATCCACAACTGGCCGACCGGCCATAGGCTTTAGATGGTGAATTTGTGTCCATATTTGAGTCACTTTTTATATAACCTAATCCTTATAGTTGAACTCAAAAGTAAAATCGTTATTTTAAAACCCTTAGTTAACTTAAATTATTGACCCAACTACGTACAGAAATACCTTAAGTGGCCGACTATCCCGCGCGCCTCTCTAATTCCTTTAGATTCTTTATTTTTCTAAAGCCCCTTACCTAATGCCCCAAAACACCCCAAATTTATCACCTTATATCCATTAGCTATCTCCTGAGACTAAAGGAAGAGAAGAAGGTATATTACAACGAGATCGACATAATTGAATCATTCCATGCCTCTTATAAATTACTCATACCCTCTTCGGAACTTATCGCACATCATCCCCTTATCTAAGGTAACTAGCTTCAATATACTCAACCCAACCCTCCCTTCCAATTGCCTTGATAAGTTTGGCCCGACAGGTGCCTCCCCTACTCTCTAACATAGCCGACCGTATACTACCTTCCTGCAAAAATTCCACATATTACCCAGACGACTCCAAAACAATTAATACAACCCCAGCCATTTAGTCACCTACTTTTAACAATACAAACATTGCTTCCAACTTTTCCCCCTAAACCCCTTAACTATACGACCTACCTCAAATGAAGAACCACATCGTGCCAATCGAAAAACTATCTATAAATCCCCAACTCTAAATAATTCAGACAACTTCATTTTATTCTGAACACTTACCCCTTCTAATCCCGGAGAACGCCAACCTGCGCGCATACCCTTCTACCAGTGCTCTTCCTTCAGCAAATACACACCACTAGTCAAAATTCCTACACTCAGCCAGATATAACCTGCCAAACAATGACGCTCACTAGTTTAGTAGACCTTTAGACCACATGTCCAAACCATCGGCCCATCTGTCAAGTTTGGCAACTTAACTACGGATGATAACGTCACTCTCTACCCTGAAAACAGCCCCCTCCGTAATCTATGGCAATTAAAGCCATGCCCGAAACACCAAAGCTTTGTACTTCTCACACAGCTCGGTAAGCTTCATCAACCCTAGCCACGCGGTCTCTTAAGCCCGGTTATCCATTTATTGCAGCACTAACCGAGCACACTCGTCAATCCTCAAGCTTAACTACCCAAATCTTTGAACTTAGAGCCGCACCGCCACCCCAATTCCTTGGGAACTCTGCGTACACTCTTGAAAATCACTCACTCAGCTCCATTAGACACCTACTCTCCATTTAACAACAGGGTCACACACCATTCAATAACCCATTCACGAACACTCATTCACATATCCCTCTTCCTCCCAACCGATCTACGGTTCCTTGAATAGTAACAAATCATTGAATGACCAGGCTCGACCTTTTCGAAAGCACGAAGCTCTCGCCCATCTAAACGGCTCTACTTAAGATCAGATCTTGCTTGCCAAATTTGTGACTAAAAAAAATCCACACTACTAAACCAACTGATCCAATCCCATCTACCCCGTTCCCACAAAACTCACCCATTGTAATATTCGCCCATTTTATGTCTTCCACCAATTCGTGTAGCAAAGTTTATCGCTGACTGCCAACAAAACCGCTCCCAGCCAATAGTACCTCTAATTCCCCTAGTTGCGTCATTCCCATAATTCAGTGATAAACAGACAAATTTCATCTAAATCTTCATTCAATCCACTACTTTTAGCTCAATATCAAGTTTCGTGAGGGTAGATTATCTCTCTCCAGGATTACCCGCAGGCCCACCAGATTAGCTCCTACCCGTCGGATCGGTCACTCCTTCATTTTCCTACTAACATGACCCAAAATCCCCTACGCATCAGCCACCACCTACCTTCCGCAAGCGCATCACCATAGCTCCCCGACCCCAGCTAGGGCCACCAGTCACCTTCCTCACACTAGGTAAGGTCTTTACATGCTCACCCTCAGAATCCCTAACAATCTCACTGCAGGCTAACCTCTTCGGCACTGCCCACAAAAACAAAAAATTAGTTCCACCAACAAAGGTCAATATACTCGATCCCACACCTAATTTGCATCTACACGTTCCAACCACTATATGCTGGGCATTCCAACTAAATGCAATATGAAATAAGGTACAAACATCTCACTAACCCCACCTGGGCCGCAAGCGAACCTCCTCAGTTCCTCAAGCACCATAAAGCACATCATACACGCGAGCTATATCTCATCTACCCCACACGCATAACTAATTTCCTCCCTCAGCAATCGTCCACCTACACAAACAAAACCACCACTACCATTACGTGGGCCAAGTATGCAATTTCAACTCAATTTCCCATCCCTCAAAACTCCCTCCCTAACACACCTCTGACTCCTGACCTAAGCTAGCTCCTATAAAACACTAAAAAACCCTATACATTATCTAACACTGATTACTAGTCACACCACTCCTATAGGTTCACGCCAACCCCCACTTCCGACAACGACGAAGCTTACAAAAATCACCACAATCCATCCCATCCTACCAAAGCAATTACTACTCTCTTTTCTCCACATTAACTACCTTCATAATATCCCAGCTCTATTAATATACCAAAAATGCAAAGTCTAACTTCAGCCTAAATAAAGCCCACCTAGTCCCCGTCACCTCCCCTCTCAAATTTCCTTTACTATAAGTACCAAACCCCCCATTCTCACACAACCTCCCCTATCTAACCAAAAACTCCAACCAACCTGCCCTGCCAGTACCTCTAGATCTGTTATCCAGACCCAATTCCCAATATTAAACTAAAACATAACCCCAAATCAATAAACACCACCACCTAAATCTACAACCCAAATGAGGGCAGAAAACCCAAACCAACTACCCACAACAAAAAGTACCATTTCGCAGACCAAACGCAAATAAAACCAGTTATTAACCAAACAAATCCCATACAACTACCCAATAATATTCCACATATCCCTCCACCACAATCTGCAATGACTGGCACTTTGGCCCCTTCCCAACACCAGCTACCTCCACACCTCCAGGCCAACCCTTCAAATCCCATCTCGACGAATTGGGAAATCCTATTCGCCTGGCCTATACTTTCTCTCCCTACAGGGAGGTATTACATCTTCTACAGACCTAACCGGTTACTCGCTCAAATAAACCCTATACTATCCCCGAGGAAATCACTGGGGACAAATCAATTAATCCCACCACATGGAGACAGTAATATCAGGGCTTCAAGAGTCACCCACGATTTTCTTACTATCGCCTCAATTAGCTAGACACCATCCTTCGCAAAAGGAAAAACCCTAAATCCTCATCGAAAAACCCCACTTTACAATAAGGCCCGGTACCTCCCTTCTTTAGACTAACTACTCCAGCTCAGGACCGACTTACCCGCCCCCTAAACCTCCACAAAGCGAGATTTCATTCCTACATCTGATGTCTAAAACGGACGTTTGCTAACTCCACTCCCTCAAATCCATTCCATACAAAACAGCAATTTCCCAAAGAATCTTTTGTCCGCCAGATCCATTAACGAAGGAACACAGAGCCCCTTAATCTGGAAGGCACGTTATTTCAACTCCATCAATCAAATCCCTTTGAACAATTCATGGCTGCTTAGTAAAAATACCTCTTAACGGATGAACTTTCAAACATCAGAAAGTTTATCCCATGCACAACTAATTAATAAAATTCTGCTTATGGAAAGATGGACCCCATATACTCCCCAAACCTATATTGTATTAGCCCCAATGTATTACTACTAAACTACCCTGGTATAAACCATCCATAAACCCCCCGCTCAAAAGCAGATCCCCAACTCACATACTAACCAACCACCTCCCTAGTACACACCTCCACTTCAGCATTACAAACATACCACAGCATTAGTCATCTTCGTCCATATGCCCTCATAGGTCTTGCACTCCCGTAATATACCGCAAGTGACTCCTCTCGGCATAACTGGGAGCAAGAACTATGACCTGTCCCTTGGGATAGCCAATCCCACGCCCTAAAAGATCGAT
>del3-1.1f1pentadelMitoHomo
ATCAGGTATCCCTTACACACGAGCTCCGCATGGTTTGTCGGGTATACGATAATTGAGGCTAGCGAGCCCTGTCAGTCTCTTATTTGCCATTATTTTCGCCTATTCTATCAGGAATACACTAGTGTTTTATAACTTAGGATAAATCAAGAATCTACACACTCCACACATTAAAAATTTACCACCCCCCCCCTTGGCCAGCTTACATCTGCCACCAAACAAAACTAACCACTACAGTTCATTATCTTGGGTGCATTTCAGACCCCATAACATTTTCCCCCACCCACTTAATCAAATAACCCGCATTACAGCACACACCTGAACCATCCCACCCCACCCAAGACCCCAGTTTGTCTTCTCCAACAACACAAAGTTGACGCTCATCCCTAAAAAGGTGGTTAGTTTATTCTCAGTGATCACGCACATCCGCCAGAGCACTCTATCCACTCAAGGCAAATCGCACAGATGGCTAAACTTCCTCCACCCACGAAAGCAGATACCTAGATACGAGTTACTGCTACTCCCGGGGGTATTGTGAGCCCGGTCACGTAACAACAAGAACGGTAAAGTTTTATCCCCCCCATAGCTAACACCAGTTAAAACCAGGACAAAAGAACGAGTCTTACATCTACACAAGCTGACAAAGGGTAGACCACTGCTGCCAAATCAAGTAATACAACTTCGAGAACTGAGACATTAACTAAGCCTCGGCTTTATCTCGAGGCCTTCTAAGATACCGATACCACCCTCGCTGCCTATCGCTCTAGCACCGATAGGACAGTACGCGTACACAAACGTGGTAGGTAGCATGGTCAAAATGCTATTCTACCAAAAACGAGCTTAAAATAAGTCAGGGATAGCTAATAAGTAGTGTAGGAAGGGCTGGCGTACACCCCGACCCCTAGTACTAAAACATAAAAACCCCGCTTATAGGAGAAGGTAATGAAGTACGAATGCTTGCGACAGTGTCTTCACAGCCCATTACTTGAGTTCCTTCTTCCGCTGCTACCTCCCAACACTACCACTCAGAACTAGAAAATTCCCATAGTAGGCTAGATTAACGGCAATATAGTAGCAGGAGATAAATATCCACATTATCAAACTCCCATATTCCATTGATAAAGATAATTGAGGAGCAAGAAGCCCAAAAGAAGCCCTGAAGCTAAGCACCCGTATAGCAATTGGAGATATGTAGGCCAACTAGAGTGGATATGGGTCAGAGAATTATCATTTATTCCCAGACCTAAACCCGTATTTCTGAGTAAAGGAAGCTTTACAAGGAAACTTAGAGAGAAATTTCACATAAGGTAAGCACACATTGAACGTAAGCAACCCTACAAAATCAAATATCTGCTCCACCCATGGCAATATCCCTAGGAAAATTAGTAAAACGAACATTCCCGCAAGTGCCAGTAACACAACACATAAGCCATATACTCACAAAGTTTAACCCACTCACCAACACATTCAAGGAGGAAAAAGAAAAACGGCATCACCGCCTTTCAAACAACCTAGTCAAGTTAGGCAGCCCCCTGACATTTAGGCCGGCCCACCGCAGGTCATTCATGTCTTATAGACGTAAATCTCCGAGTTGCTCTCACTTAAAGTAATACCCCCGAAGGCGCAACAGCAACGAAGCCTGGATTTTTTTAACAAAGTCTAAAACACGTCAAAACCACCCATAAATTCTTGGCGCTCAGCAACAACCCGCAGCATTAACTTCCACAACGATACTACAATATCATATTGCAAGAAAGTCCCGGGAACCGCTCCTTCGAGCATCAAATAGTTCGATCGGTTATCGACCCCTGGCAGGCTTAAGTTTTTTCAGATAAGCTATGATGATCACCGGTACCATCGTTCTCTNTTAATCTCTGTGAAGACGAGATAGCCCTTCAACGCTCCCGTATGATCCTCCTTTATTACACACACAAGCAGTTTTAATGGGAGCGGATCATAACTAAATTAGTCAGGCAACCTTCTACAATACATCCACTCACTTCAGTACATTAAGCAGGCTCCATGTACAACAAATCTGCTATAACTGCAGGCCAATTGGGCCTAGGCCTAACCTCGGACCATAACTTCCAAAGCCTAACCCCATCTCATCCCTACCACCCCACCAGCTCAATCTCTTACTGACCCTCCATACAACCCGTCCCTACCGGCCCTTTACTACACCTACTACGTACTATCCTGCAGTGAATCACTAACCGCTGAGGCACTGAGGTACCACAATCATGATCACTACATTTCCTAAACTACATATGGCCTAACCTCCCCATCAACAAGCACCTGTACCTGATCGACTTGCATTATTTTCTCCACGCAGACACCACCCTTACCGCCAGGAGTGAAAGTCAGTTCCATAATGCCAGGCCTGCCATTTCAGCCATACAAATTTATTAAACCCACCTAATCCCTGAAACATGACACTCCTGATCTACAATATTGACCGACTACCTACTCTGTTTAAATGAAGCACCCGATCGCCGAAACATACCTTATAAACTTTACCTCCCTCATCTTATGATGTCCACCTTAATCCAGTTCCCTAACAAGATATCTTAAGAGACTGATAGTATAAGGCTTACCCTTTTCGGAATGAATAACATCTGAATCAAACTCTGCCCTCACCCCCCTAGTGGTGCTATACTAGGGCATCCCAAATTGTATCCTCCGCTATAACCCGCCACCTCATACTACTCTGCACACTCAACAGCTGCTCACATTTTATGAAGGTAGATACATTAGTTTTCCTTCACCAAATAACCTTTCCAGGCTCATAGTTTCCACAAGACCATCTAACTTAATCTACTCCAAATACTCCGGAATACCAACATAACCTCAACTTCAAATTCAATATATCAAAAAAGGTAGCCCTCATCTGTCAGATTACAACACCTCACACGGTGCCTTCACGACAAAAGCCCATCACATACCATCTCCCACAACAAGTTCCTCTCTCAATTACATTAGGGCTTGGTGTTACCACCCCTACAATCTGCACTCCAAACCCATGATATAAGCTTCCCGCAACTAATACATTTATTATATATAATCAACCTAGCACCTTACAACAAACCAACCGACTACCTATCGCCTAACGCTCATCTAACCTAACCACACTCCTCCAGGGCCCCCGCTCCGTTTGCCAATGCCTATAAGTTCAAAACAAGCCATTCCACCCATCCAATCCCTTTACTCCTTACCCGCAATACTACCAATCACCTCCATCTAAACAAATAATGAGTTAACACAACCCCCTTCCCCCACATCCCTCCACTACCTCTATCCTTTTACATACTTAGATTTGTTATAGACAGACTTAAGCTCTAATGCTACAATCTGACATAAACTAAACCCTCTATCCTGCGCATCCCATTATAATAACCTCTACCAGGGTTACCCAAACTTTTAAGCAGCCCTTCATGGTCACTATCTCGCCCGAAAAGGGGAAGCCGGGGTGAATGCCTTAATGCATCAATGAATCCTGAGGGTAAAGGCAACCTGTTTATTCAGCAACTTCTCCCATTATCACCCTGATTCCGAGTTCTACTCCAACACAGATTGACAATATATTTCCGCGAGGGACCTGCAGCTAAGTCCATTAGCAGCGGCGCCGCACTTAGGACGCACCTAACGATCCACCCCGCATGTTAATTCCATTAACCCCATTCGGGCTGGACTCTATCCTAAATCTGCCCGATGGTTCCCATACAATAATTCACTTACCCCTCTTACCTGCGCCTGATAGGACCGGCAAACGTTACACTACTCTTAAGGACTTCCCCCGAGTCCAGATAAATCCTCTACCTAAGGTCTTCTCTTGGGATCTTTTCAACATATATAAAACCCCCAACCATAAAACCCCTTTCTTCCCCTTCAGCACCTTTCCTATCTCAGCTATGCGCAACTACTTAAGACCAATCAACCCTTTCGCCCCGGGAGGACCATTATCAACCTTCTTTTCGGACCGAATTATTCATCACCGCTGGAAATCCCATTAACACTTCCAAAAAGCCATGGACAGGTGGTGAGATGATCTTGTTCAGGTTAGTGAGCACCATATACTAGATACGTACACGAATATCATCCTACTAAATCTATCCAGGCCAATATAGCACTCCACTCCGGGCAATGATGCTGGCAGCTGAGCTAATTTCTCTTCACTAGGGCGACGCAGTAAGCACTTCAAGATCGCTACGACGTTACTGTCCCTTCCTATCCTCAAGGCTGTTTCATTAGGGCCATACTTTTCCTTCTGGCCACTAGCAACTACCAATCTTTCTAATACATGCGAATAACTCTCCAACATTCGGCATCGAACCCACGACTGACCCCATGTACCACGAAATCATCCTGGGCATTTTTCTAAGCTAATTAAATTCAATTAGACCTGCTGAAGAAGTCAATTAGGAACTCTAACTGGTGTATGGACCCCACTACCACTCGGAACGTACAAAATAGAAAAGGGGACGACCCAAATGGTCACCACCCGGCCCAACTTTCAAATATGAAACCTTCAACTGTAAGAAAATACTATCCTATCTTTGGCATAGCAAGGGTACAACGACTCCCTCAGAAGCTTCATTTTGAACGCTCAATTTTCTTCTGTCCGTCGTACCCTTCAACTCAACAACTCTAACTCATCAGGCTGGATAGACCCTGCTACTGCGCTCACTACCTTCGCTCATCTACATCTTATAAGACGGTACGCCCCCTCCAAAAAATGCCCAAGTAGAATACGTACCGTACCGGTAATTCCTCACACTTCCCTATCTAACCGCGCTGACTTTGGTTCAAGAGGTACCCTTGGCCCATGTAATATACCACGACCTTACTTGATGTCCATTACTTAAAGATAATCCGCGTAAAAAAACTCACCTACGAGGGTATTACTCAGCTGAACTGGAGAACCAGTCACCCCGTTAGTTATCCTAAATCTGATAGCCCATTCCCTAGCCCTCTCCCCTAGCCCTGAAGAACAGCTAATTTAGTAAGTAAGAAAACCTCTACTGATGCCAAAAACTAGTAGCCCCAATTCCCTACCTTACTTCCATCCCATAAATAAAACAATACCCTCTCTCAAAACCAAAAAAAATTAACACCGAGCCAATGCGAATCTTCTTCTCAGCCCACTCCGGCACCCCGGTAGATTTCTTTCCCTATATCCACCCATATCATACACGAAATCCACAAATGTAAAAAAACCAACAAGATCCACACCACAAGCGACTGCTCATAAGTCCTATCTTTTTGACATAATCCGGACCTCTCTCATACCAAACCACTCTAAACAGCTGGATCCTTGAGGGCAGTTTAGGCTCGCTAATTAAACCCGCCCTTTACCAACACCTACCCTATCCACTATATTCGACCCAGTACATTACCTAGCTGCGTGCCACCTAATTAGCACCATACATGCCTTTGAGCCACTAGATAAACTTACTTCTCCACATCCTTCAACTATCTTGAATCAGATCGGTCCTTTCCGCCCGTTCACTTAGTGCCTACGCAACAACAATGCCAAATCATCTAATAGTAACCGCCTGACCTCAGGCCCTCCCCCTAGACCCGCTACATGATCACCCACCAACGCCTTACGGCACTCCAACAAACTATCAAATGGCGGTAACGAAAACACCAGCCCACACCCTGCAAAGGTTCTACGATTCCTTTTACCAGGTTTTTTCGGGATTTGAGTTTCCACCACTACCCCCCCAAAGGGGCTGGCCCCAGATCCCCTAACCCAGATCCCTCAAACATGTAACTCATGGAATCTCATGATCAATACTAAGAACACGACCATAACAAACTTTAACATTTTGGCTCTTTCCCCTAAGCCAGTACCGACTCTTCCATCCGGGCCTAGCTACATTTTAGACACTTACGCTTCGTTTAGGCAACTCCACTCTGTCACGCACTTATCACTACCCACATCTTGCTGAACGCCCTTACGCATTGGATGGTGACTTTGTATCTATCTTGGAGTCTCTCTTAATATAGCCGAACCCATAAAGTTGAACACAAAAGTAAAACCGCTAATTAAATACACTCAGCTACCTAAATTTATTTACTCACCTCCGGACAGAAATCCCCTACGTGGCTGACTATCCCGCCCGTCTTTCCAAATCTTTAAGCTTATTCATTTTGCTAAATCCCCTTACCTACTGACCTAAAACTCCTCACATATATCATCTCATTTCAATCAGCTAACTGCTAAGTCTAAAAGATGACAACAATGTATAGTAAAAAGAAATTGACATTATTGATTCATTTCAAGCCTCATACAAATTACTAATTCCATCATCTGAACTAATAGCTCACCATCCTCTAATGTAGGGAAATTATCTGCATTAGACTCATCCCAACCCACCCTTACAATTGCCTTGCTACGTCTGCCCTGAAAGCTGGCTACCTTAGTCACTCACATATCCTACTGTATAATAACTACCAGCTAACATCCCCCAAATAACTCACACAACTCCAAAACATTTTATCCACCCACACCCTTTAAGCCATCTCCTATTTACCATCCAAACCTTTCTGCCCACCTTCCCGCCCAACCCCCTCAATTAAACCACTTACCTCAATTGGAGCACGACTTCCTGACACTCAAAAAACTACCTCTACATCCCTAAATCCAATTAATTCAGCCAGCTACATTTTATCCTTAAAACATATCCATTGTATTCACGAAGGACCCCAACGTGAGCACACACTCTACTACCCGTACTCTTCCTACATCACATTCACACAACCAGGCACAACTCTTACACTCACCCCGAAATCACTTGACAAACTATAACTCTTACAAGCTTAGTAGATCTCTACACTACTTGACCCAAGCATCGACCCATCTGGCAAGTATGCCAGCTCAAATAGGGCTGGTAACGCCACTCACTCCCCTGAAAACATCCTCCCCCTTACTCCATGGCAATTAACGCTATCCCTGACACACCTAATCTCTGCACTTCACAGACAGCCCGTTAAGCCTCTTCCACCCTGGCTACCCGCTCACTCAATCCCGGGTACCCTTTAATTGCCGCACTCACTGAACACACACGCCATTCCTCTAGGTTCACTACTCACATATTTGATCTTAGCGCCGCTCCTCCTCCCCACTTACTAGGGAACTCTGCTTAAACGCTCGATAATCACTCCCTTAGGTCAATAAGTCAGCTACTCTCTATATACCAACAAGGGCACACCCCATTAAACAAACCTTTCACGAAAACCCATTCACACATCCCACTCCCTCCCAACCGATCAACCGTTCCTTGTATAGTTACCAACCAGTGTATCACAAGACTTGACCTTTTAGAGAGCACAAACCTATCACCCATGTAAACAGCTCTCCTTAAAATAAGCTCCTGGTTACCCAAATTTTGCCTCAATAAGATACATACAACTAACCCCACCGACCCCATTCCCTCCACCCCTTTACCTCAAAAATCACCCATTGTAATCTTGGCACACTTAATCTCTTCCACAAATTCATGCAGAAAGGTTTATCGATGACTGCCAACCAACCCCCTCCCTGCTAAAAGAACTTCCAATTCACCTAGCTGTGTTATGCCAATAATTCACTGATATACTGACAAATTACAGCTTAATCTACATTCCATTCATTAATTATACCTAAACATTAACTTCCGGGAGGGCAGGTTATCCCTTTCAAGTATGACGCGAAGACCAACAAGCTTCGCACCTACACGTCGGATAGGTCATTCGTTAATGTTACTACTCACTTGACCCAACATACCTTAAGCTTCCGCCACCACTTAGCTCCCTCAGGCACAACAGCAAAGGTCCCCCACTCCTGCCAGAGCCACCAGTCAGCTACCACAAACTAGTTAGGGACTTTACATCCTTACCCTAAGAATACCAAATAAACTAACTGCTGGCTATCCACTGCGCCAGTGCCCTCACAATCATAAAATCAGCTCTACTAAGAACGGACATTAGACACGGTCACAAACATAGTTCGCATCTACCCGCTCTAAACATTATATGCTCGGTATCCCAACCAACTGAAAGATTAAATAGGGAACTAAAATATCTCTTACCCCTCCAGGCCCTCATGCAAATCTTCTCAGGTCTTCCAGAACAATCAACCAAATAATACAAGCCAGCTATATTTCTTCGACCCCTCAAGCCTAGCTCATATCTTCACTAAGGAACCGCCCCCCCACTCATACGAATCCCCCCCTACCCTTACGCGGCCCGAGCATTCAGTTTCATCTAAACTTCCCGTCCCTTAAAACACCCTCTCTAACTCAGCTCTGTCTTCTAACTTAAGCCAGATCATACAACACACTTAATAATCCAATGCATTATCTCACACTCATTACCAGCCACACCACACCCATCGGCTCTCGACAACCTCCCCTCCCTACCACCACTAAACTAACCAAAATTACAACCATCCACCCAATCCTCCCCAAACATTTACTTCTTTCTTTCCTTCACATCAACTACCTACACAACATTCCCGCACTCTTAATATACCAAAACTGTAACGTATACCTACAACCCAATTACAGCCCGCCAAGGCCTCGACAACTGCCCTCCCATATTTCATTCACAATTAGTACCAACCCACCAATACTTACCCAGCCACCTCTCTCGAACCACAAACTCCAACCTACCTGACCCGCCAGGACTTCAAGCTCGGTAATACAAACACATTTCCCTATATTAAAATATAACATAACCCCCAAACAGTAAACACCCCCACCGAACTCAACTACCCATATAAGAGCTGAAAAACCAAACCATCTACCCACTACAAACAGCACAATTTCTCACACTAACCGAAATTATAAACATTTGTTTACTAAGCACATGCCCTACAAATAACCCATAATTTTACACATTTCGCTCCACCATAACCTCCATTGACTTGCTCTCTGGCCTCTGCCTAAAACCAGGTATCTACATACTTCAAGACCTACCCTTCATATCCCATCACGACGTATTGGCAATTCCTACTCACCAGGCCTCTATTTTCTGTCTCTACATGGCGGCATAACGTCATCTACTGAACTGACAGGCTATTCCCTTAACTAGACACTTTAGTATCCTCGTGGCAATCATTGAGGCCAGATTAAATACTCCCATCATATTGACACCGTTATGTCTGGACTACAGGACTCCCCCACAATTTTATTTCTTTCTCCCCATTTGGCCAGCCACCACCCTTCTCACAACGATAACCCCTAGATCCTCATTGATAATCCTCACTTAACAATCAGACCCGGCACTTCTCTTCTCTAAACAAACTATTCAAGATCCGGCCCCACATATCCTCCACCCAAACCCCCCCATAGCGAAATATCCTTCCTACAACTCATCTCCAACACTGAGGTCTGCTATCTACATTCACTAAATTCCATCCCATATAAAACAGCAATATCGCACAGCATCTTTTGACCTCCGGACCCTTTCACCAATGAGCAAAGTGCTCCTTACTCAGGAAGTCATGTAATATCAACACCTTCCATAAACTCTCTATGAACAATACAAGGGTGTTTGGTAAACATACCACTTAAAGGATGAACCTTTAAGCAACAGAAAGTCTAACCAATTCACAAATAATTCATTAACTTCTGTTTTTGGAAGGATGGGCCACAAATTCTCCCAAACCCGATGTTTTACTACCCACACTGAATTACGACCAAACTTCCATGTTACAAACCCTCCATCAACCCTCCACTTAAGAGTAGCTCACCTACTCACATCCTGACTAAACACCTCCCAAGGACCCAACTACACTTAAGTATAACAAAGATTCCGCATCACTACTCATCCTCTTCCATGTGACCCCAGAGGTCCTGAACCCCTGTGATCTATCGCAAGTGCCTCCTCTCCGCCTAACTTGGGGCTAGTACTATCACATGGCCTTTCGGTTAACCTATACCACGTCCCAAAAGATCAATG
>del3-1.2f2pentadelMitoHomo
TCAGGTATCCCTTAAACTCGGGCTCCACATGGTTTTTCTGGGATGCGCTAGTTGAGACTGGCCAGCCCTGTCAGTCTGTTTTTCGCCATCATTTTAGCATACTCAATTAGGAACACTCTAGTGTTATAAAATTTGGGATAAATAAATAATCTGCAGACTCCACAGATCAACAAATTCCCACCCCCTCCCTTCGCCAGCTTACACCTCCCACCCAAAAAAACCAACCAGTAAAGATCATTTTCTTGGGTACACTTAAGTCCCCAAAACATTTTTCCTCACCCACTAAATCATATAACCCGCATCACCGCACACACCTGCACCATACCGCCACAACCCAGACCCCACTTTGTATTATCCAAAAATACTAAATTTACGCTCATCCCCAAAAATGTTGTCAGCTTCTTATCTGTAATTACACAAATCCGTCAGAGTACCCTATCAACGCAAGGAAAGTCACACAGCTGCCTCAACTTACTACACCCCCGGAACCAGATTCCTAGCTAAGAATTTCTACTACTACCCGGTGTCTTTTGCGCCCGCTCACGAAACAAGAATAAGGGCAAAGTGTTATCACCCCCCTAACTAACTCCTGTTAAAACTAGTACAAAAGACCGAGTGTTTCATCTGCACAATCTAACCAACGGAAGACCCCTACTTCCCAACCAAGTTATCCAACTGCGCGAACTAAGCCAGTAACTCAGGCTGGGTTTCATCTCTAGGCCTTCTAATATACCCATCCCTCCATCTCTCCCTATAGCCCTTGCACCCATGGGCCAATAAGCATACACGAAGGTTGTCGGTAGCATGGTGAAGATGCTATTTTACCAGAACCGAGCCTATAACAAGTCGGGTATTGCAAAAAAGTAGTGCAGTAACGGCTGACGCACACCGCGTCCCCTCGTACTTAAGCATAACAAACCTGCATATAGAAGAAGTTAATGGAGTACTAAAGCATGGGAAAGAGTATTAACAGCACAATACTTAAGATCATTATTGCGCTGATAACTACCCACCCTCCCTCTAAGAACCAGCAACTTTCCATAATATGCGAGATTGACCGCGATATATTACCAAGAAATGAAAATACAAATAATAAAGCTACCCTACTCTATAGAAAACGAAAACTGCGGAGCCAGCAGACCCAACGACGCTCTAAACCTAAGAACACGTATGGCAATAGGGGATATATAGGCGAAATACAGCGGTTAGGGTTCCGATAATTAGCAATTATTTCCAGAACTCAATCCTTAATTATGTGTCAAGGAAGCTTTGCACGGAAAATTGGAGAGTAAATTAACCTAGGGCAAACAGACCTTAAAAGTTAGCAACCCAACCAAATCCAACATATGATCCACACAAGGAAATATCCCTAGAAACATGAGTAAGACAAAAATTCCTGCAAGCGCGAGAAAAACTACTCAAAACCCCTATACACAAAACGTCTATCCCACTCAACAACAGATGCATGGAGGTAAAAGTAAGACTGCATCTCCCCCTTTAAAACATCCTAGCCACGTAAGACACCCTCCAGACATGTAAGCCGGTCCTCCGCAAGTAATACACGTTTTATAGACCTATATGTCCGAGTTCCTGTCTCTTAACGTGATTCCTCCGAAGGCGCATCACCAACGAAGACTAGAGTTATTAAATAAAGTATAAAACACATCCAACCCACCTATTAAATCGTGGCGATCGGCAACCACCCGAAGTATGAAGTTCCAGAAAGAAACTACTATTTCCTAATGAAACAACGTTCCTGGAACAGCACCTTCTAGTATAAACTAGTTTGACCGATTGTCAACACCGGGTAGCCTAAAATTCTTGCAAATTAGTTACGATGAGCAGCGGTAACAGCGGTCTCTATTCATTTCCGTAAAAACAAGATAACCTTTCAAAGCCCCCGTATGATCATCATTAATTACCCACACCAGAAGGTTGAAGGGCAGCGGTTCGTAACTTAACTACTCAGGTAATCTCCTTCAATACATGCAATCCCTCCATTACATTAATCAAGCACCTTGCACCACGAAACTACTATACCTACAAGCCAACTGTGCCTACGCTTACCCCCGCACGATAACTTCAAAAGCCTAACCCCACCTAATCCCTACAACCCCCCCTGCTCACTCGCTTACTGAACCCCCCTACAACCCTTCACTCCCTGCCCTATATTAGACCTAGTAGGTTCTCTCCTGAAGGGAGTCACTCACTGCCGATGCGCTGAGCTAGCAAAATCATGAACACTAGATCTCTTATACAACTTAAGGCCTTACCTCCCCTTCAACAAGAACCTGAACTTGCTCAACCTGGATAATGTTATCCACTCAGACCCCGCCCTTCCCTCCGGGGGTCAACGTCAGGTCAATCATACCGGGCCTTCCCTTCCATCCGTACAAATTAATAAAACCCACCTACTCTCTAAACCATGACACTCCCGAACTACAATATTGTCCAACCACTTAATCCGTTTATATTAACCATCCCATTGCTGACACTTACCTCATGAAATTCACCTCACTAATTTTATGATGTCCACCCTACTCTAGCTCCCTCACCAGATATCTGAAAAGTCTTATAGTATAAGGATTACCCTTATCTGACTGAATCACCTCCGAGTCCAATTCCGCCCTAACACCACTAGTAGTCCTATAATATGGCATACCGAATTGGATACTTCGTTAAAATCCTCCCCCCCATACTACCCTTCAGACACATCAGCTACTCACTTTTTACGAGGGCAGATAAATGAGCTTACCATCTCCAAAAAAACTCTCCAGACTGATCGTATCCACGAGCCCGTCCAATTTCATATATTCTAACTATTCTGGAATGCCAACCTACCCACAACTCCATATACATTAGATAAATAACGGAAGCCCTCACCTGTCCGAGTACAAGACCTCTCATGGCGCTTTCACAACAAACGCCCATCAAATACCATCTCCCACTACGAGCTCTTCACTCAATTATATCAGCGCATGATGGTAACAACCATACAAACTTCATTCCAATCCCATAATGTAAGCATCTCGTAACTAATAAATTTAATAAATTTATTCCACTTACCATCTAACTACTAACCAGCCAACCACTTATCGCCTGACACTAATGTAACCCAATCATACCCCTCCCGGACCTCCCCTACGGTTTCCCATGCCAATCAGATCAAAACAAGCCATCCCCCCAATACACTCACTCTAATCTTTCCCTGCCATCCTCCCTATCACTTCCATATAAACGAAAAAAGACTTTACACAACCCCCCTCCCCCACTTCGCTTCACTACCTATATCCCTTTACTTAATTAGAATTATTATACACCGAGTTCAGCTCAAAGGCAACTATTTGTCAGAAGCTGAAACCACTGTCATGAGCATCACACTAAAAGAAGCTTTAGCAAGGATAACCAAACTTATAAGCTGCACTACAAGGCCAATACCTCGCCCGGAAAGGCGAGGCCGGCGTTAAGGCTTTCATTCAACAATGAATCCTCAGCGTAAAGGCCACCTGTTTATTTAGTAATTTCTCACATTACCACCCAGATTCGGACTTGTATTCTAAAACAGACTGGCACTACATTTCGGCAAGCGAGCTACACCTCAGCCCTTTCGCCGCTGCCCCACAATTCGGTCGAACATACCGTTCGACACCACATGTAAATTCTATAAATCCAATACGGGCTGGCCTGTAGCCCAATTCGGCCCGATGGTTTCCGTAAAACAAGTCTCTCACCCCTCTCACTTGCGCATGCTAGGAGCGGCAGACATTGCAGTACTCCTAGGGGCTACCCCCTAGCCCGGACAACTCTTCCACATAGGGTCTCCTATTAGGCTCATTCCACCAAATCTATAACCCTCATCCCTACAACCCCTTCCTGCCGCTACACCAGCTATCTTATCTCAGTTAGGCTCATCTACTAAACACCAACCAACCATTCCGACCGGGAAGGACCATTATAAACCTACTGTTTGGTCCCAAGTATTCTTCCCCACTTGAAATCCCATTGACTCTACCGAAAAGACATGGACATGTAGTCAGCTGATCATGGTCCGGGTATTGTGCACCATATACAAGGTAGGTACACGAGTATCACCCGACCAATTCGATCCACGCGAAAATTGCTCTCCACTCCGGACAATGATGATGCCAGCTCAGCTAGTTCCTTTTTACCAGGGCCACTCATTATGCACTCCACGACCGTTACGACGTAACGGTACCATCCTATCCTCAAGGATGTTTGATCAGGGCTATTCTGTTCCTACTCGCTACCAGAAAATACCAATCCTTCTATTATATCCGTATCACTCTTCACCACTCTGCCTCCAATCCCCGTCTCACTCCCTGCACAACAAAATCCTCATGTGCTTTCTTCTAAGCAAATTAAATTCATTTTGAACTTCTTAAGAAATCCATAAGAAACTCCAAATGGTGAATAGATCCCACCACCACACGAAACGTACATAATAGAAAAGGAGAAGAACCCAAGGGTCAACAACCAGCCCATCTTTCAAAGATTAAACCATCAACTGTCAGTAATTAGTAACCTATATTAGGCATGGCGAGTGTCCAACGCCTTCCTCATAAGCTTCACTTCGATCGCTCAATCTTTTTATGCCCTTCCTATCCTTCCACACACCAACTATAACTAATCAGACTCGAAAGACCGTGATATTGCGCCCATTAGCTCCGCTCCTCCACGTCCTACAACACGGTCCGACCTCTTCATAATATTCCAAATTACAACACGTACCGAACGGGAAATTCATCCCATTTCCCAATTTAGCCACGATGCCTCTGATTGAATAGTTACCCGTGACCCATTTATTAAACAACAACGTTGCTCGAGGTCCACTAGTTAAACATGATTCGGGTCAACAACCTTACCTACGACGGGATAACGCAACTCAAATGTAGCACCAGTCATCCAGTCAGATAACCCAAATCTGAAAGGCCGTTTCCTAGCCCCCTACCCTAGCCCTGTAGCACTGCAAACTTTGTTAGAAAGAACACATCTACAGAAGCCAACAATTACTATCCCCATTTACCCACTTTACTACCTTCACAAAAATATAACAAAACCCTATCCCACAAGCATAAAAAATTAACACCCAGACAATGAGAATCTTCGTCACATCCCACACCTGCCCCCCGCTACATCTCTTTCCCTATTTCCACCCAAATCATCCAAGACATCCACAACTGAAATAACACCAAAAAAATACATACAACTAGGGAATGATCTTACGTACTTTCATTTTGCCAAAACCCTGACCTGTCACATACAAACCCCCTATATACCGCCGGCTCCTTAAGCGCAGTGTATGCTCGCTAATTAAATCCTCCCTTCACCAAGACATACCCCATCCATTAGATTCGACCAAGCACTTTCCCAAGCTGGGTACCTCCGAACTACCAGCACACTTGCCTATGGGCGACCAGCTATACCTAATTCTCTACTTCATTCAATTAACTAGACTCCGAACGCTCGTTACCACCTGTTCACTTCGTACCTACCCACCAACATTGACACATCATGTATTATTAACCCCCCGACCTAAGGCCCTCACCTTAAACCCGGTAGATGATTACTCACCATCGCCTCACTGCCCTACAACACACCATAAATTGGCGATAACGAAAGCATCAACCAACACCATGTAAAGGCTCGACGATACCTTTAACCAGATTTTTCCGCGATTTCAGCTTTCACCAGTAGCCTCCCAATGGAGCAGGCCCAAGGTCACCGAAACCCGAACCCTCCAACATCTATCTCATCGAGTCACACGAGCACTAGTAAGAACAAGAACAAAATAAGCTGTATCAATTAGGGTCTTTTCCTTACGCCAGAACTGAGTCCTCAATTCGAGCATACCTCCATTTTAGCCAGTTCCGGTTCGTCTATGCTACTCCTCTATGCCATGCCCTAATTACTACACAAATCTTTCTTAAGGCCCTGACTCATTGTATGGTTACTTTCTATCTCTCTTGAAGGCTTTCTTAGTAAAGTCGTACTCAAAACGTTGACCATAAAAGAAATACTGCCAATTAAATCCACTCCGCCACTTAAATTTACTTTCTAACATCAGGCCATAAATCCCCCACGTGCCTTACCATACCCCCCGTCTTTCCAAAACTTTAGGCTTACTCTTTATGATAGATTCCTTTTCCCACCGAGCTAAACCTACTGACTTAGATGATCTCTTTACATTCCGCCAAGTGGTATGTGTACAAAATTACTACCATTTATAGTAAAAAAAATTTTACTTTATTAATACATTTAAAACCCCATACAAATTATTAGTTTCATCACCTAAATTAGTATCTCACCATACTCTACTGCAGAGAAATAATCTGTATTAGCCTCATACCTACACACCCTTAGAATTGTCTAGCCACTTCTGCCCTGAAGGCGGGGTAGCTAAGTCAATCCCACATGCTACTATACAACAAATACCAACTAACTTCGCCAAATTATCTAACTCATCTTCAAAACATATTGTCAACACACACACTATATGCAATCTCTTATTTTCCATCAAACCCTTTATGTCCCCCTTCCCGACCCACACCCTCCATAAACCCTCTCACCTCAATCGGCGCCCGCCTTCCAGAAACTCACAAAACTACCTCTACTTCTCTAAATCCTATTAACTCAGCCAGATAAATATTATCTTTCAACCACATCCACTGGATCCACGATGGCCCACAGCGCGAACAGACACTTTATTACCCTTAGTCCTCCTACATCACTTTTACTCAACCCGGCACTACACTAACTCTCACTCCAAACTCACTCGAGAACCTTTATCTATTACAAGCTTATTAAATATCTACGCTCCTTGACCCTAGCATGGAACCCTCGGGGAATTACGCCAGTTCTAAAAGGGCTGGTAATGCCACACATTCACCCGACAACATACTACCTCTTACTCCCTGACATTTAACACTCTCTCTAACACAGCTAATCTCAGCACTCCAAAGCCATCCCGTAAACCCACTCCCACCCTGACTTCCGGCACATTCAATCCCAGGCACACTCTACTTCCCTCAATCACTAAACACTCAGGCAATACCTCTCGGATCACTCCTCACTTAGTTTATGTTCGCACCTCTACTCCTTCCCACTTAATACGGAACTCTGCTAAACCGTTCCATCATAACTCCTTTAGGACAATACGTCAGCTATTCCCTATATACCAACAATGGCACTCCCCACTAAACAAAACTCTCACGAAAACCCATGCATACCTCCCATTCCCTACCTACCGACCATCCGTTTCTCGTATATTTTCCAACAAGAGTGTCTCAAGAGTTAACCTTATACAGAGCTCAAACTTAACATCCCTGTAACCATCTTTCATTTAAGTAAGCTCCAGGTTAGCCCAAATTGGCATCCATAAGTTAAATGCACCTAACCCCTCCCACTCCTTTCCCCCCTCCACTCTAACTAAAAAAACATCCCTTATAATCCTGTCATACCTATTCACTCCCCCAAATACATGCCGACAGATTAATCGAAGACTGACACCCCACACCATCTCTACTTAACGACCTTCCAATACATCTGGCAGTTTTATGGCATTAGTTCACTGATATACTCACCAACTAAAGTTTCATATACATCCCTTTAATAAATTAGACCTAAACCTTCACTTCAGGCAGAGCGGGATATCCTTTGCATGTTTGACGCGAGGATCAACAGGCCTCACAACTACAAGTAGGCTATGTTATCCGCTAGTGATATTACTCCCTCGAGCCAACATAGCTTAAACTACCACCTCCCCTAAGGTCCCTAAGCCAGAAAAGCAATGGTCCACCTCTCCTCCCAGAACCCCCCGTCAGCTACCACAAGCTAGTTAGCGAATTCACTTCCTTCCCCTAGGAATAGCACATCAACTAACTACTTGCGATCCACTGTGCAAGTGCGCTTACAATGATCAAATCGGCCCTCCTTAGTACTGACATAAGTCAAGGCCAAAACCACAGCTCCCACCTGCCCGCCCTTAAGATAATTTGTTCCGTCTCACACCCTACAGAAAGATTCAAAAGGGACCTCAACTACCTCTTCCCTCTCCATGCACTAATTCAGATATTTTCAGGTCTACCAGACCATTCGACCAAATATTACAAACCTGCCATCTTACTCCGCCCTCTGAAGCCTAGCTCGTAACTTCACTAAGGTACCGCTCCCCCTCTAATTCGAATACCCCCTTAACCCTAAGCCGCACGGGCCTTCAGGTTCATTTAAACATCCCGCCCCTTCAACCAACCCCTATAACTCAGCTCGGTCTTTTAGCTTAACCCCGACCAAACCACCCAATTAATAATCCACTGCATTATTTCCCATTCGTTCCCCGCAACACCGCAACCCTCTGCCCTTGAGAAACTGCCTTCCCTACCTCCTCTAAAATATCCTAACTTTCAGCCATCTACCCATTCATCACCAAAGATATAATTTTTCCTCTCTTTCACTTCCACCACTTAAACAACCTTCCCGCAATCATACTATACAAACACAGTTACCTAAACTTAAAACCCAATCACAGCCCGCCAAGGACTCGAAAACTGACCTCCTATATTACAGTCCCACTTAGTTCCAACCCACCATTACTTTCCCAGCCAACTATCCCGCACCACTAACTCAAAGCTCCCCGACCCACCTGGACTCCAAGCCCGCTAGTATAAACAAATCTCCCTATAATAAAAAATTACCTATCCTCCCAATAGAAATCACCCGCACCGCACACAACTACCCATATAGGAACTTAAGAACCACACCATTTAACCACTCCAGACAGCACATTTACTCACGCTAACCGACATGATGAAAATCTGTTTCCTAAGAACCTGACCAACGAAAAACCCTTAATTATAAACTTTCCGATCCACCATCACATCCATGGAATTCCTCTCCGGCCTGTGACTCAATCCAGGAATTTAGATGCTACACGACCTCCCGTTTATCTCGCACCACGAGGTATTAGCTATCCCGACCCACCAAGCGTCAATTTTATGCCTTTACATCGCGGCCTATCGGCATCTCCTCAAATGACATGCAATCCCTTTGACTAGCCAGTTCAGGATGCTCGTGGCCATAATTGAGGCCAGTTTAAACACTCCGATCATATTGACACCTTTCTGACTGGAGTACAGTACACCCCCTCACTTCTACTTCTTCCTTCCTATTTGCCCCGCAACTACCCTACTTACGACGATCACACCCAGGTCATCCTTCATAATCCTTACCTACCACTCAGACCCTGCTCTTCTTTTCTCCAATCATACAATTCACGACCCTGCGCCACAAATACTACAACCTAACCCCCCCATCGCCAATTATCCTTCGTACAATTCCTCCCCCACACTAAGGTCCGCCATTTATATCCATTAGATACCCTCCCATATCAACCAACATTATCGCACTGCCTCATTAGACCTACGCACCCTCTCTCCTATCAGGAACGTACTACTTACCCATGACGTAATCTACTACCACCAACTACCTTACACTCTCTAAGAACAATACAAAGGCGTCTGTTATACTTACCAGTTGAACGAGGAACCTTTCAGGAAAAGAAAATCTAACCACTTAACCAAGAAGTCTTTTACTTCTGTTTTCGGGAGCATTGGTCACAAGTTGTCACATACACGCTGTTTCACAACTCAGACCGAATTGCGGCCAAATTTGCACGTAACAAAACCACCATCAACCCTCCATTTAAGCGTAGCACAACTCCTAACATCATGCCTCAAGACCTCACACGGACCAAAATACACCTAAGTATAGCATAGCTTTCGTATAACAACACAACCCCTCCCCTGGGACCCCAGAGGGCCCGACCCACTCTGATCAATCGCAAGAGCTTCTTCGCCGCCCAACTTGGGTCTAGTGCTGTCCCATGGTCTATCAGTCAAACTATAGCACGTTCCTAATGACCACTG
>del3-1.3F3pentadelMitoHomo
CACGTCTCACTAAACCTCGGGCTCCATATTGTATTCCTGGGGTGCGCGAGCTGCGACTGGCCGGCACTATCGGTATGTTTGTCCCCTTCCTTATATCACACGCAATTAGGCACACTTTAATGTTAAAATATGTGTGACAATTAAATTATGTGCAGCCTTCACAGATCAACAAAATCCCAACCCCTCCCGTCTCCAGCATAAACATCTCAACCCAAAAAGCCCACAAGCAACGATCAATTTCTTGGCTATACTTAAGTCCCCAACACATTATTCCTCACTCATTACATCATCTACCCCGCCTCCCCCCACACACCGGCTCCCTACCGACAAAAACCAGACCCCACATTATAGTACCCTAAGATACTGAATTTACGGTCATCACCAAACATATTTTCCGCCTCTTAGCTTTAATTACATAAGTCCGTTAGTGTTCCCTAACACCGAAAAGAAAGCCAAACGGCAGCATCAACGTAGTAGACACCCGGGACAAGTTTACTTGCAAAAAAATTATAATATTAACCAGTTTCATTCGCCCCAGCGCACGATACCAGTATAAGCGCGAAGTGTTAGCACCCTCCAAAATAACTCCTGTTGAAACTCGTTCACAATACTGAATGGTTAATATGAACAATATAACCCACTGATGATCCCTATTTACCTACCAACTTATCAAAATGCGCCAACTACGCCAGCAAATCAGGATGGGTGTCATCCCTAGGACTGCTGATCTAACCCTCACTCCACCTTTCACTATACCCATTCCAACCTTGAGCTAAAAAGCAAACCCGTAGATTATCAGTGGCCTGATGGAGATGGTACTTTACCAGAACTGATCCCATGACTAGGCGAGTGTTTCAGAACAGAAGAGCTGTTACAGCCGAAGCGCACCGCGTCCCTTCATATTTCAGGATTACTAACCTACATATAGAGGACGTCAACGGTGTGCTGAAGCACGGAAACGAGTAGTAACAACACAACACATAGGATCAATAATGAGCTGAGAAATAGCCACCCTCCCTTTACGACCCTGCCACCTTACAAAAAATACGAGAATGACCTCGCTAGATAACCAAGAAATGAAATTAAAAGTAATAGAGGTAACCTACCCTGTAAAATACTAAAACTGCAGAGCCAGCTGACCCGACCACGCTATAAACATAAGAGCACGTCTGTCAATAGGGAATTTAGAGACGAAACACCGCCGTGAGCGTTCCAATAATCAGTAACTAATTGCACAACTCTATCCTTAAATAAGTTTCCAGAAACCTCTGGACTGAAAACTGTAGAGTAAAATAACCCAGTGCCAAAAGCCCATAAAAGTTCGCTACACACCCTAAACCCACATAAGAACCTCACAATGACATCTCACTAGAAACTTGTGTAAGTCATAAATTCCTCCATGCCCGTGATAAACTGCTGAATACACCAATCCAAAACACATCAATTCCTCTGAACAACAGGTGCATAGAAGTTAAAGTAAGGCTCCAACTTCCCCTGTACAAAATCCTCGCAACCTATGAGACCCTGCAGACATGTAACCCGGTACTACGTAAATAGTAAACTTTCTAAAGGCCTATGTGGCCAAGGTCATGTCTTTTTACCTGATTGCTGCGTAGACGGATAACAAAGGAGGACTATAGCTAATATATGAACTACAACACCCAGCCTACTCAACTGTTAAATCGGGGGGACCGGCAGCCCCCTGAGGTATGCAGATCAAGTAAGAACCTACTCTTGCCAAACGACACGACATTACTAGATCAGCAACTACTAGTCTATACAAGGTTAACCGATTGGCAGCATCGAGTGGCCTATAAGTCGTGTAACTTAGTCACGATCAGTAGAGGAAATAGGGGTCTATACTCATTCCCCTACAAGCAAGAAAAGCTATCAAAGCCTCCCTAAGATCATCAATAGTTACCCACCCCCGAAGGGTGTAGAGCAGCCGTACGCAAATTAACTACACAGGTTATTTCTTTAAACACCTGGAACCCTTCCATTACCTTCATCAATCATCTAGCTCCGCGAAATTAGTATACATACAAACCCACGGTACCCACGCTAACACCTGCTCGCTAACTCCACAAGCCCAAACCGACATACTCACTCCATCCGCCGCTTCTCACCCGCTTCCTAAACCCCCCCACCACCCTGCAATCACTACCTTATATTAGCCCTAGCAGCTTTTCACCTGATGGGAGCCAATCACTACCCATCCGCTGCGCAAGCAAAATCATAAAGACCAGCTCACTAATCCATCTAAAGGCTTTTCCTCCACTTCACCACGAACCTGATCTCGCCCATCCCGGCTAATGATATCCACTAAGACCACGACCCTCGCTTCGAGGGTCCACTTCTGGCCAATCGTACCGCGCCTTCCCTTCTATACGAACAAACTATTAAAACCCTCCAACACTTTAGACAATAACGCTCCCCAACTACAACATTGTCCAACCCCTTAACCCCTTCATGTTCACAATACCCTTCCTAACCCTCACATCCTGAAAATCCCCACACTAGTTATATGATGTCCATCCAACACTCGCACCCTCACCTGAAATGTGAAAAGTTTTTTAGTAAAATGAGTAACCCTATCTAACTGAGTCGCCCCCCAGACCAATTCCGCCATATCACCATTAATAATCATAAAAGATCGCCTACCGAATGGGTTACTTCGTAAATATCCTGCCACCGATCCTCCCATTTAGGCACATCAGCTAATCGCTGTTTACCAGTGCCGAAAAATGCGCTTATCAGCTACAAAAAAACTCGCCAGAATGCTCATATCCTCGCGCACGCCCAATCTCTTAGATCCTTACAATACTCGACTGACATCCAACTCAAAATTCAATTTAAATAAGCTAGATAACTGAAGCCCTTACTTGACCCAGGACCAGGCCCCTGATCGCCCTTTCTCATCAAACTCCCATCAATTATCAACTCCCTCTACGTGCCCTCCACTCTATCATCTCAGCACAGGAGGGAAAAAAACAGACGAAATTAATACCTATTCCATAGTGAAATCAGCTAGTAACCAACAACTTCAATAACTTTATTCCTCTAACCATTTACCTCCTTACTAGCCACCCCCTAATCGCATGACAATAATGAAACCCTATTATCCCCCTCCCTGAGCTGCCCTAAGGCTTTCCATGGCATTCGGAACACAAAAATCCTTCACCCCATTAGACCCACTCCAACCTATCTCTACCTTCTTCCCTCTCACTACCCTATAACCGTAAAAAAACATTGCATAAACCACCACCTCCACTCCGCTTAACGACTTACATCCCCTTACTAAATTATAAATAGTAAACACCAAGCTCAGCCCAGAGTCAACTTTTTGTAAGCAGGTGCAACCACTGCCAAGAACAACAGACTAATAGCAGCTTAAGAAATGACAAACACACATAGAACCTACACTAAAACGCTAATACTTCCCCGGGGAAAGCGAGACCCGCATTTAGCCTTTCGTTTAATAATGAATCATCGGCTTAAAGACCTCCCGTCTAGTTAGTCATGTCACAGATTACCACCCACATGCGCACCTGAATTCTAAACCAAACAGGAACTACCTTACGGCATGCTAGTTAGACATCTGCCCTTTCGCCGCTGCCACAGAACTCTGTAGACCATACAGTTCGTCAGCATATTTAAATCCTTTAGATACATTAAGGACTTGCATGAAGTCCCATACGGCCCGATGGCTTCCGCAAAACAAGCCTGTCTCCTCTCTCCCTCGCTCATGCTAGTAGGGGAAGGCAGTGAAGTACCCCCAGCGGATACCCACTGGCCCGTACCACCCTTCCTCACAGCGTGTCCTATTAGGCCCAATCAACAAATTCAATAACCCTGATACCAACCACGCCTTCGTGACGTTAAACAAGTTACCTCATCTCCGTCAGCCTGATCTATTACACACCGACCAACCACTCTGACCGCGAGGGACCCTTCTACACATATTGATTTGTCCCTAGTATACTTCCTCAGTTCAATTCTCATTGTCTTTACCGGAAAGAAATTGATATATATTCTGCTGATCAAGGCCCTGGTATCGTGCACCATATTCAGGGAAGATAGACAAGCATTACCCGCCCAATCCGCTCCACCCGTAAGTTTCTGTCGACACCAGAAAATGAAGATGCTAGTTCTGCCAGGTCATTTTTTCCGGGTCCTCTGATTATTCAATCAACTACAGTAACAACATACCGTTAGCACCCAATGCTAAATGAGGTATGCTCAGGACTTTTCTGATCCTATTCACTACCCGACAACACGAAACCATCAATCATTTCGGTATCTCTTTTCACAACTCTCCCTCCGATGCCGGTTTCGCTACCGGCACACCATAACCCTCATGTACTCTCATCTAACCAGATAAATTTTATGTTGAAGTTCTTCAGCAAACCTTAGGAAACCCCAAACGGAGACTATATGCCCCCCCCACATGAAACCTATATAATCGACAAAGAAAATAACCCCAGCGTTAAGAACCATCCTATGTTTCAAAGGTTAAAACATCATCTTTCAGTTATTAGGAAACTATATTAAGCATGCCGCGTATCTAAGGCTTTCCTAATAAGATTAACCTCAATCGCCCATTCATTCTATGCTCTACCTATGCTTCCTCACACAAAATAAAATTAATCTGACTCAAAAGAACGTGAAATCGCCCCAATCAGTTCAGCCCCCCCCCGCCCTACAACACGATCAGATCTCTTAATCATCTTGCACATGACTACCCGAACAGACCGGGACATCCAACCTATATCCCATTTCAGACAGGACGCGTCCGACTGAATCGTAACTCGAGAACCCTTCATAAATCATCAACGTTGCTCAAGCTCCACAAGGTAAACATGCTTCGGATCTACCACCTTTCCGACAACCGGGTACCGGAATTCTAATGTGGCACCAGTTATGCATTCCGAAAATCCCAAACTTAAAGGGCGTTTACTAGCACCCTACCCTAGACCAGTAGCTCTTCATACCTTATTAGATAGAACCCACCTTCAGAAACCCACTATAACCATGCCAATATACCCACTCTACTATCTCCACAACAAAATTACAAACCCATACCCCACCAGCATAAATAAATATCAACCTGAAAAAGAAAAACTGCGCCATATTCCCCAACTACCTCCGGCAACTTCACTATCCCTCTTGCCCCCTAAATCTTCAAACACTTCAACCACAGACATCACTCCTAAAAATTAAATACAACTAGGAAACGATCTTACTTATTTACATTTAGCCAACACCCTCACTTGCCACATTCACACCCCATATATACCTCCAGCCCCCTATGCGCACTGAATACTTGCTAAGTAAATGCTACCATCTCCAAGGCACACACCTTCCATAAGTTTAGAACATGCCCTCTCACAAGCCGGCTACCTACGCACAACTAGGACCCTCGCATAAGGACGCCCCGCAATCCCAAACTCCCTACTTCATTCAATTAATTACACTCCTAAAGCTCGCTAACAACTATTTACATCTTAACTCCCTACGAACATAGACACCTCATGCATCATAAAACCACCAACCTAAGGGCCTCAGCTCAATCCTGGCAGCTGTTTTCTTACTATAGCTTCACTACCTTAAAACACTCCATACATGGGCGATAACGAGAGCATAAAGCACCACCACGTCAAAGCCCGACGGTAACTATATCCTGAATTTTCTGCAATTTCTGCCTTAACTAGCAGCCTACCCATTGAGCACGCCCAAGGCCACCGCAATCCTAAGCCACCTACATCCATTTCGTCAAGTCAAACCAGCACCAGTAATAAAAACAAAAAAATTAGCTGCATTAATTACGGTCTATTACTCACACCTGAGCTTAGTCCCCACTTTGACCATACGTCAATTTTGGCCAGGTCCGGATCATCAATTCTCCTTCTCTATGCTATCCCATAATTTCTTCATAAATCATTGTTCAGCCCGTGACTGATTGTATGTTTTCTATCTATGTCCCTAGATGGGTTACTTAGTAAAGTAGTTCTTAATACTTTTACAATTAAAGAGATACTTCCTATTAATTCAACCCCTCCTCTAAATTTAACATTGTACCAACAAGCTATAAAACCACCTCGAGCGTTCCCCTATCCCCCGTCCTTCCATAATTTCAGTCTAACCCTTTATGATAGATTGCTCTTTCCCCCAAGCTACACATAATGCCTAAGTTGTTCCCTTTAAATCCCTCCCAGTGGCATGTGAACAAAGTTACTGCCGTTGATAGTTAACAACATGTTCCTCTAATATTAAATATACAATCCCATTCATATAATAAGCTTAATCACTTAGATAAGTATCTCACCTTATTCCACTGCCGAAAATTACTCGGTTTTAGCTTCTTAACTCCACACTCTCAGCATAGTGTATCCACTACTTCCGTGCAGCCGGGGCAGCTACGTCAATCCAACATGGTAGTACACAACCAACACTAATTAACTACGTCAAATTATTTACCTGATGTTTAAAACATAATGACAACAAACCCAGTAAATTCATTCCCTAATTTTACAACAAACACTATAGGTTCCACTTCCTGACCCTCAACCCCCTTACACTCTGTCCCCCCACTCAGCACCAGCCTTACAGAACCTAACGAAACTCCCTCTACTACTCTACATCCTTTTAACACACCCAGAAAATTATTATCTTTCGACCACTTCCACCGGCTCAACCATGGCACAGAGAGCCAACAGGCATTTCATTACACTAAGGCCCCCCACTTCGCTATTACTCAACCCTGCTCTACATTACCTCTCTCTGCAAACTCAATCCAGCACATTAATGTAGTACAATCTTATAAAATACCTTCGGTCCTTAACTCTAGCCTGTAAGCCCCGCGGTATAACTCCGGTACTTAACGGCCTAGTAATACCTCACATTCAACCCACAACATAGTACCTTTTGCTACCTGAGATATATCAATCCCTGTACCAAAGATAATCGCATCATTCTAATGCCATACCTTAGACACATTCACAACCCGAATTCCGGCAGATTCATTCGCACGCTCATTCAACTTCTCTAAAACAATACACGCTCAGTCATTAACTCTCAGACCAATCTTCCCTAAGCTTTTGATCTCAACTCTAATCGTTACCCCTAAACACTGAGCTCTGTTAGACCGTTCCTTCATATCTCCTATACGACAACACTTCAGCCATACCCTACATTCCAACAATGGCTCTCCCAACAAACCATAACTCACACGAGAACCCTTGTATACCTCCCATTCCTTATCTCCCCACAATTCGGTTTTCTTAAATATTACAACATGATTGACTGAACAGGTACCCCTATACCGAACTCAAGCTGAACATGCCCGTCACAATGTTTCAATTTAGGAACCTACATGTCAGGCCAAATTGGCAACCATAAGTAAACTGCACTTATCCACTACCTCTTCTATCCCCACTTCACTCGAACTAAAAAAACATACCCTATAAACCAGTCATCCCTATTCAGTCTCCCAACTATATGCCTACCGAATATTCTAACACAGAGACACCACAACAGCTCTAATTCACTACTTTCCATTATATCTGTCATTTCTACGGTATCAGATCTCTGATATAATCACCCACAAATGTTTCATATACTTCTCTATACTACATCAGTCCGAACCCTTCCCTGCATGCTGAGCGTGAAATACTTTGCATCTTGGATGCCAGCATGAACAGCCCACAAAATTATAACTATGCGATCTTTTCCGCCAGCGATATCACACCATCAAGACACCAAAGCTTCAACTAACAACTCCCCTACGGCCCTTAGGCAAGGAATGCCATTGTCCACCTGTCCTCACATAAGCCCCCCTCTGCCACTACTAGCTATTTGGCAAATTCTCTCCCGTCCCCCAGCAAAAGCACTTCCACTAACTATTTACGCTCAACTGTTCAGGTCCGCTTACAATGATCAAAACGTCCTTCCTTCGTCCTAACTTAAGTTAATGCAAACACCACCGCACCTACATGTCCACCTTTCAGCTACTTTGTGCCGTCCCATACACTTCAAAACGATTCGAAAGGAACTTCAACCACCTCATCACTCTCAATTCAGTAGTTAAGGTACTTCCACGTTTACCAAACCATCCGACCGAACATCACAAACCTGCCCTCTTACTCAGCTCTCTGAAGCCTAGCACGAAATTTCACCAACGTCCCTCTTCCACTTTAATTAGAATAACCACTAAAACCAAAACCTCAGGGACCTTCGGGATCTTTAAACCATCCCGCACCCTCCACAAATCCCTACAAATCAGCCCGCTCATTCAGGTTCACACCTACCAACCCTCCAAAATAATAATCCACTGCATTTTTTCCAATACGGTCTCCTCATCACCGCAATCCTCTACCTTTAAGCAAATGCCTACCTTAGCTACTGTAGAAGATTCTAACATTCAGCCAACTCCCTATCCACCAACAAAGGTAAAAATTATCCTCTCTTTCCCTCCCTCCCCTCAATCATCCTTCCCGAAATCAAACAATACACACACAATTCCCAAACCTAAATACGCATTCACAACCCGCAAATGATTCCAATACCGACCTCCTTTAATATAGCCCTACTTAATTTCACCCAACCATCACTTTCCCAGCAAATTACCCAGCTCCCCTAACACACAGATCACCCACCCATCTCGATTCCAATCCAGCTAGTATCAAGAACTCACCCTAAAAAAAAAACTTACCCATACTCCCAATTGAAATAACACGAACAGCTCAAAATTAACCCTAAAGGAAGTTAAGAACCACACCCTTAAAACACTCAAGACAACATATCTATTCGCGGTACCCAACCTGATGAAACTCGGTATCATACGAACCAGACCAACGCAACACCCTAAAATAAAACCTCTCAGACCCCCCCTCCCATCCGTGAAAATCGTCACCTGCGTGCGATTCCATCCACGACTTCAGCTGCTACACCACGTCACGCTTTTCACGCACAACTAGATAATATCTGTCACGCCCTACGAATCGCCAATTCTATGCCTTCACATCGCGACCTATTGGAATTTCTTCAAACGAAATCCATTCCCTGTGCCTAGCAAGCTCAGGCTGTTCCTGACCATATTTCAGGCCAGTATACACTCTACGCTCCTACTGGCAGCTATCAGAATGAAGGACTGTACAGCCACTCACGTCTACCTCATCATTGCTTTTAGCACCTCAACTCCCTTATTTGCGACGGTCACAACCCGGACACCCCTCCTAATCATTCCCCACTACACAAACGCTCCTTTTCTTCTCTCCTATGATTCACTTCACCACCCTACGACAGAATTACTAGAACCTTACACCTCCATCACCCATGATTCTACGCACAATTCCGCCGCCTCAATAGGGCCCTCCCTTAATCTCCATCAGCTAACCCCCTATATCCACAAAAATAATTGCCCTACCACACTATACTTAGGCACCTTCACTACTGTCGGGAACCTAATACTTTCCAATTACATAGTCCACTACTACAAATTAACTAACCCTATCCAATAAAAAAACTAATGCCTCCGTAATACTAACAAGTTGTACCAGAAAACTTTCCGGAAATGAGAAACTTACTACCTAGCCCAGCAGACTATTACTACTCTTCTCAGGGGCATTTGTAACCAGTTGACACATCCAAGCTGTATCGCATCTGAGCCCAAATTGTGGTCATATATGAACCTAGCATAAACAACACCAACCCTCCATGTACGCATACCAAAACTCATATCACCAAGCATCCAGCCCCCACACTGATCAAAACACCCCCAACTACAGTATAGCCTTAGTATAGCATCAGAAACCTTCGCCCGGAACCCCTGATGGGCCTACCCATTCCGAACAATCCCACGAGCTACTCCGCCGGCCAACATGGGTATAATGATGTCCGATCGTTTACCAGTCAAAGTAAAGCACATTCCTTATAACAACGG
>del3-1.4F4pentadelMitoHomo
ACATCTCACTATACCTCAGGATCTATGTTTTATTCGTGGGGTGCACGAGCAGCGACGGGACGGCACTATCGCTATGTCTGACCTCTCCCTTATATCACCCGTAATTACGCGCATTTAAAAGTGAATATTTGCGTAACAATAAACTTGTGTGCAGCCTTTACAGACCATCAAAATCCAAAACCCTCCCGCCTGCACCACAAACATCTGAAACCAAACAGACCTCACGCCACCATTAAATTATTTGCGATGCTTAACTCACCCACTCACTATTCCTCCCTCATAACTTCTTCAACACCCCCCCCTCCAACACACCGCCTACCCACCGAAAACAACCAAACACCCCAGTATAGCACCCTCAGCTACTGAATGTAGGGGCACCACCATACATAGTTGCCTCCTCTAAGCTTAAAGTACATGAGCCCCTTCGTGTTCCCTAAAACCGATAAAAACGCAAAGCGCCAACAGCAACGCAGCAGCCACCCAGGACAGGTGTAATTTCAAAACAAGTAAAAGATAAACCAGTTGCAATCGCCACACCGGACAATTCCCGTCTAGGCCCGTAGAGTTAGAACCCTCCAAAAGAAATCATGATGTAAATCCTTGACAATACTAAAAGGCTAATATGAACACTAGAAGCCACTGATTATACCAATGTAGCTACCTACATAACAAAAAGCTCCAACAACGCCAGCTAAACAAGACGGCTGCCATCCCTAGGAGTGTTGTTCGAAACCGCAATCAACCTTGCAGTATACCCATTCAAAACTGGAACTAAAGAGCAAGCCCGTAGACTAGCAATGTCCCGAGGGCGAAGGGACATTCCCCGAACTAATACCTTGACTTGGGGAATGGTTAAGTACTGAGGAGCTTTTGCAGCCCAAGCGTACAGCCTCACTCCAAATATCAGGATTTCTAACCTACATTTATAGGACATCGACAGTATGTTGGAGTACTGACACCAGTAGCAACAAAACCACTCACAGGATTAACAACGACCTCAGCAACAGCCAACCACCATTAACCACACTTCCACCATACAAAAAGTAGGATAAAGAACTGGCAAGATAGCCGAGGAAGGAAATTAACAGCAATAGCGGAAACCTACCTTGCAATATTCTAAATCTTCAAAGACAACTAACCCGACCACGATACAAGCAGAAAAGCACCTCTGTAAAAAGTGAATTTAGGGAGGACACCCCGCCTTGAGCTTTGCAATAGTCTGTTACTAAATGCACAACCCTATCCTTGAATAACTTACCAGAGACATCTGGACTAAAAACCGTAGAGTAAAATAACCCAGTACCTAAGGCCCAAAAGAGCTCACTCCACACTCTAAAACCACATAACAACCTCACCATTACCTCTCACTATAAGCTAGTTTATGTAATGAACTCTTCCATACCTGTCATTAACTGATGAATTCAGCAATCTAATACCCAACATTTACTCTGTACCACAGGCGCTTAAAAATTAAAATAAGGATCGAAATTACCGTGTACCAAATCATCTCATCCAATTAGGCCGTGCAGTCACGTTACGCGCTACTAAGTGAAGAGCAATCTTTCCAAAGGGCTGTGAGGCCACGGGCAGGTCTTATTTCCAGAATGATGCGTGGAGGGGTAACAGAGAAGAACCATGGCTAATATTTGCACAACCACACCCAGGCTACTAAAATGCTAAATTGGTGGGACCGGAAGACCACTCAGCTACGCTGACCACGTCAGCACTTATTCATGACAAACTACCCGGCAATACTAGATAAGCAATTATTAGTCCATCCAAGGGTACCCTATGGGAAGGATCGATTGCCCGATTAGGCGTGTTACGTAATCCCGTTCTGTTGACGAGATCGGTGTTTATACNCAATCCCCTACGAGGAAGAAAAGGTACCACAGCCTTCCCAAAATAATCAACAGTTATCCACCCCCAAACGGTGTTGATCAGCCCTAAGCAAAATAACTTCAGAGATTCTTCCTTTAAACACCCGGCACCCTACCTTTGCCCTCTTCGATGATTTAACTTCGAGAAATTAGGATACAAACGAAGCCCCGTTAGCCCCGGTACCAACTTCTGGCCAAATCTACCAGACCCAAACGCCATACCCACTCTATCCGCCGATTATCTCCAGCTTCTTATACCCCTCCACCCCCCTGGAACCAATAGCTCATTTTCGCCCTCGCCGCCTTACAACTCATCGGTGCAAAACAATACCCTTCGGCAGCGCAGGCCAACTCTTATAGTCCCGCCCATTACTCAATTTAAAGTCTCTTACTCCACTTAACAACAAACCTCATTTCCCCAATGCCTGCCAATGATATCCACTAGGAGCAAGAACCCCGATTGGAAGGACCGCTACTCGCTAACCGAACGGCACCCTCGCTACTTTAGGAACACACAATTAATACACTCCACCAATTCAGGCAATATCGCTCTCCTACTACAACATTTTCAAAGCCTTTCACCCCTTCTTGATCGCAGTACCCGTCCTACCCATCACACCCTGAAAACCCTCACACCAGCTACATAATATCTATACATCAATCCCATCCCCAACTAAAATGTGATAAGTTATTGAGAAAAATAAGCAAACCCATTTAGCTAAGACGACCACCTGAACAATTCCGTCACATCACCATCAAAAAGCAGAAAAGCTCGCCCACCGAATGTGTTACCTCCTACATTTCCTGGCAACGTTCTTCTCATTTGGGCACTTCAGCGAAGCGCTGATTTCCTGTACCTAAAAACGCTCTTATTAGTTAAAAAAATACCCGTCACAAGGCCCAAATTCTCGCACAAGCACATTCCCTAAGCTCCTTCCAATACTCCACAGAAATACAACTAAATATACATTTAAATTAAGCTAGCTAACTAAATCCCTTTCTTGAGCCAGGTCCCGGCCCCTGATCCCCTTTCCTCATGAAACTACCCTCTATCATAAAATCTCTCTAAGTACCTTCCACTCTCTCTTCCCATCAGAGTAGGGATAACAACAGCCGCAATTAGTACCTCTTACACAGGGAAATAAGTTACTACCCCACAACCTCTATTACTTTATTACTATACCCGTTCACTTCATTACTCGCAACGCCTTACTCTCACGAAAAGAACGACACACTTTTCTCCCCTTCTCTAAGGTGCCCGAACGCTTTGCAAGGGATTCGAAATACAAAAATACTCCATCCAATCAGCCCAACCCCTACCTACCTATACCTACTACCATCACACTACCCCATCACAGTAAATAATCAGTGAATAAAACACCATCTCCACTCAGCCTACCGCCTCACCTCTCCTTATTAAATCATAAATAGGAAACAGCAAGCCCAACCCAGTGTTAATTTATTCTAAGCTGGAGCAACCACTGCAAACAACAAAAGCCTTATTGCTGCCTACGACATGACTAACACACACAGTACATAAACCAATACTCTTATCCTTCCCCGCGGAAAACGGGAACCCCAGTTGGCTTTCCGATTGATTATAAAACACCGGCTGAAAGAGCTACCCTCTAGATACTCCTGCCACAGCTTTCCTCCCACTTGTGCCCCGGACTTCTACACCAAACATGAACTACCTTATGGCATGCTGGTCAGGCAGCTACCTTTACGACGATGGCAGAGGACCCTATAAACCATCCAATTAGTCAGCATGTTTAATTCTTTCAGTTACATCAATGAGTTTCAAGACGTTCCTTAAGGTCCCATAGCGTCCGCAAACCATGCTTGACTTCTCTCTCCTTCCCTCATCCTAGTGGGCGAGGGAAGGGAAGTCCCCCCTGCAGAAACTCACTGGCCTGTACCTCCATTCCTTACCGCATGTCCTATCAGGCCAAATCATCAAATTCAATAACCCTGCTAACAACCACGCCTCCGTGATGTCAATCAGGTCACTTCCTCTCCCTCCGCTTGGTCAATAACTCAGCGCCCTACAACCCTTACCGCCAGGGAGCCCTCTACCCACATTGATTTCTCACTGGTTTATTTACTAAGGTCGATACTCATAGTATTAACTGGAAAAAACTTTATATAGATGCTGCTAATAAATGCTCTAGTTTCGTGAACAATATTTAGTGAAGACAGACACGCATTTCCTGCTCATTCAGCTCCCCCGGTCAGTTTATGACGCCACCACAAGATAAAAATCCTGGTGCTGCCCGGACATTTCTTCCGTGTGCTGTGGTTGTTAAAACATCTACATTACCACCACACTGTTAGCACTCACTGTTATATAAGCTATGCCCATGAGTTCTCAGATCCCATTCAGTACCCTACCACCCGCAAACATCACTCATTCCGGTAACTATTTTCCCAACTTTCGCTACGGTGCCGATTACGGTACCGACATACCATGACACTAATCTAGTCACATCTCACAAGTTATATATTTTGATGAAGCTCGTCGGCGAAGCTAAGTAAGCCCCATACCGAGACTATGTGCCCCCCTCACATTAAGCCCATATAATCTACAAAAAAGATCACCCCAGCTTTTAGCACCATGCTCTGATTTAAAGGTTAGAAAATTATATTTCAATTATTAGGCAATTATATCAATCACGCAGCATAGCTAAGACTATCCTATTAGGAGTATCCTCATTCACCCATACATTCCATCCTTTAGCTGTGCTTTCTAACTCAAAAAAACATAAACCTCACGCAGAATAAAGTCAACTCCCCCCATTCCGTCCATCCCCCACCTGCACTTCATCAGGAGCAAATCTCCTACTCATCATGGACCTGGCTGCCTGAGCACACTGGCACTTCTAACCTATACCCCATTTCCGAAAGGACCCGACCTACGGACTCGTAGCTCGATAAGCCCTCGTAAATTATCAAGGTCGCACATGCTCCCCATGGCAAACAGGCATCCGACCTACCACCATTCCGCCACCCGGGTACTGGTATGCTGATCTGGCAACACTTTTGCATCCCTAATATTCCTAAATTTAATGGCGTATACTATCACCCTACCCTCGAGCACTAACTATTAATTCCTTAATAAATTGAGCCAACCTTTAGTAATCCCCTATACCCGTGGCACTAAACCCATTCCACAATTTCAACCACTAAATTACACACTCACACCCCTCCAGCCTAAATAAAAATAAAACTGAACAAAAACAAATGTGCTATTTTGCCCAATTAGCTACGCCAGCTGCATTATCCCTCTTGACCCCTCAATCTCCAAACCCTACACCCCCAAACTTCACTACTCAACATGAACTACAACTAAGACACCATCTTACTAATCTAAATTTATCCAACTCCTTCGCTCGCCACTTTTACCCCACAAATCTAACTACATCCACCCATGCGGACAGATTAGTTTCTCAGAAAATGCTAGCACCTTCACGGCACCCACCTTCCCTACGTTTATAAAATCCCTTCACAAAATCCCGCCACGTAAGCTCATCTGGGCCCTTCACACAATGAAGCCCCTCAATCACATACCCCCTACTTAATCCACTTCATTACTCTACTAAATCTGGCCAATAAGTACTTTCACCTAAAGTCTCTGCGAACATAAACCCCACACGCCTCATAGAAACAGCATCCCAACGGGCTCAGCTCCATGCTCGCCGCCGTGTTCTTCCTCTAACTCCATTAGCTAAACACACTACATACCTGAGCGATGACAAGAGCATACAGGACCACAACCTCCAAACCTGATGGGAATTATATTCTCAAGTTTCTTCAGTTTCTGCCTTACCTCGCCGCCTACCCCTTAAGGACTCCCAACGCAACCGCTATCCTAAGTCACCTACACCCGTTACGCCAGGTAAATCCTGCTCCAGTCATAAAAACCAACAATTTCGCAGCTTTAATTACTGTCTATTACTCCCAACTCAGTTTCGTCCCTACCTTCACGATCCGGCAATTTTGTCCAGGCCCAGACCACCATTTGTCATTTTCAATCCTTTCCCAAAATTTCTTTATCAACCACTGGTCGGCCCGCGATTGGTTTTAGGTGTTGTATCTGTGTCCATATATGGGTTACTTTGTAAATTACTTATTCATTCTATTTCAATTCAAAAGTTAATTCCTTTTTATACAACCCCTACTTTACATATATCATTGAACCAACAACCTATAGAAACACCTTGAGCGGTCGCCTATCCCGCGCCCCTCTATAATTTCTGTATATCCTTTAATTATCGAATGCTCCTTACCTCATGCCACACAAAACGCCTAAGTTGTCCCCTTAAATTCACTACCTGTCGCCTGAGACCAAAGGTAGTGACGATGGTATTTTACAACGTGATCGTCAAAAATGAATTATACCATGCCTTTTATATATTACGCATACTCTCTTAGGTACGTATCGCACCTCATCCCCCTACCTAAGATAACTCGCTTCTATCTACTCAACTCAACCCTCTCTGCCTATTGCATTCATTAGTTTCGCGCGGCAGGTGCCGCCACTTCTATCCAACATGGCAGAACGCATCCTACCCTCATGAAATAAGTCAACTTATTAACCTGATGATTCAAACACAATGAAAACAACCCCAGCAATTTAATCCCCTACTTTTAAAAAAACCAATATAGCTTCCAATTTCTCACCCTAAACCCCCTAACTCTATGACCTCCCACACATCAACAACCATATAGTACCTATCGAAAATCTCTCTATTAATCCACATCTTTATATCATACACACAACATCATTATATTCCGACCACTTCCCCCTGCTCATCCCTGACAAAGCGAACCTACGGGCATATCCTTCCACTAGGGCCCTCCCCTCCGCTAATACTCAACACTACTCTAAATTACTTCACTCTGCAAGCTAAAACCTGCCCAATAATGAAGCACAATATTTTAGAAGACCTTTGGACCATATCTCTAACCCGTCAGCCCAGCTGTCTAGCTTCGCTACTTAACTGCGTATTATTACCTCACTTTCAACCCTCAACACAGCACCTTCTGTTATCTAAGGTAAATAAAGCCATGCACGAAAGACAAACGCATTATACTTATCCCATAGCTCAGTCAGATTCATAAACCCAAGTCAGGCAGTTTCATACGCACGCTTATCCATCTACTGTAGAACAAAACGCGCTCAGTCATCAATTCTCAAACTAAACTACCCTAAGCTTTGGACCTAAAGTCGAACCGCTACCCCTATACCCTGAGATCTGTGAGTCCATTCCTGCAAATCTCTTACACAACTACACTACACCCCTACCCTACATTTCACCACTGGCTCTCACACCATACAATAACCCATACAAGAACACTCGTTTACCTACCCTTCCTCATCTCACCCCATTTAGGGTTCCTTAAATAGTAAAAAATCATTGAATGAACAGGCACGCCCATTCCGAAATCAAGATGCACTTGCCCATCTCAATGGTTCAACTTAGGAACATATATTTCTGGCCAAATTGGTAACCAAAAATAAACCGCACTAATACACTAACTGTTCTAACCCCATTTAACCCGTACCAACAAAACTTACCCAATGAAACATTCGTCCCTTTTAAGTCTTCCAACAATTTGTCTACCAAAGATTCTCACTCACAGCCAACAAAACAGCTCCAAGTCACTACTATCTATAATTTCCGTAATTTCGACAGTCTCAGAACTCTGTTATAAACAGCCACATATCTTCCAAATCCTCCTTTAAACCACTTCTGTTCGCACACTACCATGTATCCTGAGGGTAAATTATTTCGCTTCATGAATACCCGCATGCACAGCACATAAGATCATAACCATCCGATCGTTCCCTCCTGCAATTTCCCACCAACATGACACAAAAGCCTCTACGAATAAGTCACCAACTGCCCTCAGCCAGGGCATCCCCTTATCTACCTGACCCCAGATAAGGCCACCACTCCCCCTCCTCGCAATATGTCAGATCCTTTCACGCCCACCCGCAAAAGCCCTACCACTCACAATGTAGGCTCACCTCTTCAGCTCTGCCTACAAAGACCAAAAAGTACTTCCATCATCATAGCTCAATTTAATCCATACCCCACCTCATCTGCATGTACACCTTTCAGCCACTTTATGCCGGCCAATCCAATTAAATACAATACGAAATGAGCTACAACCACCTCACCAATCCCACTTGAGCAGCTAGGGAACCTCCACATTTACTAAACCATCAGAACGCACATCACACACGTGACCTCTAACTCATCTATCCGACGCGTATCACGAAATTTCTCCCACATCACTCTTCCACTTAAACTAAAAAAACCACTACAACCATAACCTGAGCGAACTACGCGATCTCTACACAATTCCCCATCCCCCACAAATCCCTACCAAACACCCCGCTCACTCCGGATCTCAGCTACCTACTCTACAAAACAAAAAACCCCTACACTTTTTCCAATACGGACTACTAATCACAGCAATCCTATAGCTTTACGCCAACGCCTACCTCAGATAATGAAGAAGCTTATAACAATCAGCAAAATCCCTCTCAACCAACAAAGGCAATAACTACCCTCTTTTCCCCTCACTACCTTCCATCATACTACCCGAGATCAATCAATATACCCAAAATTCACAGACTTACATCCGCATACATAAACCCCACATAATCCCCATCCCCACCTCTTTCAAAATTGCTCTACTAAAATTAACACACCCCTCACTCTCACACCACATCACCCATCTACCCTAACACACCGACCAACCTCCCATGTCAATACCTATACATCTGGTATCCAGAACCCATCCCAAAAATAAAACTTAACCATAATCCCAATTCAATTAACACGACCACCTAAATATAAAACCCAAAGGAAGGTAGGAACCCCAACCCTACAACACACAAGAAAAAATATCAATTCGCGGAACACACCCAGATGAAACCCGTTATCAAACAAACCAAACCAATGCAACTCCCTAAAAAAATACCTCACATACCCCCCCCCCAATCCGCGATAACCGGCACCTTCGCGCCATCCCATCAACAACTTCCGCCGCAACTCCACGCCAAGCCTTCCAAGCCCATCTCGACAAAATGTGACATGCTCTTCGCATGGCCAATTCTATCCCTTCCCACCGGGAGCTATTAGATTTTCTACAGACCAAATCGATTCCTTGCGCATATCAAGCCCATGCTGTCCCCGAGCAAATCTCTGGGCACTAAACACTTTATGCCCCCACAGGGAGATAGCAAAATGAGGGCCTCTAGAGTCACTCACGACTTCCTCACCATTGCTTCTATCAGCTAAACTCCCTCATTTGCGAAGGGCAAAACCCTGAAACCCCACCGAAACACTCCCCTCTACAAAAACGCTCGTTATCTTCCCTCCTTTGATTAACTTCTCCACCTTAGGACAGAATTACCAGCACCTTACACCTCCACCAACCGTGATTTTATGCCCACTTCCGACGTCTAAAAAGGGCGCTTCCTTACTCCCCTTCCGCAAATCCACTCTATCCACAAAAGTAATTTCCCTAACAAACTATTCTCAGCCAGCTCCATTAATGACGGGACCCAAAGACCTTTCATTTGCAAAGCCCGCTACTTCAAATCAATTAACCATATCCCATTAAAAAACTCATGCCTCCTTAGTAATAACACGTCGTACCGGATAAATTTCCAGACATCAGAAAGTTTCTCCCAAGCCCAGCTGATTAATAATATTCTTCTCATGGACAGTTGTACCCCGTAGACACCTCAAACCTATATCGTATTTGCGCCCATATAGTAGTAATATACGACCCTAGTATAAACAATACAAAACCCCCCTGCACACAAACAAATACCCAAATCACAAACCAACCAGCCCCCACCCTAATAAACACCCCCCCTACAACAGTATAACCATACTACAGCATTAGTAATCTTCGTCCAGATCCCCTCATAGGTCTTCCAATCCCGAAAAATCCCACAAGTTACTCCGCTGGGCATCACGGGTAGAAAGAAGTACGATCTTTCACTAGGCATAGCAAAGCCCACTCCTTATAACATCGA

The human mitogenome transformed according to systematic nucleotide exchanges. Small caps indicate nucleotides that underwent exchanges, large caps for those that are untransformed. The nine first exchanges are for symmetric exchanges (<->), the remaininf fourteen are asymmetric exchanges (->).
Predicted peptides are translated from these 23 mitogenome transformations, 6 frames for regular codons, 8 frames for tetracodons, and 10 frames for pentacodons. A simple method to obtain translations according to tetra- and pentacodons consists in applying the corresponding del3-1 or del3-2 transformations (as for the regular mitogenome, above) to the swinger transformed mitogenome, and translated the first frame of each obtained positive and negative strands.
>a<->cHomomito
GcTacacGGTaTcTacaaaTcTTccaacaTacaGGGcGaTaTaacTGacTTTGGTcTTTTaGTaTGGGGGGTcTGacaGaGcTcGacTTGaGcGcaGaTGGcGaaGGcGacaaaTcTGTaGacGTcTaTGTaTTTGcTTaaTGaaTacTaaTcTTcTTTcTaGacaaTcaGTTaccTcTTcacGGaGccacTcaTTcaTcccGTGTGTTccTTccTTccTGaTTGTcGGcacTccTccTccaccTTGccTGTaTGacacGaacaTTTaacacacGcacTacTccaccccccTTTaacaacccaaaaaaaTaaaaaGaTTaTGGaacacGacaTTcccacacTaTaTGaacccaaaacccccacccGccaaaTccacaacGaaTccaacGcTTTacccTTTTcTaTTTTGGaGGTcTGacaTTTTccacGTacaaaaaaccaTccacacTTcTTTTaaaaTaaacaTaaacTcaTcaTccTaTacTaccTcaccaaaaaGaaacTaaTcaaacGacacacacacaaGaTGaTccaaaacTcaaaaGccaaccaacccaaaacccGcacaaaaaacacGTTTcTGTcGaTTcaaTaaTacccGaccTcacaTGccccTGTTTcGcaGGGaTacacTacaaaacTcccacccTcGGTTTGGTaaTcGaaTTTaTcTTcGaTaTTcGTccGcTTcacacTGaccGacTaaaaGTTaacGTGcGTTacaaaTaTcccTacaacaGcTaccccGGccaccGacTaccGacaGacGaccTGacGaTaccccaGaTTcGaaTcGaacacaaaaacaGGGcccacGacGTGcTTccaaTTTcGaccTcccaGcccGTTTccaTccGaTcTcaTccaaaacGGGTTGGTaccTTTaGTGaacGaacaaGaGGTacacaGcTTccaaaccGTaccTcGccGaaGGaGTcccGcGTGTTTTcGcTacaaaaaTaaaaccTcccGaTccccaTacaaTGcGTTGTccccccaTaacGTTGcacaccccTcGcaTcaGcccGTGGaTTTccacTcTaTGccacacaccTcGaTccGcaaacccaTGGGcTTcGcTcaaaacaTcTGaTTcGaaaTcccaaTaccacGTTcccTaccaccccaTGaTaGaacGccacaTcaGcGaacacGaTTccccaTacccGGcaaTGGaGGTGaTTacTcTaaaTaTcGcGGcGaaTGTTaTGTccTaGcTcccaaaaGcTaccaaTacaacaaTaTTGaTacGaaTcTcTcaaGaacTaTTacGacccaaaTGcTGccGGaTcacccGTccGaGaccGTcaaacaGTcccGcaGTTcGGTaccGGTGTcGaaacTGcGGTGGaccGcccTGGGaTcacTTTTaTcaaaacGccccaTcaGcTcGaaaTTcTGcccaTTccGGGTaGccGGTGGcTTTcGacGTcccaTccGcGTcGcGTGaTTcGTTGccacGGGaaaTGccGaGaGTcacacaaGaaaGTacaaaTaaTaccGTcTcaTTacccGGcacTTTccaTccccaaaaTcaGacTTTcTcTcGcGGcGcaccGTaGTccacTGGTccGTGTcaTGGcccGTGacaTTGGcaGccaacGcGTGTcGaTTccacacccGacaaaccaTTcacaTTcGGcGcTTTaccaTTccaTTGcaaGaTaTGcGaTcccaaTcGaaaacccaaacaTaacaaTTcaTcaacGcaccaaTTcGaacccaacTTTcaaacccTcccGTcTcGGaGcTcGcccTTGcccaaTGGaGaccTcGcTcTcGTcaaGaccGGGcccGcTGcccccTTcTccaaccGacTccTcTcGaccGGcaTccaaaaTcTcaaTTaTGacTccTGccTTccaTcGcccTccaTTTGaccGGcGcGaacccGaTccGcaaaaaGcccaacGcaGcGaTcaaTccGccacGaTccccGcGacacaaaGTaTcTGTcGaccccTcGTGGGccGcTTTcTcGGTcGcGGaGcacccaaTcaaGcGaaTGGTGcTcGaTGGTTGTaaccGcTcGccTaTTcGTTaccaTTTcccTTTGaaacacGccaaaTaTcccTaaaaTTGTcccTTTccaTGTTcGTaacccGcGGccacGaTaTTTGGcacaTcGGccccccaaTTGTcGcGcGcGTccccccTTTccacaaacTcGTcGGaaTccccGacGaacaaccTTccGcccGaGTTaccGaTaccacaaacaTcaaTccccccTaaacccacTcTccaTGccaTaaTacacaaaccTTGGcaaccTaTcTacaaaTcTcGccGccaTccTGTTcGTcTccGTccacTGccccacTTaTaaTaaGacTccGaaTGaGTacGcTTccccacaTGccaTGcaccTTccacGaaaccTcTaTcaccTaccaaccaccGTacTTcTTcaaaTacaTGTaccaaaccacacGGacTGaTacTccGGcccGGTTcccccccGTccccGGccaTaGGacccTaTTcaaaaGaaTGTTTcaacccccacTacaaTaTcGacTacaacGTcTTcGcGGacaaGaaTGaaacGTGcacacTGTTTccaGGaaGaGGTcaaaTccaaGTGacccGGTcGacTccTacaTTGTTaaTTcccTcGGGcaaTGTcTGccTGGaTaacaGcGGGTTacGaTGTaTaTTcaTTTTccaacGTGcccTTGcaaTGaaaGTGccGcGGaGGGacTccacacGaccGcaGcGccGcaaaTcTGGcGaTTTccTTTcTTccTGacccacGTcaaTccacccaaacacGGTaaTcccaTcaacccaaTGacTTcccccTTTaGGTTGGGGaGcaaTaGGcGacGccaaaccaaTaaGcGacGTcacTGaTccGcaTTacaacGTacccGaGccaTcaTcTcaTaccTTGcTaaccTccaTTGcaaccaGGccaccGTTcaaaTcGGGcTccacGaGaccTaaTcTTaTcGcGTaacTcTaccaccTcGGGTTTcaGcaaTaGcTGTTGGcTacGGcacTaaaGcTGGTGacGaaGaTcTTcccGGTTaGTTTGTTaccaGcTTcccGTaaTcaGTGcTaTGcGTTacGcaaGGcGTccTaacGGTaGGTTTaTcTaTcaNTTacccTTaaTaaaTGTcaGcccGGcaccGcGcccTccGGaaTcaTTacacccGaGaaTTaaaaaGTcccTGcTcTacTaTaccaTTcGTcTTcTcaaacacaaacaaaccGccacGGGTTTGTTccGcTGGacGcGaaaGGTccTaGacTccccaTTccccaTTTcacGTacGcGGTTaccTTaaTaTTaTTccaccacTcaaacTGGaaccaaTaaTcaTaaTacTTGTcaaacTTaTccTaGaccTGGacTTaaTccTGaTTcaaGccaGcccccTTaTcGGaTcTcTcaccaTcaGacccGGaaaaccaGTTGTcGGaaaaTcaGGGaTcaTcaccaaaTTaGaTGcaGaacTccccaTaTTacaacccGcGaaaaTccccaaaGaacacTaTcaacTacaaaTaTcacTacaaGaaaaGcaaTTcGaTaTacaacTaGaTaTTaTcaTcTGccaaaaaaTaaaacTcaaaccaaaaaTGGTaccaaTaccaaTcGGaaTaaTcTTTcTTaTcGaacaaTaTcGaaTcGaaGTTTcaTaccTaaTaTGcTacGGGTGcGacTacccaTacccaTcaGaaaTGcTaGGaGacaTGaGcGacGTcGaaacccaccTaTacTcTGccGTacaaaTcGaacTacTTaTcaTcTaccacTTcaTccTccGTGGaTaaTTTccaaTaTaacaaaTTcTacaccacaccGccacaaTaTGcTTcaTaaTGaacTacTGcaaaTTGGaacTccTcTGcTTTcTaTaacacaTcGacGcGcaaccaaGccaaaaaTTaGcaaTTGaaGccGGGGcGTaaGccaTcGTaTacGGaTTaccacTaGccTcaGaaGacGGaaaaTTaGaaaTcTTaTTacTcGaaGccTcacacccacTTcTTcTccTcccacaaaTacaacaTcaccTaTTaaTcGGccaccacTcTGcaGacaTaTaaaaTGccaTaTcacaccacTcTTTTGTacaaccGcaaaTcaTTaTccaaTaaaTGTTaTTcTGccTTaGccacGacTcaaaaaGcTTaaGaTcaGcaaccaTacTcacaaTaaTcTGccccccaTTaaTcaacaTacaaaTcGacTTcaTTcTcTGcTcTGTaTaacTcaaacTTcaccTaTaacGacTTaaaaaTacccaaTccGcccTcTGTaTGcTccccGcGTTcaTTTGcTcGcGTcccTccTcGGcGaTTcccaaaaaTTcTTTaTcGGcaTcTGcGccTaGccaaacTaaaTGcGccTaaccccTTaTaaGTGaacaaTcTacacaaaacTaaTcccGTccGGTacGaTcccTccGaTcTaGGGaaacTcaaaaGccccTGTTGGTTcTcaaaTTaaaGTcaTccTTccTaaaaTGGaaaccaaaGTacTaTcaTaTcaacTaTTTGacGGacacaTacTacacGaGaTccGaTaGacaTGcTTTTTTcaaTGcGTcGGaaTcGcccTcccacTGaTcGaTTTTcTTaacGTTaTccaacccccccTcccaaaTaGTTaacacGccGaTGaacTaccGTcTTTaaTacaGaccGaccaaGacTaacTccTaaTTaTccTcGaTcTaaTaTTaccaccTcTcaTaTaaGGcaccTGccaacTccaaccTcaTcaaccTaccTcaTacTacTTccTccTacTccTcGaTcTcGaccTccccaTcGGccTcGaaaaaTTTacaTTaTGcGTaaacGcGGTTcaaaccGGacaaaaTaTGcacTaaGGaaTGaTTaTTaTacacTGcacccccaTcGaaaaacTaTaccTacTcTcaacccTaTaTaaaTacaTcccaGTccGaaTTaTaaTacaTaTaTaccTaTTcTaacTacTcGacGGacGTTGcGGTGGcTTcccaacccaaacGaTcaGaccccTaTTcGacTcaTaaTaccTTcaaacacTcGGcTGccTccTcGacGTTaTcaaGTcaccaaaTccacTccaacTTaTTccTTTccaTcTTTcTcTTcTaaTccaTcaTcaaGacTTaaTcaTcaTaccaTTcccaTaacGacaacaGcaaaTcaTcaTcTaTaGacaaTGcccaccGaTccacTGcaTccacaaaTTccTTaacTaacaaaTaaTaTaaaTcGGcGGaaTGaaaaaGaTccaaGGaTTTTTGaaacccTGGGaacTTcTaGccGccTTacaccccccaccTcGaaTacTacTaaaacaacTacTcGaacaacTacaaaTaaTTccaaTaTcaTTaTcaaTcaGaaTccTaTcaTaacaaTaccTacacaTcaTaaaacTcTaTccaccaGTcccccTccccTGcacGTTTGccacTcaccccaaacaaaacTTaaTaaaacacaTacTaGaaaTTcaacaGaTcaTaaTcaaTcTaTaaaaTTTTcTcaTccTccTaTTcTcGcccTTTcGGTTcccTcacGcaaccGcGaaTTacccGaaaTacGTccGTTGaccTcaTTccTTTaTGTccacGaTccGGcaTGaccccaaaacaTaTGacTaccaTGccaGacccTacGaacaTTTccTTccGaTccGaaaTTcaTcGcaaccTGGGcaTTcccaaacacccacaTTcGTTccacGaTccGacaaaTccTaccaTGGaTTaccTaTcaTTaTaaaGaaGaaGGGccccccGGaGGGcGccGaaaaGGacGGTTTGccGaTGaTTaTTaGccTTTGaccTTaccTcTGccccTacaaTaGGcGaTGGTcccccGcGGaaTccaaaaTGTaTTTcGcTTTcacGTaaccTGaTTacaTacGaacTTTTcaaTacaaaaacaTGcTGTTaGaaGcaaGTTGcaTcTTaTaTcacccaacacccGcacTTGGccacaTcTcaaTcTTcTTaGGaGacTGcGaTGGcGTaaTcGGacacGaTaTccGaaTaaTTcTTaGcGaaGcGaTGGGaacGaacGGaccaaTTaTcGGTccaGcaacacTaTcaccaGTTcTaGTacacGaaacTGacTTTGTccTccTaTTaTTacTcGTccTcaaacTacTccTaGGcGGaTTTGGaccaTGcaTcGTTaaaaTccTccTaGGTGaaaaaGcTcTGGaGTTTaaaaGacTcccaccacTccGaTTaTGcaTaTTcaaTaaaTaTaTaaTcaTaaTGaTaGacTaTGaTcTcGTGGcGGaaGGcGacGGccacGGTTGccacGTaTcaaaTaaaTTcGacGGGccaTcaTaaacaaaTGGcGaaTaaGTcGcaaTccaacTaTTaTaaTTcacaaTcGacGGTGTaTaaTaTcTaTTcGGGGaacTaccTTTacTacaccaccTTcTaccTcTccccaaaaaTGaacTccaaaccTcaacccaGaaaaTaTTaGTaTGcTaaGTaaTccTacacGacGTaaTcaTTaTaaTcTaTaTaaacGTaaTcGaTGaTGGacTacaTcTcaTcaTccacGcaaGaccaaTaccacaacaaTTaTTaGcaaaaGaaGGcGGcGGcGcaaaacTTaTcTcaaccacaaTcTTaTGcTTTTTaGGTacaaaTGccGTTTcTcTTaTTcTaaTcaacGGaTTaGGccTccTaTaaacTcTTGTccaTTcaTcaTaaGGcccccccGccaacTTTGGcTcacTcGGTcTGGTaTGcGaTcTGcTcTaccTTGGaTTaaTcGGGTTTcTaGTGTGcGacacaacTcTcTTTcacGTcGGccTcGcaGTcGcacacaGcGacTcTTTacaaTaaGaTcaacTccTacTaGaTcTaaaacaaGGaGTacccGTcTTTcGaTGcaTaGaacacaTaacaGGccGaccTcTGcccTGcTaTGaTGacGTGaTaTGcGaaaTcGGcTTacTaTTTaTTTTacaaGTcGGTGGaaTGcaTGGacTTGTcTTcGacccaTacTacaTcGcacTaGTcaTcacaGcacaGTcaTcaGTTGTcGaaacaTTaacaTcTGTaaTcTaccTcGGcGaTGTcTTTGaacTacTcGGcGGaTTacTTacaTGcTTTaaaaTcTTaTacGGaTcacaaaTcGcaacccaaTcaGaaccccTaacTTTacaTcTacTcTTacTaGGaGTcccTaTccaTTTaTTaaacaccacaTTTaTaGGaaTcTaaGGccTGaaaaGcaGTTcaTaGGcaTcaaaaGcTGacTcacaacacTGcccacTaaTcTacTaTGTcGGaTacTTacTTTaTaTccacGacGTccTcTTccTccTTTTacTGcTTTGcGccGaaTTaGaTTaGccGaGccccGTaaTccTcGTcGccGccaaaTaacTcccaaTGGcGTGcaTcTcTGGcTGaaaaaacaaaTcaacacacTTaGccGccaaaGTcTcacTccccTaTcGcaccccccGGccGGccTaGccaaaaaacccGaTGGTTTaccGaaccaaaacTGGaaTaacTGcaTTTTTacccccGGTcTTcGcccccaacTTTacTccaTTTGTacccGTTcccTTcTcGGaTcccTaaTcTcTcTaTTccTGGacacTGacGaGaccGTcGGTaTcaccGcaGaTcaTTaaaaTcTacTcGccGcGaTTcTacaaTTTacTGcTacaGaaaTacTccTacTTTTaaTTcTaTGaTTaaTcGTaaTGTcTGaaaTTTTaaTccacaTacaccaccccaTccaTccTcaTccacTaTacGcaGaTacGGcccTcGcccaaGTaTGccaTcTaaTGaaaGaacTacTaaTcGTaaTacTaGaaaTaaacTaaaTcaGacTaaTTTcacTccacGcaGcGGTaccaGcTaaaTaaaTTcaacTacccTaccTTGGaacaaccTGGTcaTGccaaTcaGcGTcacaaGcaTcaGGaGGcaTccTaTTaccaTaaTcacTcaTTaaaaacTTcTTaaTcGccaacGGaGcaaTGaGcaTaaTTGcaGTTGcaccTaGcGTcGTcaTaaaGcTTGccGaaaaacTTaGTcTccTccTTcacTacaccGcaGTaTTGacaTacTGcGaTGTaaaacacTTcGGaTTcccccacGcTGaccTTaaaGGcaGTaTcccaacccaacaTTTacaaGaTcacaGcaaGGGGGTcTcaTcaGGTaccTGaTaTGcccTaTGTGGcGacccaacacGTTTacTGaaacTaGTaaTcGccTTccTTaaaaTcccccTaTTTGcccTcGGGaaaGTcTTTcaaaTcTcGacaaaaaTaTcaaaaaTaTcGcGaaacaTGTcccGaTccaTTcGacTTccaaTTTTccGTTcccGcTTccGcGccaaccacaaTaTTTcacGTGcccTGaaaaccaTcccTcaTcaaGTcTGGaaacaacTccTTcaaaaacTcaTaaTTcacaTcTTaaTacTacaaaccaTcccccTcTTcccacacccaTcaacaaTcaaTaaaTacaacccGaaacTcccccTccccccTTcTccacccaaaTGcGccaaccccTGccaGccccTaTGTTaGaTTacTTacTTGaaaaacaccTaaTcGGaaTcaaaGaaGacGTcaTGcTacTTaTcTTTaaaaaTaTcTTGcTaaaacaaTaacccTcTaTacTaccaccaaGcaTccTacaacaaaccaccTGcaTccTacccaTccaaTaccccacccTGcTccaacTcacaccacaTcccGGcaGccaaTGcTaTaTTcTcaTcGTcTaaTTccTacTTTTTcTTGaacaccaTccaaTaaTaGGcaTaaTGaaTacaTacTTTcacaaccaacaaaccaTcTaTcTcccaaTcGaacTGGaacTaaaaTTcTGcGaGGGacacGTGcTTcTcGGaTTTaGaTaTccGcTTcccccTGaaaTcGaaacaTTaTTcaacaccGGacacaaTcacaaaaTTcTaaaacTcaTcGTTcTTcTaGcccaacTacGaaTcaTacTTaccaaccTcGaaaTGGaaGTcaGaaTccaaGaTccacTTcaTGacGGaacaaTcaTacTGacaaTccTTGGccGaGaacaaaTcGaccTcTaccaacTTccaaTTaaaTaTcacaTTcTacTaTTacaccTTaTccTTaTcaTGcaTcTaaTcGcccTaGaTGTaGaaTTccTaaccGaaTcaGTTTTacacaTTaTcGTccGaaTaTcaaTGacaGcaccacacTccTGcaaacaaccTacacTGaaTcTacTcTcGTccccaaacGaaacTGcaaaaTccacGGGGaaaTaTacGaaaTaaTccTGcaaTaaGGaaTcGaacTGTGcTTTacaTTaacaTaacTccaGaTaaTacTcaTcGGaaTcaTccaaccacacaTccaacTcTcaaccTGcTGGaGaGcTGTccacaGcGcccGacacTcaaccGGaacaacacacaacaaTGTaacccccGGaaTTaGcTcaGGGcTccTaaTcTTTcTTcaaTacGccGTTTTTTTaTTaGacGGcTTTTTaTGcGaaTTTTcaacaTaacGaaTcGaaaaTcaaaaaaccTTcGGcGGGacaTGGaaaaaccacGGacTacaaaaGaTcccTaaaaTcGccGTaaacaTaaTcccacacTaaGTcTTcaTaGacTacGGcGTcTaccTacaaTGcGaTacaacTcGTaTccTcGccccaccaaGcccaacccTccTTaccGacaTGaTTcTTcaccTTTTcaTGGGTaTaTcTTTTcaaaTaaTcaccGaaTacGcGTcaTTaGcGTaTaaaTTacaacTTTaaGcaGGacTaTcaGGaTaccacTTTTTTGTcGaacacGGaTTaacaGGcaTTacaGTacTTcTTGGaTaccaTTTaaTacaTcTaTGaTTacTaaGaaccaTccTcTTTacaTTTcacTaacccacTacaTTTGGaTTaGccGaaGaaGaaTGcTcaTGGacTTTTGTcGcTGTGGTTTGcaTcTTTaTGTcTGTaTaacTaTcTTGcTGcGGGTaTTcaTaTTTTcGTcTcccTcGTcaaGTTccaTTaaccTTccaTcGTTTTGcaccacTTaccccccGcGTccTcccaTTaGaaTTccTTTTccTccTaccacaaaTaaTcGaaTTcaTcaTccTccTTcTTcacTTTTGcaTcaacaccaTaccaGGaTcacTcGcccccTaacaaaaTTcaGcGTGaGGaTTaGcaaaTcTcTaaaaaGaaaGaGTaaaTTTaTaacTccccTTaTTaTTcGTcGaTcTTcaaTTaTTcTTcTTTGcTaTcGcccTTGaaaTaaTTTTcaaaaTcaacTGcGaaaTcacccaccaTccaaTGaacaTccTcGTTcTGTacTaaaTaTTcTTccTacTacTaaTcGaaaTccGTaTGGaaTcTGcGTGcaTcacccccGGcTTcGcaTGccaaGccTTGGTcTcTcGTTTcccaccccaGccTGcTTTaGcaTacTTcccTTcTGcTccTacTcTTTcaacccTGaaaaTacTTTcacTcccTcTTcTcaTcGacTTTcaacTaTacaTTaTcGGccTcaTcGTcTcTaGaTacacaaTacTcTaaTaaaTcaTcTGaaTcGccGGccTccTcaTcTaGaTGTTacTTcTcGaTcaTaTacTccaaaTaccacaaacaTaaaTaTTcGaaccTcTTGTGaaTcTTGaacTcaTcGTaTTTGaaGaaTGaGccGacGaGGTGGGaaTcGaaaTcaTcGTaTaccTaTaaccacacTcTGGaaTcGcaTcaGTcacTccaaTcccaaTcaTaaccTGaTccccaTccTaGTaaaccaccTTcTcTTcaTcaacaTGcacTGcaTTTaaccccccacacTccTTTGccTaccacaccaacaaacacGaaTccTTcTTcGacTacTaaaTaTcaTcTTTTTTccaacccTaccaccaccaaTcTTTcGaTGTTaaaaccaaTTTTaaTaaGcaaaaaTccaccaaaaaaTaaTccTcaTccaTcaaTGcaTaaTcaaaaTacaccTacTGGaccGaaccaGaacaTTcTaacGTGccaacaTcTacaGcccccccaTaTcaaTaTaTcTcaTccTaTaaaTcacccTaTaaTTccTTcTccacTTacacGaacacGccaTccTacTcTTTTcTcTaTTaTTaGcccaacacaTTcTaaaacaaTTGGaTcTacTacaaaGcTGcGGaccaacGaacGccaGaaTGccaGacGGacacTcaTTaaTcTTaTcacaaaTcGTcGGaTaaaTTaaaaTcaTacTaGacaTccTTTcacaTacaccacaaaTcGGaTacaTcccacTTaTcaTcaTacaTaTacaTGaaaccGccaTcTacccaTaaTGcGaaccaccaTTccTcTGcaTcGaTTcacaccTcGaTTTTcTcGTcccGcTcaaTaTTTcaGGcaTaacaTTcTGcaTaaaTcccGaaacTGTaGccGaaaaacTaGaTGGGTaccTcGTcaTTGaaGacGTcaTaTTccccaTcGGaGGaTcTGGTcTccTcaGaaTacacaTacTTaTaccaaaaaTGcaccccacacTcGaaTcaaaaTTaaTTGTcaTcTaaaTcTGcGGacTccTTcTccaccGaTaacTaTGaaTcaGcacccacGcaaTccccTaGaTacTTGacTcaTaTTaccTacGaacacTcGaaaTaGTcGTccacGaacTTaTacTaacccaaaaaTGccGaTTacaaGGaGacGTacTTaTacTccTaGaaacaGGGaTTcacTaaTacTTcaTcTTaTGaaTcGacccaTacccaTcaGccaGacaTacacGTaGacTacTccTaaTaTaTaccGGcaTTacccaTaTcaTaaacaTccTcGaTTTTTGcTGcaTTaTcGaccGaaTaGaTccaaTaGaaTTcaaaaaacaTcTTccaaTcaTGGGcGccaTaTaTGTGaTcGTccaacaGTTaTaaTGcTacccTcTacaTaTaaTcaTTcacGGcaTaccacTcaTcGTacacGaaaTcTcaTaaaTaTcacTcTTTcaacaccacaccTGGGGaTacaTacaaacaacacTTccaccacTccccaaaTacTTacacaGcGccccacaaaTacTGTTacTcacaaTcTaaaaacTTaTaaTaaTcTaaaTaccaaaaGcacTacTTcaaGGGTTTTaaTaTTGTcccTcTcGTTTccaaccccacTacGcTTGTGccTaTGcaccacGcGGaTTcaGcaaaaTTcTTTcaaGcGcccGaTacaccGccaTGaTccaTacTGaaaaacTGTaTccaccacTGGaTTTaTaccaTTTTcccGGcTccacGaTcTaacTTGGTaTTcGGaaaacccccTTTTGGTGaccaTaacccTccccGTccTccaacTGacacaTcaTcTccaacaaaTccaaaTGcaTTaaaTccTTaaaaaacTaaTTcaacaaaTaGTTccaaaTccaccccccccaTacTcaaaaacTTcTGTccccTaacTTGTaGacTaacaaTTTcTTcTacGTaTaTTaaaacaccaccTcTTacTGTGaaTcGcaaccGccGTTcTTcTaTaGccaTGcacaTGcGaacaccaaacccaccaaacGaTaTaaaTccGaTTacccaTcGcaTcaTTaTaacTccTcTTacTaaaTGTcGacTTGTTaGTTcacTGGTaacTacTcGccTTaTacaTGTGcTcTcTcccaTacGcaaacccacTTccTacGTTaTTacccTcTaTcaTacTaTTaaTccTTcaacTcaTccTaTTcGTTcaaGaTccaccaaTcTTaaccaTGTTacTaGGaTGcGcGGGaGTcGGccTTcTcTaaTTaTTGaTacTacGTTGcTGcTcaGaaaGcGacGcTGaaccacacGacGaacTTaccGaccTaaTcTcaccaaGTcTaGGaGcTcTaGGTTTacTaaTaGaaTTcGacTGcTTTcTaaTcacaTaaccaTacTGcGcaaacaccacccTcGaaaTTaTcccaGaTccTaaccGaaTacaaaacaTcaTcGGaaTaaTaaTcGacGacGacGGacccTacGaaaccTTcGGTaTaacaaaaTGcaTaaaaTacGaacTcGccGGaaaacaaaacGTaTacGaaaTcaTaacaTaccGacaTcTcGTTGTcGacGGccTaTTaTTcaTacTaaGaTTaacaaaaaTcGacGccccTcGaaacaTccTaacccaTaTccacaTcTGaTTcGGaGaTcTacaacaTaTGTTaGacGacGTaTGaGaaaTTcacaccccTGcacTacccccccTaGTcGaaTTaTaacaTTaccGTaccaTcGGcaTacTccTcGTTcaccTaGGacTaccaaccaacacaaTcGacTTaaTGacacTaTGTcaaacaGaaTTaTTacccGaacTcaTcTTTcTGTGaTaaGGGTaacTacTaacaccaaTTccaccTGccaccGcTcTTaGcccccTcGGcGGcaTcaTaccccaacTcaaTaTacaTTaccaaTaaaTacaacTTGGacGaaTcGacTTcGacGGccTcaaTTTaaTacacGGTTTaTcaTaacccGcaacacTacTaGcccaaGacccacTcTacTcacacccaGaaTGcGaaaTcTaTcTTcaTaTacTaGaTcaaTaaaTGcaccGaGaaTcTcGacaTaGccTccTTaTTaTacaaaTccacGGTaccaaTaGaTTaaaacaaaTTcaTccacTTccaGccccTccaaaacaaaTcaTcccaaaacTTcccaGaaTGGacGaaGGccGaaTcTTaGacGGcTTTaTacTTcaTccaccacTTTaaaaaGacTaaaaaTTaacccaccaccTaaaaaTaTcaaTccccaTacacGaaaTaGaTGTacaTTTaaTcGGcaTTaTccacGaaaTcGcaaTaccaTcaaTccaaccacccaTTccccTccccTaaaacaTcTGacacTTTTcTTTaTaaccacTcaTaGGcTTaTcaaaTcGacTacacacaaGacaccTaaaaTcTaTcGGaaTTaTTcaGcGaaccccaaTGaaaaTcaTaaTaaTcGcaaTccaaTGcaTcGccccGaTcTTcaaTccccaccTTTacacGacaacccTaTaacaaTaacTacTacaaTaccaaacccccGGacTccTTcccaTTTcaTTaaTaTaTTTaTTaTTaaacaTacTaaTccaaaTcaTaaTccTacacTccaaTcTTaaaaaGcGaccTaTaccTTcaccTcTcTcacaaccacccaccTGTTaccaacGTccaTcaTcaTccTaccaGaaacTccTacTcacccGaaaaaGacaaccTcGGcTaaTaaaGccTaccaaaTGcaaaaTaTaaTTacTcccTTcTTacGaTTaaTcacaTcTTcccGTTTcaacaccaacaacaaaacTacTcaTaTTTacaaacacGacaaccTaaTcaaTaacTaGaTccaaaacaTccccacaTacaaccGcaaTaccaaaaTGcaaaaacTGaaTacGGcTcaTaaTaccTcGaacTaGaTGTcGTcTcTaacccGcaccaacTacTTaaaaaTcccTcccTTcccccccaTcTTcccaaacTcTccaaTaaaaaccccTTacGccTccTccacacaaaGcaacacaaGaTccaccTaccTcaTcccaaaaacTcccTcGGcGccGGaTTcGccGccccaaaacacccaaaacTTcaTcccaaacacaTaccacGcccacccGacTcacTacTTcTTaTaGacaGGcaTcaccaacaGcaaccTGcTcTGcccccaacTaGTTGTcTTTaccaTcaccGccacaaccTGcaaaaccTcaGaccccaTccaaaaaTccTccccTTccTTccaacaTacTTacTaGcaaTaaaacaaaacTaaccacTaTaaGacTGcTGcccaTTaGGaTacaTaaTTGGaGaaTGaaTGcTaaTaacccTacaacacGGcaTcTTaaTcGaacTGacaTcaTacaacGcaGaaTaccaaGaaTTTTacTaccTaGaaacacTacaTaGcGcaGTcccTTcTGGaTGccTacTaaGaTcaaTTacaGaaccTGGaGaaTaccTcTTaTTTcTaTGaaTaTTaaTcacacTaGGGaGcGGaaTcTcTTcaGGcTacTTTaTaTcaTacGcccaaTGcccacTaGGacTTcTaaTaaTGaTTGaccaTcTcGaccacGaaTTacTcGGaTcTGTaaTaaaGTGcGGaacccTcTacTTaTGcGGGGaacacGTccTTcacccaTTcaTcTaaGaacTaaacTcacTTGGGcacGcaaTcGTTaccTGccTaTGcGGcGGaTcaTacGTcGcacGTaaacaaaTacacaGcTTaTTTcaaTTTacaTTacTaTTGaaaTTacTTcTTGacGaaaTcGaccacaTaacaaTaaTcTTaTTGacaGcccaGGGcTacccaccaaaaaTcGGccTacaaTaaacTTaaGcTccccTacaaTTaacaaaTTcaTcacaccTacccGcaGaaaTaGGaTTcaTTaTaTTaaTTaTaTaaTTccTGcacTTccacaTcTTaTacaacGcaaTaaTcGGaGcaaacGcaccTTcTcaaaTcGaaccaaaaTTcccacaaaaTaaaacacTaccGaaaGccTGcTcTTTaaTcTTaGaaTcacaccTTaTaaGcTaaGTaaaTccacccaTcGGcGGaGTaaTTGaaaTcTTcaTcTaacTaaTacTaaTcGaccTccTaaaacTaaTaacTcTcTaacccaccacccGacTccTcTTTaGaaacaTccGaaccTacaTTTcTTGcaTaaTcGaaGacGcaaTaaTacTTaTccaaTGccTaGGcGGcaccaacGTccGaTcaaaTTTTcaacTacTTGGcaccGTcGacTaaGTcaTcTcaTTacaccaccTaaTccTaaTccTcaaccaTcTaTaaaTccTTGccccaccccTcaTacccTGGGaaTGTaaTTGTcGTcTcccaTccTcacaacGTaTTGTcccaaGGcGcTGccccaaTTTTTaaccGGcacccTacGcGcccccGTaTTTccaTaacaacTTcGacaaacccGaTccGcTTaTccTTTcccaTcTTaTaTGTTaTTTacTGGGGccGacGcTTTGGGTcaacaaaccGTcTTGcaTacaaacTaccaccaaGaTcTGTcTTTaGTcacTTcaTGaacGaacaacTGccTcTTGTcaGGTcaacTcccTcaTTGcaacaaTGTcGTcacTcccccaaaccTaacacTaccccaaaaaTaaaacTGaTTcaccGaccGTcacGaccTaccaaaTaccaTcTacacacTaccaTGaccaTaacccGaacaaaaTacaaacaTcGGcTcaaccacccaaTcaaacaaaTTccacGTcacTcGTcacTcccGaacTTTcaaGTcacTcGacacTTcacGTacccTaaaTTaTaGTaaaacTGGcTGcaaaaaaTacGcTcGGGGTaaaTTGcaacaacTaaTaaGTGcccTaccTcTaaaGacaccGcGTGaTcaTaTaaTaGaTaaGGGaaacTccacaTTGGGGGTcGaTcccGTGccaTGTcTaaGcacTaTGGTTaaTcaTTacGGGTacTcccGaaTcccTcGaaacacaGTTaaaaTTcccTccGcacTacaGcTG
>a<->gHomoMito
agTCgCgaaTCTgTCgCCCTgTTggCCgCTCgCaaagaCTCTCCgTaCgTTTaaTgTTTTCaTCTaaaaaaTgTaCgCaCagTgaCgTTaCagagCaCTaagaCCaagaCgCCCTgTaTCaCgaTgTCTaTCTTTagTTCCTaCCTCgTCCTgTTgTTTgTCaCgCCTgCaTTCggTgTTgCgaaCaggCgTgCTTgCTgggaTaTaTTggTTggTTggTaCTTaTgaagCgTggTggTggCggTTaggTaTCTaCgCgaCCgCTTTCCgCgCgagCgTCgTggCggggggTTTCCgCCgggCCCCCCCTCCCCCaCTTCTaaCCgCgaCgCTTgggCgCgTCTCTaCCgggCCCCgggggCgggaggCCCTggCgCCgaCCTggCCgagTTTCgggTTTTgTCTTTTaaCaaTgTaCgCTTTTggCgaTCgCCCCCCggCTggCgCgTTgTTTTCCCCTCCCgCTCCCgTgCTgCTggTCTCgTCggTgCggCCCCCaCCCgTCCTgCCCgaCgCgCgCgCgCCaCTaCTggCCCCgTgCCCCaggCCggCCgggCCCCgggagCgCCCCCCgCgaTTTgTaTgaCTTgCCTCCTCgggaCggTgCgCTaggggTaTTTgagCaaaCTCgCgTCgCCCCgTgggCgggTgaaTTTaaTCCTgaCCTTTCTgTTgaCTCTTgaTggagTTgCgCgTaCggaCgTCCCCaTTCCgaTagaTTCgCCCTCTgggTCgCCgCagTCggggaaggCggaCgTCggaCgCaCgaCggTaCgaCTCggggCaCTTgaCCTgaCCgCgCCCCCgCaaagggCgaCgaTagTTggCCTTTgaCggTgggCagggaTTTggCTggaCTgTgCTggCCCCgaaaTTaaTCggTTTCaTaCCgaCCgCCaCaaTCgCgCagTTggCCCggaTCggTgaggaCCaaCaTgggagaTaTTTTgagTCgCCCCCTCCCCggTgggaCTggggCTCgCCTagaTTaTggggggCTCCgaTTagCgCggggTgagCTgCagggaTaaCTTTggCgTgTCTaggCgCgCggTgaCTggagCCCgggCTaaagTTgagTgCCCCgCTgTaCTTgaCCCTgggCCTCggCgaTTgggTCggCggggCTaCTCaCCgaggCgCTgCagaCCgCgaCTTggggCTCgggaagCCTaaCaaTaCTTCgTgTCCCTCTgagaagaCCTaTTCTaTggTCagTgggCCCCagTCggCCTCgCCgCCTCTTaCTCgaCCTgTgTgCCaCCgTCTTCgaCgggCCCTagTaggaaCTgCgggaTggaCaCggaTgCCCgCaTgggagCaTTgaaTCggaaTaTgaCCCgTagaaTaaCggagggTaaaCTgCgTTTTCTgCCCCgaggggCTgCagTgaCCCTTgTagggCTTggaaaTCaggaaTaagTTTgaCgaTgggCTggagaTgagaTaCTTgaTTaggCgaaaCCCTaggaCaCaTgCgCgCCaCCCaTCgCCCTCCTCggaTgTgCTTCgggaagCgTTTggCTggggCCCCTgCaCgTTTgTgTgagaagagCggaTCaTggCgTaaTggaTaTgCTaagggaTaCgCTTaagCaggCCgagaTaTgaCTTggCgCgggaCgCCCggCTTgCgCTTgaagagTTTCggCTTggCTTagCCaCTCTagaCTgggCCTgaCCCCgggCCCgCTCCgCCTTgCTgCCgagCggCCTTgaCCgggCCgTTTgCCCgggTgggaTgTgaaCagTgagggTTagggCCTaaCaCggTgagTgTgaTgCCaCggaaagggagTagggggTTgTggCCggaCgTggTgTgaCggaagCTggCCCCTgTgCCTTCTaCgTggTaggTTggCTgagggTggCTTTaCggaagagaCCgggaCTggagCCCCCagggCCgagCagaCTgCCTggaggCgaCTggggagaCgCgCCCaTCTgTaTgaCggggTgaTaaaggagTTTgTgaaTgagaaCagCgggCCTgCCagaCCTaaTagTgaCTaaTTaTCCggagTgaggTCTTgaTTCggCTTTgggTTTaCCCgCgaggCCCTCTgggTCCCCTTaTgggTTTggCTaTTgaTCCgggagaaggCgaCTCTTTaagCgCTgaaggggggCCTTaTgagagagaTggggggTTTggCgCCCgTgaTgaaCCTggggaCgaCCgCCggTTggagggaCaTTCggaCTCggCgCCCgCTgCCTggggggTCCCgggCgTgTggCTaggCTCCTCgCgCCCggTTaagCCggTCTgTCgCCCTgTgaggaggCTggTaTTgaTgTggaTggCgTaggggCgTTCTCCTCCaCgTggaCCTaCaTCgagTTggggCgCTaggCTagCggTTggCgaCCCggTgTCTgCggTCggCCggCggaTCgTTgTTgCCCTCgCTaTCggCCCggCgCgaaCgTaCTCgTggaagggaaTTgggggggaTggggaaggCTCaaCgggTCTTgCCCCaCCTaTTTgCCgggggCgTCgCCTCTgaCgTCgCCgaTgTTgagaaCgCCaCCTaCCCgaTagCgCgTaTTTggCaaCCaCaaTgCCCTggCCaTaCgggaaTgaCgTggTCgCTTaTTCCTTgggTgaaagCCTaTgTaggTaaCTCCgCagaaaTTCgaCTaTCTCTTgCTTTTggCCgaTagggTTagCCTaCCCaTaggagaaCaaaCgTggCgCgaCggagCagaggagCCCTgTaagaCTTTggTTTgTTggTaCgggCgaTgCCTggCgggCCCgCgaaTCCTgggCTgCCgggCCTaCgTTgggggTTTCaaTTaaaaCagCCTCaagaCgaggCCCggCCTCCagaCgaTgCgTaCTggagCTTCgCCgaTCgggaCaggCTgCTgTgCTCggTTagTCCggTggCTTagCCggCaaggCggaTTgCCCTgaaagTggCgaCaCggTCCTgTTCTgagaTCCgTgTCggCggTgaaaTTTgCagCCTCagTaTTaagTCgaagCgTCCCagTaaTaCgaCCaCTgTTgggaaTTCaTTTaTTCggCagTTgggaTCCTgCaTagTCTagaTTCgagCCaagaTggTCCgaaTCaaTTTCTgTCTgCNTTCgggTTCCTCCCTaTgCagggaagCggagagggTggaaCCTgCTTCgCgggaCaCCTTCCCCCaTgggTagTgTCgTCTCggCTTgaTgTTgTgCCCgCgCCCgCCCggaggCgaaaTTTaTTggagTaaCgagaCCCaaTggTCaCgTggggCTTggggCTTTgCgaTCgagaaTTCggTTCCTCTTCTTggCggCgTgCCCgTaaCCggCCTCCTgCTCCTCgTTaTgCCCgTTCTggTCaCggTaaCgTTCCTggTaCTTgCCaggCagggggTTCTgaaCTgTgTgCggCTgCaCgggaaCCCCggCaTTaTgaaCCCCTgCaaaCTgCTgCggCCCTTCaCTagCaCCgTggggCTCTTCgCCgggagaCCCCTggggCCCaCCgCgTCTgCCgTCgCCCTCTgCgTCgCCaCCCCagCCTTgaCTCTCgCCgTCaCTCTTCTgCTgTaggCCCCCCTCCCCgTgCCCggCCCCCTaaTCggCCTCggCCTgaaCCTCCTgTTTgTTCTgaCCgCCTCTgaCCTgaCCaTTTgCTCggTCCTCTagTCgaaaTagaCgTCgggCTCgggCTgCaCCCTagTCaaCaCgCTaCagaCgaTgaCCCgggCggTCTCgTgTaggaTCgCCCTgaCCgTCgTTCTgCTgTCggCgTTgCTggTggaTaaCTCCTTTggCCTCTCCgCCCTTgTCgCggCgCggaggCgCCTCTagTTgCTCCTaCCgTCgTagCCCTTaaCCgTggTgTagTTTgTCTCCgCgCTgaCgagagCCggCCaggCCCCCTTCagCCTTaCCaggaaaagaTCCaggCTgaTCTCgaaCTTCggCgTCaggTgCaCCaCgaaCCCCTTCaCCCTgTTCTTCgTgaCCaggTgCgCgggCgTTgTTgTggTgggCgCCCTCgCCgCTgCggTCTTCCTgaaggCggCgTgTagCaCgCTCTCCCCTaggCTCTgCgCggCgTgTTTTaTCgCCggagCCCTgCTTCTggCCTCCCTaTTCTTgTaggTTCaggCgaCgTgCCCCCagTTCCaCTgCagCCggCTCgTgCgCCTCCTgTaggggggCTTCCTgCCgCTCgCCCTgaCgTTgCTTgTgTagTgTaTCTCCgTgCCCgTTgCggTCTCCgaCgTTCCCCCTCgggCCTggagggTgTaTCTagTggggagaTTgCTTTagTgagaTgggTggTgaagaCTTgggCCCCCTTgTTTCTgaagCTgTagaggTCaggCCCgTCCCTagaggTCCggggTTCTCCaTaCCgCCTgTCgCgCCCCgTCCTgggaTggaaTCgaCTgggTggaCTgTCaaaCCCgTgCCCCaggggTaTTaaTTgTgCCCTTCCCaTgCTggTTggTCCCCTaaCCCggCCCaTCgTCTgCTCTgCCgTCTTTaCgaaCgCgCTCgTCgCgaCaCTggaCTCaCgCTagTTTTTTgCCTagaTgaaCCTgagggTgggCgTaCTgaCTTTTgTTCCgaTTCTggCCgggggggTgggCCCTCaTTCCgCgaggaCTaCCgTCggaTgTTTCCTCgCaCggaCggCCaCgTCCgTggTCCTTCTggTgaCTgTCCTCTTCggCggTgTgCTCTCCaagCggTaggCCgTggCCggTgCTgCCggTCggTgCTCgTCgTTggTggTCgTggTgaCTgTgaCggTggggCTgaaggTgaCCCCCTTTCgCTTCTagaTCCCgagaaTTgCCCggaaCgCCCCTCTagCgTCCaaCCTaCTTCTTCTCgCgTagCgggggCTgaCCCCCgTCTCggTCgTgTgCCgggTCTCTCCCTCgCTgggCaTggaCCTTCTCCTCgCTCTCTCggTCTTgTCCgTCgTgaCgaaCgaTTagaaTaagTTgggCCgggCCCgaCTgCaCggggTCTTgaCgTgCTCCTCggTTgCCCgCgTgaagTaggTggTgaCgaTTCTgCCaTgCggCCCTggCgTggCCgTTCTTggTTTggCTgTTTgTgTTgTCCTggCTgCTgCCaCgTTCCTgCTgCTCggCTTgggCTCCgaCgCCgCagCCCTgCTgCTgTCTCaCgCCTagggCggaCTggCgTagCTggCgCCCTTggTTCCgTCCgCCCTCCTCTCCCTgaagaaCCTaCCCCCaCTggCCaaCTTTTTaCCCgggTaaaCCgTTgTCaggaggTTCgCggggggCggTgaCCTCgTCgTCCCCgCCgTCgTgaCCgCCgTCgCCCTCCTTggCCTCTgCTTCTgCCTgCaCCTggTCTgCTCCgCCTCggTCgCgCTgCTCCCCgTgTCTggCggCaTgggggTggggTagCgaTTTaggCgTgCggggCCCgCCCCgTTCCTCCCCgCgCTCgTCaCCCTTgCCgCaCTgCTCCTgCCTgTCTCCCCTTTTgTgCTggTggTCTTgTgagggTTTgaaTTgggTgCgagCCggagaCCTTCgggaCCCTCgaTggaTTaCggTgCTTggTTTCTaTggCgaCTggaagCTaCggggCCCCgCTCTaCgTCggCTaggCaCgggTCgaCCgCTTTggTTggaCTggaCCCTTgCTgagCCggTaaagCTTgggCCCgCgggCgCTTgaTTggCgaCTggaCgCCCTggTCggCTaaCTTCggTCTgCTTCTCCCaCCaCCaaaggggggaaCaaagaggaCCCCaaCgaaTTTaggaCTaCTTCTTCaggTTTaCggTTCggTgTaggggTCgCCTCaagaCTaaTgggggagaaCCTggCCCCTaTCTTTgagTTTgCgaTCCggTaCTTCgCTCgaCCgTTTTgCCTCgCCCCCgCTagTaTTCaCCagCCaTTagCTgTTCTCTgCgggCCgCgggagCgTTaaggCgCTgTgCCTgTTgTTCaaCaCgTagaCTaagaTCCTgaaCgCgaCTCTggaCCTCCTTgTTCagaCCagaCTaaaCCgaCCgaaCggCCTTCTgaaTggCagCCgCgTCTgCggCaTTgTCaTCgCgaCCCgTaCgTTTaTggTggTCTTCTTCgTgaTggTgCCCgTCgTggTCaagaaCTTTaaCggCTagCTgaTTCCCCTggTggTCaaTaCCCCCagTgTaaCaTTTCCCCaCgTgggCggCgTggaCTTCTagCTCTTgCCTCCCTCTCTCCTgCTCCTaCTCaCgTCTaCTgTgaTaagaaCCaagaCgaaggCgaaTTaggCgaTCTgCCCTCCCTTgaCgaaaggCTgCTCCCgCCCTaagaCCTCCaTgagCCTggCCgTCTTCTCCTTgCgCCTgaCgaaTaTCTCCTCTgTCTTgaaaaCCgTCggTTTCgTCgCggCggTTgTCggTgTggggCCCCCTaCCgTggCCCggTgCCgggCaCCCCTCTTCaTCTagTCCaTCCTggTCgCgaCgaTCCTgCTTCTCCTgTCTCTCCCgaTCCTgaCTaCTaaCgTCgCTgTgCTgCTggCgagCCaCggCCTCggCgCCgCCTTCTTCagCCCCaCCaagaagaagagCCCCgTTCTgTgCCggCgCCTgTTCTagTTTTTCaaTCgCCCTaggaTTTgTgTTCTTgTCCTgCCgaaCTTCaaggTggTCTCCCgTgTTaTggCTTgCTgCTCCaagggggggaggCCgTTTaagTgCgTgaaTgTaaTCTagaCTgTagTgTCggTTaaCTTCCTgaaaTTTgTCaTaTagaCgCgCCgTgTgTTTgCgaTgaaggTgagCaTgagCgCgCagaCgTgTTTCgCCTCCaCTgCCgTggTCgTCaCTgTCCCCgCCaaCaTCgggaTgTTTgaCTagCTCaCCgCgCTCCgCaaggaCggTgTagggTagTCTaCTaCgaTaCTCTagaCCCTgaagTTCgTCTTTCTTTTCgCCaTgaaTaaCCTagCTaaCgTTaTgTTgaCgggCTCgTCgCTgagCgTCaTgCTgCgCagCgCaTgCTgCaTTaTgaCCCgCTTCCgCTgTaTCCTgTCggTgaagaCTaTgTTTaCCgTCgTgaagaaCTTCgTTCgCTagTTTCCCCTgTTCTCgaaCTgCgCCCTgagCCgggCCTgCaCCggggTCCgTTTCgCTgTCgTgTTCgTCaaCaTgggTCTggCTTTCTTCCCgCggCgCTTTCTCaaCCTgTCCaaggTaCCCCagCaTTgCTCaagCTgCCCCagTaCgTgCgCCgCgTagggCgTCCTgTCgTCTaTgaaCTCgTTCgTTTCTCTggCgaCgaTggTgTTggTggTTTTCgTagTTTagaggaCCTTCaCTTCaggaCaggggaTCCTggTgaTgaggaggCCCTCCgTgggCCTaagaTagCTgTgTaagTaCCCCCCgCCCTgCCgCgCgTTCaggaggCCCaTgTgCgTggggTCTgagCggggggaaggaaggTCaggCCCCCCgggaCTaaTTTCggaCCggCCCCgTaaCCTCCgTagCTTTTTCgggggaaTgTTgagggggCCgTTTCgTggCTTTaTCgggaTTgggTTgTgaaCTgggTCCTgTgTgTCTTggTaaCgCgTaCgaCaCggaTgaaTCTgCggagCaCTgCTTCCCCTgTCgTgaggagaCTTgTCgCCTTTCgTagTCgCaCCCTCgTggTCgTTTTCCTTgTCTaCTTCCTgaTCCTaTgTaCCCTTTTCCTggCgCTCgCggCggggCTggCTggTgCTggCgTCTCgagCaCTCgaagggTgagggCCaTCTaggCTgTCCTaCCCaCCgTCgTCCTgaTCCTCgTCaCCCTCCCgTCCCTgCaCgTCCTTTgCgTggCgagCagaaTCggCagTCCCTCCCTTgCCgTCgggTCggTTaaCCgCCggTaaTgCTaggCCTgCagaTgCgCCagCTgCaaCaagCTggTCTTCggCTCCTgCgTgCTTCCCCCgTTgTTCCTgaggCCgaaCagCCTaCagCTCCTTagCaTTagCggTCagaTgaTgCTCCCagTTaggaCCCCCgTTCaTgTggTggTTgCgTCgCggagCaTCTTaCgCTCgTagaCTaTCCCCgCgTTgaaCTTgggggCgagTaCggTTCCCaagCaTCTgggCCgggCCgCTTTCgCCaCTgCgCagCCaaaaaTgTgCTgCaaTCggTaCTCTagggTCTaTaagaCgggCCgCgaTTTCgTaCCCgTCaTCCTgaggTTggTTCCCCTgggggTCTTTagggTgaaaCCCaTgTTTgCCCTgTgaCgCCCCCTCTgCCCCCTCTgagaCCCgCTaTgggaCTggCTTgaCgTTggCCTTTTggaTTgggagTTggagaggCCggCgCCTCTTTgCgaTagggTaCCCCggCTgggTgCTgCCaTgTaaCCCgCCgTggTTgCCCCCgTgCTCCTTgCgCTgTTCCTCgTCgCCCggCTgggggTgTTgggCgCgggCTgCCgCCTgCCTCCCTCgCCgggaCCCgTgggggTggggggTTgTggCgggCCCTagaggCCggggTaggCaggggTCTaTTCaCTTCgTTCgTTaCCCCCgCggTCCTgaaCCTgCCCaCCaCgaTgCTagTCgTTCTgTTTCCCCCTCTgTTagTCCCCgCCTCCgggTgTCTCgTCggCggCCagCTggTCgCCgCCCggCggTagCTggTCgggCTggCCTCggggCgggTagTggCCgTgCgCggCgCTgggaagCaggCCTagTCTCTTgTgCTgaTgTCCTTggTCgTTTTTgTTaCCgCggCTggCCTCCTCaagCTCCTaCCTCgCTCgTTTgCgCCggCCgCCCggCTgTCTgTgggCCTgaCCgTaaCCgTCCCCTTgTagaCaaaCgCgaTagTTgTgaaCTTTCaCTCTggagTTgggggTaCCCTgaCCCgCTTCTTgCCgCggaaCgCgCCTgCgCCCCTTgTCCCCgTgCTgaTTgTTgTCagggCCgTCgaCCTgCTCgTTCggCCggTgaCCCTaaCCaTgCaCCTggCCaCTggCgTTgCTaCgaaCCgCCTgCTCgTaCgCCTggTTaaggaCaCCgCCCTgaCggTgTCggCCgTTggCCTTCCCTCTgCgCTTgTCgTCTTCgCggTTCTggTTCTgCTagCTgTCCTgagggTCaCTaTCaCCTTggTCCggaCCTgCaTTTTCgCgCTTCTgaTggaCCTCTgCCTaCgCagCggCgCgTggTagCCCgCCggTCgCgTaCCTgTCgTgTgaTggggCCCgaCCCgTagCCCCTggCgaaaaCCCTCTCgaCCCTCCTggTagCCTCCaaCCTgaCCgTaTagTTTCgCTTCCgCTCCgTggCaCTCCTCgTgCTgaaCCTgCTggCCggCgCgCTggCCgTgTgCCggTagTaaCaCagTaTggCgCagagggaCgCgTgCCggaaCCgCCgCgCgCCgCCTaTCCgggggaaCCTTCagTgCaaagTggTCCTgTTTgTTgCCTCgaggaTTTTTTTCTTCaCgaagTTTTTCTagaCCTTTTgCCgCTCCgaCCTgaCCCCTgCCCCCCggTTgaagaaaCgCTaaCCCCCggCgaaCgTCgCCCCaCTgggTCCCCTgaggaTCCCgCTCCTgggCgCgTCCaTgTTgCTCaCgTCgaagaTgTCggTCgCCTagaCTCgCCgTgaTCTggTgaggggCggCCagggCCgggTggTTCggaCgCTaCTTgTTgCggTTTTgCTaaaTCTCTgTTTTgCCCTCCTgCggaCCTCgagaTgCTTCagaTCTCCCTTCgCCgTTTCCagCaaCgTCTgCaaCTCggCgTTTTTTaTgaCCgCgaaCTTCCgCaagCTTCgCaTCgTTgTTaaCTCggCTTTCCTCgCTgTCTaCTTCgTCCaCCggCTggTgTTTCgCTTTgCgTCCgggCgTCgCTTTaaCTTCaggaCCaCCaCCTagTgCTaaCgTTTTaTgagTaTaaTTTagCTgTTTCTaTgTaTCTCCgTCTgTTagTagaaaTCTTgCTCTTTTgaTgTgggTgaTgCCaTTggCTTCCggTTggCTgaTTTTagCggCgTTCggggggagaTggTgggCTTCaCCTTggTTTTggTggTCggCgCCCTCCTgaCCTTgCTgCTggTggTTgTTgCgTTTTagCTgCCgCggCTCggCaaCTgCgTgagggggTCCgCCCCTTgCagaTaCaaCTTCagCCCTgTgTCCCCCaCCCaCaTCCCTTTCTCCgTggggTTCTTCTTgaTgaCTgTTgCCTTCTTgTTgTTTagTCTgagggTTaCCCTCCTTTTgCCCCTgCCgTagaCCCTgCgggCggCTggCCTaCCgCTggTgaTTgTaTCgTCCCTCTTgTTggTCgTCgTCCTgaCCCTggaTCTaaCCTgTagaTagCTgCgggggaagTTgagCTaggCCaggTTaaTgTgTgaTTTgggCggggCaggTagTTTCagCTCgTTgggTTgTagTggTCgTgTTTgCCgggTaCCCCTCgTTTgCgTgggTgTTgTgCTgaCgTTTgCCgTCTCgCTTCTgaaggTgCTgaTgTgTCaCTCgCgCCTCgTgTCCTCCCTgCTgTaCCTgaggaaggTggTgCTgTCaCTaTTCgTTgTgaCTgCTCTCgTggCCCTCggCgCCCgCTCCCTCTTgaCCggTgTTaTaCCTgTTaCCgTgCTgaTCTTTaCCaCCTaCaggaCgaCaaTaaaCCTgaCCCTgCTgaTCTCggTCTCCggCgCgTgTaaCCTgagCTgCaTgCgTggCCTgggCCTgCTCCggTaCTggggCTggTCaTCCCggCggTTgTgTTgCTgCCgCTagCgTagCTTTCCggggggCgCgTggTTTaggTCggCgCggCCgCCCgCgaCCTggTTgTTgaCgTCgTCCCTCTgCTgTTTTTTggCCgggTCggCggCggCCTgTTTgaCTaTTCCCCggCCTTTTCCTCCagCCCCCTggCggCCCCCCTCCTggTgCTggCTgCCTagCTCCTgCCCCTCgCggTCgTaaCggaCCggCaCCgCTTgTCCgaTaggCCgCTgTCgCagggggggCTCTgCCTCTCTgTgCTggTCTCCCTgCgggTCTCCTTggTTgTggCgTTCgCgaCCgCgaggCTggTCgTgTTTTgTgTCTTCTTCagggCCgCgCTTgTCCCCgCCTTaaCTgTCgTCgCCCagTagaaCggCCgaCCgaggCaCCTaggCaCgaaCgCgTgCTTCCTgTTCTgCgCCCTgaTgaaCTCCCTTCCCCTgCTCgTCaCgCTggTTTgCgCTCgCggCgCCCTgaaCTCgCTgggCgTTCTgCTgCTCgCTCTCgCTaCCCggaggCTgTCgggCTCCTagaCCggCggCTTggTgTagCTgaCTTgCgCggTgaCTTTTgTgaTgggagTgCCTCTTTgCaagCTCCgCTTgTagCTCCCTgggaCCCgTaTCaggaCCCCCgTCaCTaaaTCggTgaTgCTTaCCaCgaTgCTCTTggggCTgaaCaaCTgTaaTgTggTgCaCCTCgCgCTCgTTCTCggCCCCCTagCggggCgCgTgaCCTgCCCCTTCCTTaTgCTgTCCCTgTagaaCgTggTTgTggCggaCTCCgTCTaCCTgCagCgggCgagCCTggggTCaCTCgTTaCgTgCTCTTCggTCgaCCgCgTgaCCCTCaTgaTggCgaCCgTTCTCgTCCgggCCCCCTaggaCTTCgCCaaCaCgaTCgTTCTCgTggTCaCCCgCaaaCTTgCgTCCTCgTTgCTgTTCTaCCTgaCgggCTCgggCTgCaggCaCgCTCgCgaTCaCgTCgTggTCCTCTCTCggaagCTTCgggCTCTgCTCCCgCTggTgaCTTTTTagTagCTTCTgaCggaCCTCaCTggCCTCaCCTTgCCCCCCgCTgTTggCCTgCTaaagaggCTCTCTaTaCTgaTggCCgCaTTCTCCTagTCgggTgTCgCTCTCCTgCTTgCgaagCTCggCgTgCTgaTCgCgaCCCTgTgCTCCCTCTgCgTgTTTgCCgCggCgCggTaaaaCTCgCTCgCCCgCCgCgTTggCggCgTggggCCCTCgTTCgCgCagaggggCgCCCTCgTaTTCgTgCgCCTgTCCCCCgTTCTCCTCCTgTCCCTCggCCCCagCgTCgTTgCCaaaTTTTCCTCTTaTgggTgTgaTTTggCCggggCgTCgagTTaTaggTCTagCggCgagaaCTTgCagCCCCTTgTTTgCCagagggaCTCgCggaggCTaCTggCTCgTaCCCCCgTaTCTggCggCgTaaCTTTCTCggCTTTTgggaagTggCgaCTgTCCgTTaaTCTTgaaCCCCgggggTTTTaaTaCggCTCCgggTggggaTggTggCCgTaCgCgCTgCTgTggCCgCCCTggCCCTagCTTCCCTggTTCCCCCCgTCCTTgCCgCCCTCaTTggCCCTggCggggggggCTCgTgCCCCCgTTgTaTggggTCCgTTaTCaCgTCCgCCTTTgTTgTCgaTCTCTTCCCCgCggCggTgTTCgTaTaCCTgagCCggaggaTTgTTgTCTCaggCTagCgCTagaCCgCggCCCgggCggCCCgaCTCTCCCTggaCTTCgggCTgagCTgCTTCTCCgTggTgTTCgTCCCTaTgaCgTTaTTCaTTgCgTaaTCCgTCgTgaggTTCTCgCTaTagTgTgTgggCTCgagCCCgggCgTTggTCgaTTCTTCgggTgTCTgCTCgTCTTCCTggTTgCCgTgCTggTCTTgaTTgCCaCTggCggCCTgTTCCggCTaTTCgTCaaCTagagaaaCaTgaaggTTgTgTCCTTCTTaCTCgTCgaTTagTagTgCaCCCagaCgagTaCCggCgCgaCgaCCgTTCggaCggTCCTgTgCggCCaTgTCaaCagTgTCaaTTTCgTCCTCaCCTTgaCgTagTTTgTCCTgCgCTCCggCTCgTagagCCCgCggCgggTgaCCCTTCTgggCaCTggTCCggaCCTCgCCCCgCTgCTgaaCCTCCTCCTgaCgaCgaCgaaCgggTCgaCCCggTTgaaTCTCCgCCCCTagCTCCCCTCgaCCgTgaggaaCCCCgCCCCgaTCTCgaCCCTgCTCCgCTCggaCgCTgTgaTTaTgaCgaaggTCTTCTTgCTCgTCCaCTTCCgCCCCCTgaCgaggggTgaCCCgCTggTCCgggCTCTggCgCTgTaCTTgaaCaCTgTCgCCgCTCTaTTCaCgaCgaTCTaCaCCCTTgCgCggggTagCgTCgggggggTCaTgaCCTTCTCCgCTTCggaTCggCTgaagCTCgTggTgaTTgCggTCaaCgTCggCCggCCgCgCCTgaCgTTCCTaCgCgTCTaTgCCCgCaCCTTCTTCgggaCCgTgCTgTTTgTaTaCTCCaaaTCCgTCgTCCgCggCCTTggCggTaggCggagTgTTCagggggTgaagaagCTgCTCggggCCgTgCCTCTCgCTTCggCCTCCCTCgCCgTTaaCgaCCTgaCgTTgaCgaaggTgCCTTTCCTCgCgaaTTTCTgCTCCgggagCCgCgTCgTCagggCCaCgggCgTgTCgTgCgCgggCaCCTagaCCCTgTCTgTTgCTCTCgTCaCTgCCTCCCTagCggaCaCCTgTgaCgCTCaggTggTTCTTCTCgCCCTggCgaaTCggCCTCaCTTCCCCgCCCTTgCTggCgTTggCaggggTggCCCCgCCCTgCTgggCCCCgTTgggCaCCTaaCgaCCaaggaCCTgTTCaCgaagTTTCTCgTTgCTggCggCgTTTCCCCCaCgTCCCCCTTCCgggCggCggTCCCCCTCTgCCTggggCTCgCgaCCCTCaCTaTCgCTTTCCTgaagCTTCTggCgaCCCTgagCCTCggCTgCCTggCCggCgggCTTggggTggggTCCCCgCTgTaCgCgTTTTgTTTCTCCggCgTgCTCaagTTCTgCCCTgaCgTCgCgCgCCaCgCggTCCCCTgTCTgaaCCTTCTTgCagaCCggggCCTaCCCCTgCTCCTCCTgagCCTggCCTagCTgaggggaCTgTTgCCTggggCggTTTCgCgaCgCCgggTCTCCgCCTCCgTCgTCgCCTCggCCCgggggaaCgTggTTgggCTTTgCTTCCTCTCTTTCTTCTTCCCgCTCgTCCTggCCCTgCTCCTggTCgCgTggCCTgTTCCCCCagaCggTCTCggTTgCggTgTgTgCgCCggCgggCggTaTTCggCCgaTggCTgCTgCTggTCggCaCCCgTggTCgTgCgggaCCCCCaCgCCggTgaagTCCTCCCaggTCggCCCTagCCCCTCTCCTTCgTgggTTgTTCgaCTTCCTgCgCTgTTgggaTTTgCCgCggCCgCCgCCCCgTCgTgCTCTTTCgCCCgCgaCgCCggTCCTgCCTCCgTCaCTggCCCCgCTggggCgCTCgCCggagCCTCggCCCCTagCCCCCgTaCCTCgaagTgCTCCTCggTgaCCgTCaCTaTgaTgTgTCCgggagCggCCgTCgTTCCCCCTgggTgggTTgggggggCTgTTgggCCCgTgTggCCTCCCCCggggTTCgaggTggTggCgCgCCCagCCgCgCCaCTggCggTCggTgCTgggCCCCCgTgggTgaagaggaaCTTgaggaggggCCCCgCgggCCCCgTTgCTgggCCCgCgCTCggCgagggCgggaCgTgCgTCgTTgTTCTCaCgCaagCTgCggCCgCagCCggTagTgTagggggCCgTCaTTaTgTTTCggCTgCggaggCgCCggTagCCCCggTgCaCggggCTggCCCCCTggTggggTTggTTggCCgCTCgTTCgTCagCCTCCCCgCCCCgTCCggCgTCTCCaCgTagTagggCTTCaaCTCgCTCCTTaaCaCCTaCCTagTCCTCCgggTCgCCgCgaagCTgTTCCTgaCCgTaCgCTgCTCgCCgagCaCCTCggCCaCCTTTTCgTCggTCaCCCgCgTCgCTCagagCaTgggTTgTaaCTaggTCgTCCaCTgCCTTCgCaCCggTaaCaCCTCggTgTTCTTTgTCTaCCTCTTCCTgCgCgTCaaaCagaaCCTgTgTTgCaagTCgTTTCTCTgCTCgagggCCTagggCgTCaaCgTTgTCCTCCTaCTTaCggCTgTgaCggCgaCCTTCgTgaaCTgTaTCCTCCCaTagaaCCgggTgTCgTTCTagaaaaCCgCgaTggTTgCgggCTTgCTgTCCaCCgTCCCgTgCgTTaaagCgagCCTgaTTCggTaggTCTagaagaaCTgCTCgaTgagCgaTCCCgCCCTCgCgCagTTCTTTgCCTTTCgCTTCgTCTTaCCCTTCgTTgTTaCgaCCCTgaCggCgCTCCgCCTCCTgTTCTTaCgCagggCaaagTCgggCggCCCCCTgaaggTCgCCTCCCgTTCCagTggggTCgCCTTCCgCCCTTgCTgCgCggTCgggagCaCCCTCaaCTTgCTTCTCTTCCTTCTCTCCTTggTagCgTTggCgCTgTTCTCgCCgagCCTCCTgaaCagCCCgagCggTTgTgCCCTgaCCggCCCCTTgggCgCCCCTCCCCgCgTCggaCCCaggTagTgTTTCCTgTTCaCCTgCgCggTTCTCCagTCCaTCCCTggCgggCTgaagaaCaTCCTTaCCCTgTTgCTgTCCgTCCTCgTCCTgaCggTggTCCCCgTCCTCCgTgTgTCCgggCggCgggaCgTggTgTTTCaCCCgCTggaCCggTCgCTTTgTTagCTCCTgaCCaCgagCCTCCTCgTTCTggCCTaggTCaagaagCggCCgaTggaCTgCCCTTTTgCCgTCgTTaagCggaTgaCgTCCaTgCTgTgCTTCgCggCggTCCTggTCCTggTgCCggCTgTCTCCCTggTTaggggCggggTgCTCgggTaaaCCTaTCCTTaTgaTgTgggCTggTgCgCCgaTCTTaTgggCCaagagTaggggCCTTTTTCCggaagCgggTCgagagggggaTCTTTggCTCCgCCgTTgaCgCCCgggaCTggagTTCTggTTTgggCTgTTCTCTaTTCTTTCgTaaaaggaCgagTTTaaaTgCCgCCCggaTgTTagCTCgCCCgTCggCggCCaCTgTaTgTTTCaTgCgTTgCTaCCgaCCgCCgTaggTgTTaTgCaaTgCCgTgggTgCTTagCCgCCTaTgaTgCgTgggggCCCggTCCgCgTCggggCCCCCTCCCCgTaCTTgCggaCggaTgCgaCggTCggCCCTCggCTgTCgCgCgTCggCTaCggCTCCgggaCCgCCCCTCgCCCgCTgaagTgCCggCgggCCTgCCCgCCCTTggCgaTgCgTgaTgCgTgggaCCgTTTgCCaTgCgTgaCgCgTTgCgaTCgggTCCCTTCTCaTCCCCgTaagTagCCCCCCTCgagTgaaaaTCCCTTagCCgCCgTCCTCCaTagggTCggTgTCCCaCgCggagaTaCTgCTCTCCTCaCTCCaaaCCCgTggCgCTTaaaaaTgaCTgggaTaggCTaTgTCCagCgTCTaaTTCCTgCTTCgaaaTCgTgggaCCTgggTgaCCCgCgCaTTCCCCTTgggTggagCgTCgCagTa
>a<->tHomoMito
GtaCtCtGGaCataCtCCCataattCCtCaCtCGGGtGCaCaCCtaGCtaaaGGataaaaCGaCaGGGGGGataGCtCGCGtatGCtaaGCGtGtCGCaGGtGCCGGtGCtCCCataGaCGCtGataCaGaCaaaGtaaCCaGCCaCtaCCataataaataCGCtCCatCGaaCttataatCtGGCGttCtatCaatCatttGaGaGaattaattaattaGCaaGatGGtCtattattattCttaaGttaGaCaGCtCtGCCtCaaaCCtCtCtGtCtaCtattCttttttaaaCCtCCtttCCCCCCCaCCCCCGCaaCaGGCCtCtGCtCaatttCtCtaCaCaGCCtttCCCCtttttCtttGttCCCattCtCCtGCCattCCtGtaaaCtttaaaataCaaaaGGCGGataGCtCaaaattCtGaCtCCCCCCttCattCtCtaataaaaCCCCaCCCtCaCCCtatCatCattaCaCtaCttatCttCCCCCGCCCtaCCatCCCtGCtCtCtCtCtCCGCaGCattCCCCtatCCCCGttCCttCCtttCCCCtttGtCtCCCCCCtCtGaaataGatGCaatCCaCCaCtttGCttatCtCaGttttaGaaatGtCGGGCaCtCtaCtCCCCtatttCtttatGGaaaGGaCCatGCCaaaCataatGCaCaatGattGtaatCtCtaGCttGCtaCCCCGaaCCtGaGtGaaCtCCCaCatttaCtCCtCGtaCttttGGttCttGCtaCttGCtCGCtGCttaGCtGCaCttttCGCaatGCCatGCCtCtCCCCCtCGGGtttCtGCtGaGtaattCCaaatGCttatttCGtttGaaattCattGCatatCattCCCCtGGGaaGGaCttaaaCGaGCCtGCCtCCGCGGaCtCtCGtaattCCCttGaCttatGttGCCGGCGatttGtGaGaaaatGtaCtCCCCCaCCCCttatttGCattttCaCtCCaGtGaaGattttttCaCCtGaaGtCtCttttatGtCatCGtttGaGGCaaattCtataCaGttCtCtCttatGCattGtCCCtttCaGGGtaatGtatCCCCtCataGCaatGCCCatttCCaCttCtGaatttaCttCttttCaGCaCGCCtGttCtCatCGtGCCtCtGCaattttCaCtttGGtCCaGGCGGaGCaaCtataCCCaCatGtGGtGCCaGaaCaGattaCGtatttCCCCGtaCttCCaCtCCtCCaCaaGCaCtGCCatatatCCGCCtaCaaCtGCtttCCCaGtaGttGGCatCtttGattGCGCttGatCCCtCGatttGtCGaatGGaCttGGaGatGCCCtaGtGGaGGCttGtttaGGGCatCtaaaaCatCCCCtGttttCatCGtatGCCCaataGtttCaattGGGaCGttGGaGGtaaatGCtGatttCattGtGatGtGaGCaatGaaGttCtGGGCCCaGttGCGCGatCtCtCCGCCCGaCtCCCaCCaCttGatatCaaCtttGGtCtaaattCattttCCCCatCGCtaaatatatGtGGtGtCttGaCGattCtaGGattGaGatCaGGtttGaGCtCaaGGtCGttCCtGtGaGatGCaattCtCtttGCtCCCttCaatCtCaatGGtGtaaaCttCaattCaaGtCCGCaCaGtGCatttCCatGCCCCtttCCCtCaCCtCCaatCatCCtGtCttCCaatGCCtttCCtaaatCCCtttatttGatatGGCGtatGtttaaGtttCCaGGCGCttatGtatatGatCCGCttGGGtttGtaGtttttaatattCCttGCtattatatGCttGGtCattCCCCatatCCaaCaGCtattaGttaattCatGtttattCaaaGCttGGtGtGCCtttGCattGtCCCCCGtttCCtGtCGtGCatCCattGttCtGCattttGtGCtCtCCCGaCataGatGCttttatGaGGGttGtaaatatGGatGtGGCGtCtttCCatCCGtGCCaGGaGtatGCaGGaaGaCCttGtatGttaCaatGaaCttCaaatttaaaGCCCtCtGttCCCaCatttaCCCCaaGatttaaattCaGaatGaCCtttGtGGttCtGCaCaaaGGtCtCatGGttttttCCaaGatGtGtGtGattttttaaattCtCCCtatGatGGCCattttGCtGCCtCCttaattGtttGCGaaCttGCaCttCtCCCtCatCCattttttaCCCtttCtatattCaGttCaCCaCtCtCCCttaaGGtCCttaCataCtCCCatatGttGttCattaGaatGatattGattCtaGttttCtaaCaCCaCCGCtattGCCaGCGaCtGtaattttCtCaGttCaGtCttaattCtGCCCttataCatCttaCttCCttCttGaCtaataatCCCaCtCaGaCttCCCttCtCtGGCtaGCaCtattGGtttGGaatttttttGattttGGttCaCGGCtttaCaatCCCCGCCaGaaatCCtttttCtaCtCCaCatGCtaCtCCtGataatGtGGCtCCGCCaGCCCtGaGtCtCtaGaaattCGGCCGCGGatCCCattCCGaGCtttGGatGCtattaCtCaaGaaCCaatttatGGGtCCaGataGttaGGCaCCtCGtGGGaaCtGCaGaCaCaatCaaaattCCtGaGtttaaGtCCaGCCCGaGttGtGGCGGGCtattCtCtGCttGtCGtGttGtCCCataGGtGCaaattaaataattaGCtttCtGatCCattCtttCCCtCtGGaCCatttCatCCtttCCaGCtaatttttaaaCGGaaGGGGCGtCCaCGGtGCtGttCCCttCCaCCGtGCtGatCtaGCattGtCaaCtCCtGaCtttGCGttCatCatatCaCttaaGtaCCttattCaaGtCCttCGGttCttGaatCCCatGGGtattCtGCGCttaCCataaCatGtGaCCtataCttCttatGGGaaatCGtCCaCGtaGaaGGtaCtGGtCtaCCCGtaGGaGCtGCCGCataatttGGaaCGaaaGaaCttCGtaatttGaCCatCGaGtaCaGtGaaCtGtCCGGtGattaCCtGGaCGGaaaCataCatCNaaCtttaaCCaCCCaGatCGtttGGtCttGtGtttattGGCCatCaaCtCtttGCGCCaaCCCCCGatttaGtataCtaCaCttCaatGataatatCCCtCtCCCtCCCttGttCtGGGaaaGaattGtaGGCtGtGCCCGGattaCGCtattttCaattttCaaatCtGaCtGtGGaaCttaaCCaCaaCaattCttCtatCCCtaGGCCttCCaCCatCaCCaCtaaGatCCCtaaCattaCGCttaGGCtaaCCattaGCaatCCGttCGtttttaaCatGGCatatatCttCatCGCtttGGCCCCttCGaaGatGGCCCCatCGGGCatCatCttCCCaaCGCaGtCGCCtattttCaCaaCtCCtttGtGCCCCattttCCCGCCtCtaCatCCtaCtCCCaCatCtaCtCCGCCCCGtCCaatGCaCaCtCCtaCGCaCaaCatCataGttCCCCCCaCCCCtatCCCttCCCCCaGGaCttCCaCttCCatGGCCaCCataaataaCatGCCtCCaCatGCCatGCCGaaatCaCttaCCaCaGtaCtGGGaGtGCtaCtttCaCtttCatCGCCCaGtaCGGCGCtCaGCGtGCtGatGCCCtttCttaCaCtataGttGaCtCCCatGCCtaCtaaCatCataCttCtaatCattattGaGGCaCCaaattCCaCaCCtCCCaataCtCttCtCttGttCtCCaCaGtaatCaCCaGCCtaCtaGtCCCaaGGCCtattataGtaaataCaCCtCtCatGCtGtGtCCttCCGttCCCCCaaCGtCCaaGCCGttGGGGtGaCCGttCatGaCaCtGGCaaCttCtaCGttatCGCCGCtGGCCCCaaCGCCCataaCaaCtatGCCGttatCtCtttCtaataatattatttCtCCCaCtCCtCatCttaCaaCCatGGttCttCtataGtCGCtCaCaCCCCaGttCaCatCtCttCtataaaaGaCtCCttGtCCCatCaaCattCCaCCCaGaaCaataGttaaCGttCtGCtatCCCCCGtaaCCGCatCGtCCttCaCtatCtCCaCCataGttttttCaaCCatCCtCaCtCCCatGCtaatCaatataGtataGaCaCCtatCCCtaatCttaCaCCtGCtaaCCCCCaCtttCCattGtttataGaCaGtattttGtGaatCaaaGtatGtGatttattatGGtGCaatttCCCCCaataaaCatGGtCataGtGttaCGttCCCtaCCCaGtGttaCCttttaaCaCCGaGCCtCCataCtCtCCCCtaCCatttGattGGaCtGCatttattGCataCGGGCCCtatCCCCGttttaGaaGGaatatCCCaaCCCGatCattaattaCCCCaGGCCCttCCCGaCtaCatCaCatCCtaCaaaGCtGGCtCtCaCtaCtCtGCGCattGCaCGCtCaGtaaaaaatCCaGtGatGGCCatGtttatttCtaGCatGCaaaataaCCtGaaCattCCtttttttatttCCCaCGaaCCtCtGttGCaGCCtaCttGataaaCCaCtCGCttGCttCCGCtaCCtattaCCaaCattatGCataCCaCaaCttCttatatCaCaCCGGtCttaGttCCtattCCttatCatCCttaCttatCaCtaCtaattattaCtattatGCatatGCttattttCatGGttatGCCCCCaaaCtCaaCaGtGaCCCtGtGGaatCCCttGGCtCCCCaCaGtCtaCCGGCCaGCaaCaaCaCtCtaGtCtttttCatGCCCCCtaCaCttaCtatatCCtttaCaCaCCCaCtCatttCGattGCCaaCaCCaCtCaCaCaCttaCaataCCtaCtatGCtGGCtGaaGtGGaGGtaatttCCtttCCCtGCatCGCttttaCaatGCtatCaCCaCttaatCCCtCtatGGtaGttattatGCtGaaCatCCGatCttCCCattCtattCCtaaCaattaaattCataaatataataCCattCatCatCCGCtaaCCatCatCaCttCaatttCaCCtGCtCCtCGtCCCatCatCataCaCGCtCCaGtttCttGCattCtaGtCattCtCCCaattaaCCtaCCtCCCaCCaCaCCCatGGtGGCCaGCCCCCGCattCCGGCaaaaaGCCCtttaGGGCCtaataCGttGttaaCtCttttttCttatGCCaCtaCtaCCCCtCCtaCtatGCCtCCtaCtCCCaCCaattCCaCatCaaCatCCatCGCCattaCatCaCCtCCaCttaCtCtCatCaCCCCtataCattCttCGatttttattttaGtCtGaaaGttCtatCttttCCCtCCCCtaaCCaCCCCtCtCaCtaCGCCCaatCCtCGCatCaCCatCCataCaCCCCaaaatatCattattaCaatatGtttaaatGGaatttatCtGtCCttGtGCCaaCtttGCCCaCtGattGaaGCttatCaattaaaCaGattCtGCattGGtCaGCttttCCCCtCaCaGCtaCttCaGttCGCtttaCtGCCtCaaattaattGCattGCCCaatCatGtCCttaGGGtCaatttCCCtCtttCtCaatGaattCtGCattGCtCCCattaCttCaGGCaaCttaCatCaaCaCCCGCCGCCGGGttttttGGCGGGtGttGCCCCGGCtGGaaaGttGCaGCaaCaaCGttaaaGCttaaCttataGttttaCtCCaCGGtGCaGGatttttGtGGCCattCCCCaGaCaaatGtaaatCtGaCCttaGCaaCtCaCtGCCtaaaatCCaCtCCCCCtCaGtaGaaCGCCGtCCGaaGtCataaCaCatCtttCCtCtttGtCtaaGGttCtCatatCCataataaCGGCGCtaGtGCaGGtGaCCatGGCtCtGCaCattGCCaCCaataaCGtGCCGtGCaGGGCCtGCCtGGCttCCaaCatGGattCGtCCtCtaCatCttCGaataCGaCtCtGCCCtaGCtaaaGattattaCaaCaaCtatGattatCCCtaCtattaCGGtGGCaaaGGCttCaGtCatGaaCCCCattattaCGGaGCCCCCGtataGGCGaaaCCCCGCtatttCttCtattGCaaCaGtCaCaatCCaCCCaCaCaCCatCaCCaGCaCGCtaCaGCatatGaGGtGGCCGGtGCtGGttCtGGaaGttCtGaCatCCCaCCCaatGCtGGGttCatCaCCCtCCCaGGtGCCaCCGatGtCCattCCtaCaaCaCCaatCtCCatGCtGGaGaCaCCaCataCaatGGGGCCtaCttaaaCtaCtCttCttaataCttatattttCCCCCaGCCtattCCCttatCCtttCGCCCCaCaaCGaCaGtaCCGaCCattaCtCtGCtGaCCatCaaCaCCataCaCaCCCtGaCCatGCaGCaGGCtaCtCatatCatCattCtGtCCGCttCCaCttCtCCtCCaaCaaCGtCCCCGCCGGtGGtGGtGtCCCCtaaCatatCCttCtCCataaCaGtaaaaaCGGaCtCCCaGttGaaatataaCaataCCatCCtGGCaaCGGttattaCaCCCtataaGattCaatCatCaCCGGtttttttGttCCtaaaGGtatCtatGGataGGaCaGtGCataGtataCttaaGGCaaCCatGGGaaataCGaGaGtGCtCtCCtatataaatCtGatGGttatGtCGatGtCtCtCGtGCtataaaCtCCaCCGCatCCtattaCtaCGCataCCCCtCCGGCGaCtttGataaatGCaGtCaCGCCtCtCaCCtCGGttGCttataGtttaGtaCaGCaGCtGaGCaCaGtGCCCatGGtaaCtaCaaaCaaaaCtCCGatGGaGGCCaGtCaGGCtaaGataatGCtttCaCtaCtCatGtCtaCGatCatCtCGtCtCGatCatCGaaGatGCCCtCaaCCtCataGaCCataCttatGGtGCaGataaaGCCtaCtatGGtGGCaaCtaaCtCaGtaaaCCCCataaCaCtGGCatCtCCCatGtCCtttCCatCGCCttttaCCtaaaCtCataCtataaCtaCGGCGatttaCattCaaaCaaCCCtCttCtCaaaCaCGGCCataCCGGttaGCCCCGtCGaatCaCGGtCatCCCCGtaGCtatCtCCtCtaGtttCtaCCataCtaCaGatGGCaCtaaCtaaaCaCattCtGCtGattataattattaaaaCtaGtaaaGtGttGCCaaCGCaaCGttGCGttttGaCCattatGatGttGttCCCaCCtatttCCaGGtGaGtCatataGGtaGCCCCCCtCCCatCCtCtCtaaCGttGttCCCGatatCtattttaCatGtCttttttGGttGGttaCGttCCCCCCtttGCaGGaaaCttGCCttCCCCtaGGCCaCCtaGtCaaaaaCtttttGGataatGtttttCCtaaaCtattCaaaGaCtttGaatttaatatGGCatttaCCatatataCaattaGGCtCtaGCtGCGCttGatGGaCatCttGtCGCatCaaCCCCataCtatGttGtGCaataCtCCaaaCtaGtaCtCGCCCaCtattaCtaaaaCCaataCaGCaaCCatGaCCaGataGCCCaaaaCCattCtCaCtCttCttttCattCattatCattCtaCaCtGtCGCaCtGGtttatGtttCCGaCaGttCataCCaGCCCGCCtaCtaCCatGaCCaCtaCGCCCaCCCtaCCCatCGCtaCCaaatCtattCtGtCGtGGaCttCGtaCCCaCCCaatCCtaCtttaCttaaGGCCtCCttaGGatCaGttCCatCGtGatCtCCGtCatCGGCGGtCattaCaaCttCaCCatCtatCaaCCCCCtaataaCCatGttCCtGGCGtCCaGCGtCaCCaaGtCGaaGtCttaCGtGatGatCaCCCGtaaGttGCCCCCtaaCGatattattaatCtaCtCttGtCGaCaaGCtCaCtaGtGCaGaCCCCtCtaatGGCaatttttCtGtaGCttaaCCCGGtCGaCatttCCtttCCtCaaaCtCCGCatCtCGtCCGGGGGatatCatCGGaCttaGCaCaGtttaCaGaGGtGCtttCCtCtGaaaCtaGCCCtaCGaCCatGttaattaaCCCCatttttaCaaaGtttatGGGCCCGataaatCCCatatGCtCCCCCaCatCCCCCaCatGtGCCCtCaGatttGCattCaatGCtaattCCaaaattGaatttGtaattGtGttCCttCtCCaCaaatCtGaGtttaGCCCCttCatttatCatCCGataGGCCCtCCtattaatCCCCCtatCaCCaatCtCataaCCaCtaCtCCCttCatttttataatttCtCtttCatCCtCCatCCaCCCaCtCCtttGCCCtatttttattttttaatattCtttCCCaGtGttCCttttaGttCGttttaCaGaaCGCaaCtaaCtaaGCCCCCtCttaCCatGGCCatCCCGCCGCtGatCaGtaCtaaCataaaCCCCCaCataaGtaCCCCtCCaCCtttataCaCtaCttCttCCGtCattaCtCCtCCCttCttaGtCattaCtttCattCCaCttttCtttaGtattCCtatCtCttCtCatttGGtCGttCCaGtaCaCaatatCatGataCCaattaCtaaaaataaGCCtCttCattCCaCCaCGGtCaCCaGCCaCtCaCtaaatCtCCttCCtCCCttCataCatatttCCatGCCtaGGCCtaCCCCaataGtGCGGGCtCtGaGtaatatGGCaaaCGCaCattGtaatttttaGCCCatGCCCtCaaCaatCCtCttGGCtCtCCatCtCCCCaataCCCCtatCatGaataataCGtttCCtaCtGCCatCaCtaaCttCCttatGCCCaGGCCGatCGCCattCCGCattCtaatCaGCtGGCCtCCatCaCtaGCtCCattaaGGttGCGCCtCCCatGCttataCttCCtaattCCaaCCCaCatCtCaataCtaCaaCtCttaaCattaaCatCaGtCataCCatGtttaCGCaGaCGCCaattaCCttGCCatCGaaaaCtCtCaaCatGattGCCaCatCCaGCtCGtCttCtCtattaGtCCCtCCttaCtCtaGCCataCtatatGattttCCCtGCCCtaGtCCCCattCtGGGGCCCaCaCtGCCCaCCattaGtCCaCCGGCCatGCCtaGaGtaaaCtCaaCCtCaCCtattCGCaCCaCtatCatGGCCatCattCCttCtCtCattCCtatatCCttaGtaGGCGCGtaGattCtCGtGtttGCtCtatCCttGGCCtCCtCtCtCCtCCaGaCCtttttGGCCaaCGtatCGGGtattaCCataaataatCCaCtGttGaaaaaaaCaaCGCtGGtaaaaaCaGtGCCaaaatCCtCaCCtGCCatGCCCCatCCCCCCttaatGGtGGGCtCaGGCCCCCttCtGGCtaCtCCCCGCatttaCCCCatGttGaCCCtCaCCatttCtCtaCCGataatCaCGCtaCtGGtGataCttaCtCCaGtGCaCtCCtatGaCattatGttttCttCCGtttCCtttattaaCttGCtCaGCaataatCttaaaatCaGGGaCaCataaaatCCCaCCatCttGCCaCtGtGatCaaCGtGaCaCCCaaCtCCtaaaCCGtCGGCtaCatCGGCaCttCtaaaaaaGatGCCtCtGGCaaCCtCGGtCaaCtCGaCtaataaGGCaCttCaaaCCaCtCataCaGCaaCtaCCGCCttCattataaaCtCaaatCtaCCtttCtaCtCaaaGGCaaCGttGCCGCCGCCaGtatCaGGCtaaaaGatGtaGaGGaaaGtCataaaCaGataGaCaCCtaCataaGtaGtGGGaCaatCaCaaaatGatatttatGatCCGaattCaaCCttaattCatGaaaaGtCttCtaaCttttttGtGattatttCaaCGCCaattaaaattattaCttCtCCCaCCatGCCaatCatCattattaataatCtaaaaGtCatCCtCttCaCttCGGCatCtatGtttttaCCtCCCCaatCGtGaGCGGCaaCGtCCCatataCCCCCGCCCGCGaCCCaaaCaCCtattttaaCaaCaatGatGCataatCCaaCaataataaaGtaCatGtttaaGCCCaCCaaaatCCCCatCCtaGtGCCCatCtttCttCattCCaGCCtCattatGaataGaCtaCCCaCaataattaCtaCtaCCatGCCCattGaCaGGCCataGtGaGtCatCtttttGGtaatGtCaGttCCGttaaGGatatatGaaatttCttttCGttaGtaaaCGtCaCtaatttaataGtattaCtataaatCCtttaGCCCCaCtaaatCtatttataatatCatGCtaaatCCtaCaCtCaaCatGGttatCatGatataCGCaCtCtCCaCtataCCaCCCatCataGCCatGttGGttattatCataCGCaGaaCtaatatGCatCaCaCtattCCCaCttCtCCCtCaCCCaCaatGCCttataaGaGCCataaGCCtatCatGaCaaaGCCGCCaGCGttGCtGCGGaGGGCCatGCCCatCatGaCaCttaCaCCttCtCtataGGCCatGtCatCGatCtattCCatttCCatCaCCttaGCattttCattaCGaCCCttCttaatataatCatCCtCaGtCtaGtCaaaCCttttttCtCtattaaaGttaCttCtCttCCtCCCtCtGCCattaataatGCtaCtaCCCaCatCataaaaaattCCtttaCttCttCttCCataaatGCaGaaCCCCttCCaaaaCCaCCGtCCCCCattCttCCCCCCaCCattatCattCatCCaGtCaCCatCCCCaCtCttaCtaGGCttGCCttCGCCtCaataCCtGaGttCCtCataCtCGtttttttCaCatCCaCaCatatCattaCaCCCatCtttaCaCCaattaatattCtaaCtCtGCCtCtGttCattaCtataaaatataCaaCaaCGtttCCtCtCaataCCCCtCCaaGGCataCtaCtCCCGtaGtGGCttCCtGCCtGttCGCCaGttCGCtGGCtCtatCaaCCataaCatCtCCCatGatGGCaCCCaaCCCCatCaCtaCGCtCattaaatCtCaCtCttCtCCCatGGCaCtCatttCtaaCatCatCaCtCaCaCtCaGCCCttGttCataCtttCaCCaGtGCCttCttCaattataGtCatGCaatCtCttatGCaaaatatGatttGtatCCaCaaatCGGtCaCCtCaataGtCaCCCatttGCCCtaGaCGttGCCCCCtaCGCaGGGaCttatGatCaaGCCGCtGatCaCaattttCatGGCGGCataGGatattatCGCCaCtCtCaCtaaCaCttCCCCCaGtCttttCtCtatGCCatCCCCaaCCaaGatCataCCCataGtGGCtattaatattCttGCaCCtaCaGCCatCGtCtttCtGtCCattttaCGCaCtaaGCtatCaCaaCttaCtGCCtCtatGCCCaCGatGattCtGCCtaaCaCtaCCtttCCCCCaGttGCaaCtCCGGCGCtGaCtaaCaCtattaCGCCCtCGGGCaatCtaCCaCtaatCataaCaGCCatGCtttCaCtttCatCGttCGCtCaCtCtGaCGCtaCtattaCCaCaCaCttGGtCaaCtttCaCatCaCCCtCattatGCaaaaaGtaGtCaaCatGCttGCCaCGCattCCaCGCCaatCCCCCCtCataattCCatCaGGGtGttCaCaCaGaGCatGattCCtCGaaCaCCaGtaCtttataCtCaCaCCatCaatCtGGtCaCttCtatCatGaCtCtGCCCatatCaCCCaCatCtataaatCCtCttCtCttaGGGGCaCtCaCtCCCtCCtCtaattCttCtattttCCCaCtaaCtCtCGtGttttCtCCCaCtaGaaCtatCtCCataCCCCCtaaCaCCaCCataCCCaCttCCCCGtCtaCtaatCCGGGaaaaCCaCaaGatttatatGaaattCCttttCtaCtGtaaGaGttaCaGtCttCtGtGGCaatCGtCCCCaataaatCCGtGtttGCaCtCttGttCaGCattCaCtaGCCCCCtaGaCattCttCtaGGCaaaCaCttCaaaatttGGtattCtGCataCCtaaGGaCaatGGCCCCtttttaaaaGGaGCttCaCCtttattttGattattCCtaGCtCtCatCatattCCtCCCattCCCaGtCaaCCCattaaCCCCCCtaCCaatCCtCCCaCGaattCCCattCttttttttCaCtatCCCCCtaataGattttaCCtaaGaCGCtaCCtCCaaataataCtGaCaCaaCCCCtCttCttataaCtaGaGCCatGtCCttGttGaataataCaCGttCaGtCtCaGtGCCtCttCCCtttCttCCCtGCaCaCCCattGCaaCtttCatGtCatCaaCaCCtattataaCtaCCCaGatGCtaaGaaCGaatCtaGGaCCtaCtatGttaaCaCtCaGaGtatatatttCaCtGtCCCtttCtaattaCtGaaCaaCtttataCatCaCtaCaaCCattaatCCtatCattaCaatGaatCCGCattCttCCataaCCttCaGaaCtaCGGCaGtGtGGGCGatGGttaatataCCaaCaaGCaCtaCtGaaGtaGtatCGCCCGtGCtGtaGCCttCtCtGCtGCCtaaCttGCttaCCatatCttCCGataCGGCGtataCGGaaaCtaCCaCGCCaatGCtaGtaaataCCatCtCaCCttCaCtaGtGtCCCtCttCtttatGCCCaaCatttCGCattaCCttGCCaCtCCCCtCatCatGGCCaCCaCCatGCtGCtGCtGGCtttaCtGCCCttaatGGaCaCCtCCCCaGtCaCCCCaCtGCCtatGttGGCCCCtCCCCtGaCaCtGCCCatCaCCtCaCttGCtCatatGaaGatGCtGGttaCaaCaatCaCtaCCGCaaCCtCCCCCatGCtGttttatGCCCtCattaCCtttCaCattCtCataGCaatGGCGCataCtCCtCaCaGaaCGCtGCtGaCaGCGCCCaatCtCttttaGtCtaCtttttttaCGatGCCaaCaCCtCaaCttGaCttCatGGtCaCtattatGaatCttaCGGCtaCttCCttCCtCtCCatGCtaaCCaGCtCtaCaGatCCCtCGCCaaCaaCtttGCCtatCataaataGaGCaCCGGGaCCtaCtaCCtCttCCaattCttaGttCttGtataaCGtttttatGGtGGtCatCaCttttCCtatCCaCaCtCaaCttCCaCCCaCtCCtaaGGCtGCCatGCtaatGCtGGttatCCaaaCCaCtCtGGaaaCatCaCCtttGtCCtCtaCtaCGtttCCGCtttCtataCtatCtCtttCGCCaGtGCCCataCataatCaCaCtaCGCatCCaCCCaGtCttGCGCCatatGCtCaCGttattaaCaaCaCtCCCattCtGGaCttCCaCGCaaCCCCtCCCaatCattCtaattCGttttattCCCCtCCCatCatttCCCCtaatttCGCCaGGCtGCCGGttGCCataaCGCtGGtaaaCaCtaatCattCttCtaaaCCCCCGCtaCCCCCaaCCtttCttCttaCCCCCaCatCCattttCaCtCtGCCCaCGCaGaCtCaaaCCatGGtCaaCattCtGCCCatGtCCaCttCatCCattCCttCtttCaattttattttaCCCCtCataGCtCtaaaataaaCaCCttCtatCaCGGtaaCatCCCatGCtaCtCtCtCCGCtCttaCCCCataCatGGCCaaCaatCGtGCCttttCCaGCCCCatCaCCaCCatGtCCattCCaGtCatGttttGCataatCCattttCttaaaCtCtGCtCCtttaCaCCtCCaCCtaCtaCtCCaCttCCCtttttGGCtattaatttCaaatCaaCCaCaCaaaCaaCaaCCCtCaCtaCCattCCCatCaCCattaCtCtattCCataaCCCCCGtGCttaCaCttaatCttatatatCtCCttCtttCttaGaaCttCCtGattCatCatCattaCttCGCCCtattaCtatCtttGCCCCCGCtCCttatGGtaCCaCCCGttaCttCCCaGtCCCCaCaCCaaCtatttaataaCtGCaaCCatCtCataatttGaaatCCtCttCCtCCtCCCCtaCtatCaCaaaCtCCCtCtGCtCCttaCCatCCaCCtaCGCattCCCCtCattttCtCaCtCCttGtCCaCttCCCCaGtCCCCCtaGCCaCtGGtatCaCCaCttatGCCtaCGCaGatGatataCCtttGtCttCCtaCtaaCCCCCatttatttaatttttttCataatttCCCtatattCCaCCCCCttttaaCtGttattattCtCtCCCGtCCtCtCCGCattCttaCttatCatttCCCCCtatttatGGtGttGGCaatGttGttttCCCCtCtttCCCCtaatCatttCCCtCtCaCttCtGtttCtttGCtatCtaCtaataaCaCGCtCGGtCatCttCCtCGtCCttaGtataGtttttCCtaCGaaGataaaCttCatCttGttCtCCttaGtCCCCttatCGCttttCattCCCCCattattttaattaattCCtCaCtaaCtaCGtCCaCCCCtCCCCtaCCttCtaCaCCGCtaGtaGtttCaaCGGCaCtCaCCaaGGCGCCaGCCaGtaCCaCCtttaCtCCtCtGGtCataaCCatGCCtaGCtCatCaCtCCtGtCGCCaCttCCGCCaaaaCtaCttaCGCCCtCtaCtCaCGtGtCGatttaataGGCaGttaCtaCCGCatCCaaCtCGCCttaGGCGCCaCttataaCaaataCaGCCaCaaCCatCtCtaCGGGCGtGGCCatataatCGGtaCtaaaCaCatCaCtGtttCCaGtttCtaCGGCtaataCCaCCaGCaaGCttCatatGCttCtGCCaaCtatGGCataGaCCaCCCGaGtGGCCtttataCtaaCaGtGGGGCCtCtGattaatCtttCaatCataCCGCCtaCCCtatCtaaGGGtCtGtCCatGaaCttaGttaCaGtGGtGGCatCaCtGatGtCtGaCCCtCCCaCtCtCGtaaCaaatCCaaaCtCaaCtaCaaGCCCaaCtaataaGCtGCCCatGCttCtCaCCtCCaCCataaCaaGCtCGtttCGGGtaCtttCttCCCCCatGGttaCtCCaCCCtaaCCGtattttaCtCCaaCCtCCCaatCatCtCttaCtttGtCGCCCaCGGCaatCaaCaCaaCCaaCaCaCCaattaGtCtaattCtCataaCaCtCCtGtCCaCCatGGCGtCCCtGtCttaatatCCCatGCCttCCCCaatttCtCCCCaCCCCtCtaCttGCCCGttaGtataaaCCataaCGCCatCtCttaaCaCCGtaCCGaCCCattCtttCatGGtGGCGaCCaaGCCCataatCataCCtaCCaCtaCCatGCttattaCCCCtaCCaCCtatataCCtttCttCtttGCtattataaaCGCCCtCattGCCttaCtCaaataaGtCaCCatGCCGCtGtCCaCCaCtaaCattCCaGttaCGGtGGtCttCCtGattGCatCCCaaaatCCtaCtaaGGtCttGatGCtaCCGatCatatCaaCtCttCttaCCattaCCattatCCttCataCaCCCattaaGttttCttttatCaCtttaGGGCCaGaCCaaGatGatatttCattatCtCCtGaCaaGatttCCGGtGtaGttttCCaaaaaCCttGGtCtttaCtGtGtttttGaCaaattCaCCtCCtaatGCtCCCtttGCattGtaaCattaaatttCataaCaCaGaaCaaaCtaGGGGttGCtGtaaaGGGatCCtCCCttGataaGtCaCtCCCtaCttCttCCGCataGataaaCGatCtaatCaGCCtGCCtCCtaGttataaGatCGGatCCtatttatCaaGtCCtCCaGatGatCtatttttCCCttaCCtCtaCttttCCCCCaCCCCtaGCaatCttGCttGatCtGCttaCttCCCaCttCataCtCtCtaCttCaGCttCaCCtttGCCtCCCCaCtCCCtCatGGtatCCttCtttCCatCCCtCCCaattCtGatCtatGatCtatttGCCtaaatCCGatCtatGCtCtaatCtGaCtttaCCCaaCaCGaCCCCtaGGtaGtCCCCCCaCtGtatGGGGaCCCaaGtCCtCCtaCCaCCGaGtttaCttataCCCGCtCttGtGaGCatCaCaCCaCGCaCCGGGCCCtattCtCaaGGGGGatGCatttGaGttCaGataCCGtCtaCaGGaaCCatCaaCtGGGaCtatttGCCatttatGCCCtCtCGaaCCCCaatttattGtCtaCtCGtaG
>c<->gHomoMito
cATgAgAccTgTATgAgggTATTAAggAgTgAgcccAcgTgTggATcgATTTccTATTTTgcTgTccccccTATcgAgcgcATAcgATTcgcAcAgcgTccAcggccAcgAgggTATcTgcgAcTATgTcTgTTTcATTggTcggTgATggTATTATTTATgcgAggTAgcTTgAATATTAgAccgcAAgATAgTTAgTAAAcTcTcTTAATTAATTAATcgTTcTAccAgATAATAATAAgAATTcAATcTgTcgAgAcggAgTTTggAgAgAcAgATgATAAgAAAAAATTTggAggAAAgggggggTgggggcgTTgTccggAgAcgAgTTAAAgAgATgTgTcggAAAggggAAAAAgAAAcAAgggTAAgAggAcggTAAggAcATTTgAAATTTTATgTTTTccgccTATcgAgTTTTAAgAcTgAggggggAAgTAAgAgATTATTTTggggTgggAgTgggATAgTAgTAATgTgATgAATAgAAgggggcgggATggTAgggAcgAgAgAgAgAggcgTcgTAAggggATAggggcAAggAAggAAAggggAAAcAgAggggggAgAcTTTATcTAcgTTAggTggTgAAAcgAATAgAgTcAAAATcTTTAcAgcccgTgAgATgAggggATAAAgAAATAccTTTccTggTAcggTTTgTATTAcgTgTTAcTAAcATTAgAgATcgAAcgATggggcTTggAcTcAcTTgAgggTgTAAATgAggAgcATgAAAAccAAgAAcgATgAAcgAgcgAcgAATcgAcgTgAAAAgcgTTAcggTAcggAgAgggggAgcccAAAgAcgAcTcATTAAggTTTAcgAATAAAgcAAAcTTTAAgTAAcgTATAgTAAggggAcccTTccTgAATTTgcTcggAcggAggcgccTgAgAgcATTAAgggAAcTgAATAcAAcggccgcTAAAcAcTcTTTTAcATgAgggggTggggAATAAAcgTAAAAgTgAggTcAcTTcTAAAAAAgTggAcTTcAgAgAAAATAcAgTAgcAAAcTccgTTTAAgATATgTcAAgAgAgAATAcgTAAcAgggAAAgTcccATTAcATAggggAgTATcgTTAcgggTAAAggTgAAgAcTTAAATgAAgAAAAgTcgTgcggAcAAgAgTAgcAcggAgAcgTTAAAAgTgAAAccAggTccgccTcgTTgATATgggTgTAcAccAcggTcTTgTcTAATgcATAAAggggcATgAAggTgAggAggTgTTcgTgAcggTATATAggcggATgTTgAcgAAAgggTcATcAAccgTAgAAAcTAAcgcgAAcTAgggAgcTAAAcAgcTTAccTgAAccTcTAcgggATcAccTccgAAcAAATcccgTAgATTTTgTAggggAcAAAAgTAgcATAcgggTTATcAAAgTTAAcccTgcAAccTccATTTAcgAcTAAAgTAAcAcTAcAcTcgTTAcTTcAAgAcccgggTcAAcgcgcTAgAgAggcgggcTgAgggTggTgAAcTATAgTTgAAAccAgATTTAAgTAAAAggggTAgcgATTTATATAcAccAcAgAAcTgcTAAgATccTAAcTcTAgTccAAAcTcgAgTTccAgcAAggAcAcTcTAcgTTAAgAgAAAcgAgggAAgTTAgAgTTAccAcATTTgAAgTTAAgTTcAggcgTgTcAcgTAAAggTAcggggAAAgggAgTggAggTTAgTAggAcAgAAggTTAcggAAAggATTTAgggAAATAAAcTATAccgcATAcAAATTcAAAggTccgcgAATAcATATAcTAggcgAAcccAAAcATcAAAAATTATAAggAAcgATAATATAcgAAccAgTAAggggTATAggTTgTcgATAATcAATTAAgTAcAAATAAgTTTcgAAccAcAcggAAAcgTAAcAgggggcAAAggAcAgcAcgTAggTAAcAAgAcgTAAAAcAcgAgAgggcTgTATcTAcgAAAATAcTcccAAcATTTATAccTAcAccgcAgAAAggTAggcAcggTccTcATAcgTccTTcTggAAcATAcAATgTTAcTTgAAgTTTAAATTTcgggAgAcAAgggTgTAAATggggTTcTAAATTTAAgTcTTAcTggAAAcAccAAgAcgTgTTTccAgAgTAccAAAAAAggTTcTAcAcAcAcTAAAAAATTTAAgAgggATAcTAccggTAAAAcgAcggAggAATTAAcAAAcgcTTgAAcgTgAAgAgggAgTAggTAAAAAATgggAAAgATATAAgTcAAgTggTgAgAgggAATTccAggAATgTATgAgggTATAcAAcAAgTAATcTTAcTATAAcTAAgATcAAAAgATTgTggTggcgATAAcggTcgcTgAcATTAAAAgAgTcAAgTcAgAATTAAgAcgggAATATgTAgAATgAAggAAgAAcTgATTATTAgggTgAgTcTgAAgggAAgAgAccgATcgTgATAAccAAAccTTAAAAAAAcTAAAAccAAgTgccgAAATgTTAggggcggTcTTTAggAAAAAgATgAggTgTAcgATgAggAcTATTAcAccgAggcggTcgggAcTcAgAgATcTTTAAgccggcgccTAgggTAAggcTcgAAAccTAcgATAATgAgTTcTTggTTAAATAcccAggTcTATcAATccgTggAgcAcccTTgAcgTcTgTgTTAgTTTTAAggAcTcAAATTcAggTcgggcTcAAcAccgcccgATAAgAgAcgAAcAgcAcAAcAgggTATccAcgTTTAATTTATTAATcgAAAgAcTAggTAAgAAAgggAgAccTggTAAAgTAggAAAggTcgATTAAAAATTTgccTTccccgcAggTgccAcgAcAAgggAAggTggcAcgAcTAgATcgTAAcAgTTgAggAcTgAAAcgcAAgTAgTATAgTgAATTcATggAATAAgTTcAggAAgccAAgAAcTTAgggTAcccATAAgAcgcgAATggTATTgTAcAcTggATATgAAgAATAcccTTTAgcAggTgcATcTTccATgAccAgATgggcATccTcgAcggcgTATTAAAccTTgcTTTcTTgAAgcATTAAAcTggTAgcTcATgTcAcTTgAcAggccAcTAATggAccTgccTTTgTATgTAgNTTgAAATTggTgggTcTAgcAAAccAgAAcAcAAATAAccggTAgTTgAgAAAcgcggTTgggggcTAAATcATATgATgTgAAgTTAcTATTATAgggAgAgggAgggAAcAAgAcccTTTcTTAAcATccgAcAcgggccTAATgcgATAAAAgTTAAAAgTTTAgAcTgAcAccTTgAATTggTgTTgTTAAgAAgATAgggATccggAAggTggTAgTggTgATTcTAgggATTgTAATgcgAATccgATTggTAATcgTTAggcAAgcAAAAATTgTAccgTATATAgAAgTAgcgAAAccggggAAgcTTcTAccggggTAgcccgTAgTAgAAgggTTgcgTcAgcggATAAAAgTgTTgAggAAAcAcggggTAAAAgggcggAgATgTAggATgAgggTgTAgATgAggcggggcAggTTAcgTgTgAggATgcgTgTTgTAgTATcAAggggggTggggATAgggAAgggggTccTgAAggTgAAggTAccggTggTATTTATTgTAcggAggTgTAcggTAcggcTTTAgTgAATggTgTcATgAcccTcAcgATgAAAgTgAAAgTAgcgggTcATgccgcgAgTcgcAcgAcTAcgggAAAgAATgTgATATcAAcTgAgggTAcggATgATTgTAgTATgAAgATTAgTAATAAcTccgTggTTTAAggTgTggAgggTTATgAgAAgAgAAcAAgAggTgTcATTAgTggTcggATgATcAgggTTccggATAATATcATTTATgTggAgAgTAcgAcAcAggAAggcAAgggggTTgcAggTTcggcAAccccAcTggcAAgTAcTgTgAccgTTgAAgATgcAATAgcggcgAccggggTTgcgggTATTgTTgATAcggcAATAgAgAAAgATTATTATAATAAAgAgggTgAggAgTAgAATgTTggTAccAAgAAgATATcAgcgAgTgTggggTcAAgTgTAgAgAAgATATTTTcTgAggAAcAgggTAgTTgTAAggTgggTcTTgTTATcAATTgcAAgAcgATAgggggcATTggcgTAgcAggAAgTgATAgAggTggTATcAAAAAAgTTggTAggAgTgAgggTAcgATTAgTTATATcATATcTgTggATAgggATTAgAATgTggAcgATTgggggTgAAAggTAAcAAATATcTgTcATAAAAcAcTTAgTTTcATAcAcTAAATAATAccAcgTTAAAgggggTTATTTgTAccAgTATcAcAATgcAAgggATgggTcAcAATggAAAATTgTggcTcggAggTATgAgAggggATggTAAAcTAAccTgAcgTAAATAAcgTATgcccgggATAggggcAAAATcTTccTTATAgggTTgggcTAgTAATTAATggggTccgggAAgggcTgATgTAgTgTAggATgTTTcgAccgAgAgTgATgAgAcgcgTAAcgTgcgAgTcATTTTTTAggTcAcTAccggTAcAAATAAAgATcgTAcgTTTTATTggAcTTgTAAggAAAAAAATAAAgggTgcTTggAgAcAAcgTcggATgAAcTATTTggTgAgcgAAcgAAggcgATggATAATggTTgTAATAcgTATggTgTTgAAgAATATAgTgTggccAgAATcAAggATAAggAATAgTAggAATgAATAgTgATgATTAATAATgATAATAcgTATAcgAATAAAAgTAccAATAcgggggTTTgAgTTgTcAcTgggAcAccTTAgggAAccgAggggTgTcAgATggccggTcgTTgTTgTgAgATcAgAAAAAgTAcgggggATgTgAATgATATAggAAATgTgTgggTgAgTAAAgcTAAcggTTgTggTgAgTgTgTgAATgTTATggATgATAcgAccgAcTTcAccTccATTAAAggAAAgggAcgTAgcgAAAATgTTAcgATAgTggTgAATTAgggAgATAccATcAATAATAcgAcTTgTAggcTAgAAgggTAAgATAAggATTgTTAATTTAAgTATTTATATTATggTAAgTAgTAggcgATTggTAgTAgTgAAgTTAAAgTggAcgAggAgcAgggTAgTAgTATgTgcgAggTcAAAgAAcgTAAgATcAgTAAgAgggTTAATTggATggAgggTggTgTgggTAccAccggTcgggggcgTAAggccgTTTTTcgggAAATcccggATTATgcAAcAATTgAgAAAAAAgAATAcggTgATgATggggAggATgATAcggAggATgAgggTggTTAAggTgTAgTTgTAggTAgcggTAATgTAgTggAggTgAATgAgAgTAgTggggATATgTAAgAAgcTAAAAATAAAATcAgAcTTTcAAgATAgAAAAgggAggggATTggTggggAgAgTgATgcgggTTAggAgcgTAgTggTAggTATgTggggTTTTATAgTAATAATgTTATAcAAATTTAccTTAAATAgAcAggAAcAcggTTgAAAcgggTgAcTAAcTTcgAATAgTTAATTTgTcTAAgAcgTAAccAgTcgAAAAggggAgTgTcgATgAAgTcAAgcgAAATgAcggAgTTTAATTAAcgTAAcgggTTAgTAcAggAATcccAgTTAAAgggAgAAAgAgTTAcTTAAgAcgTAAcgAgggTAATgAAgTccgTTgAATgTAgTTgTgggcggcggcccAAAAAAccgcccAcAAcggggccgAccTTTcAAcgTcgTTgTTgcAATTTcgAATTgAATATcAAAATgAggTgccAcgTccTAAAAAcAccggTAAggggTcTgTTTAcATTTAgAcTggAATcgTTgAgTgAcggATTTTAggTgAgggggAgTcATcTTgcggcAggcTTcAgTATTgTgTAgAAAggAgAAAcAgATTccAAgAgTATAggTATTATTgccgcgATcAcgTccAcTggTAccgAgAcgTgTAAcggTggTTATTgcAcggcAcgTcccggAcggAccgAAggTTgTAccTAAgcAggAgATgTAgAAgcTTATgcTgAgAcgggATcgATTTcTAATAATgTTgTTgATAcTAATAgggATgATAATgccAccgTTTccgAAgTcAgTAcTTggggTAATAATgccTcgggggcATATccgcTTTggggcgATAAAgAAgATAAcgTTgTcAgTgTTAggTgggTgTgTggTAgTggTcgTgcgATgTcgTATAcTccAccggccAcgAccAAgAccTTcAAgAcTgTAgggTgggTTAcgAcccAAgTAgTgggAgggTccAcggTggcTAcAggTAAggATgTTgTggTTAgAggTAcgAccTcTgTggTgTATgTTAccccggATgAATTTgATgAgAAgAATTATgAATATAAAAgggggTcggATAAgggAATAggAAAgcggggTgTTgcTgTcATggcTggTAATgAgAcgAcTggTAgTTgTggTATgTgTgggAcTggTAcgTcgTccgATgAgTATAgTAgTAAgAcAggcgAAggTgAAgAggAggTTgTTgcAggggcggccAccAccAcAggggATTgTATAggAAgAggTATTgTcATTTTTgccTgAgggTcAAcTTTATATTgTTATggTAggAccgTTgccAATAATgTgggATATTcTAAgTTAgTAgTggccAAAAAAAcAAggATTTccATAgATAccTATccTgTcAcgTATcATATgAATTccgTTggTAcccTTTATgcTcTcAcgAgAggATATATTTAgAcTAccAATAcAgcTAcAgAgAgcAcgATATTTgAggTggcgTAggATAATgATgcgTATggggAggccgcTgAAAcTATTTAcgTcAgTgcggAgAgTggAgccAAcgAATATcAAATcATgTcgTcgAcTcgTgTcAcgggTAccATTgATgTTTgTTTTgAggcTAccTccggTcAgTccgATTcTATTAcgAAAgTgATgAgTAcAgATgcTAgTAgAgcAgAgcTAgTAgcTTcTAcgggAgTTggAgTATcTggTATgAATAccAcgTcTATTTcggATgATAccAccgTTgATTgAgTcATTTggggTATTgTgAccgTAgAgggTAcAggAAAggTAgcggAAAATggATTTgAgTATgATATTgATgccgcTAAATgTAAgTTTgTTgggAgAAgAgTTTgTgccggTATggccAATcggggcAgcTTAgTgccAgTAggggcATcgATAgAggAgATcAAAgATggTATgATgTcTAccgTgATTgATTTgTgTAAgAcgAcTAATATTAATAATTTTgATcATTTcAcAAcggTTgcgTTgcAAcgcAAAAcTggTAATAcTAcAAcAAgggTggATAAAggTccAcTcAgTATATccATcggggggAgggTAggAgAgATTgcAAcAAgggcTATAgATAAAATgTAcAgAAAAAAccAAccAATgcAAggggggAAAcgTccTTTgAAcggAAggggATccggTggATcAgTTTTTgAAAAAccTATTAcAAAAAggATTTgATAAgTTTcTgAAAcTTAAATTATAccgTAAATggTATATATgTTAATccgAgATcgAcgcgAAcTAccTgTAgAAcAgcgTAgTTggggTATgATAcAAcAcgTTATgAggTTTgATcATgAgcgggTgATAATgATTTTggTTATgTcgTTggTAcTggTcTATcgggTTTTggTAAgAgTgAgAAgAAAAgTAAgTAATAgTAAgATgTgAcAgcgTgAccAAATAcAAAggcTgTcAAgTATggTcgggcggATgATggTAcTggTgATgcgggTgggATgggTAgcgATggTTTAgATAAgAcAgcAccTgAAgcATgggTgggTTAggATgAAATgAATTccggAggAATccTAgTcAAggTAgcAcTAgAggcAgTAgccgccAgTAATgTTgAAgTggTAgATAgTTgggggATTATTggTAcAAggAccgcAggTcgcAgTggTTcAgcTTcAgAATgcAcTAcTAgTgggcATTcAAcgggggATTgcTATAATAATTAgATgAgAAcAgcTgTTcgAgTgATcAcgTcTggggAgATTAccgTTAAAAAgAcATcgAATTgggccAgcTgTAAAggAAAggAgTTTgAggcgTAgAgcAggcccccTATAgTAgccTgAATcgTgTcAAATgTcTccAcgAAAggAgAcTTTgATcgggATgcTggTAcAATTAATTggggTAAAAATgTTTcAAATAcccgggcTATTTAgggTATAcgAgggggTgTAgggggTgTAcAcgggAgTcTAAAcgTAAgTTAcgATTAAggTTTTAAcTTAAAcATTAAcAcAAggAAgAggTgTTTAgAcTcAAATcggggAAgTAAATAgTAggcTATccgggAggATAATTAgggggATAgTggTTAgAgTATTggTgATgAgggAAgTAAAAATATTAAAgAgAAAgTAggAggTAggTgggTgAggAAAcgggATAAAAATAAAAAATTATAAgAAAgggTcAcAAggAAAATcAAgcAAAATgTcTTgcgTTgATTgATTcgggggAgAATggTAccggTAgggcggcgAcTAgTcATgATTgTATTTgggggTgTATTcATggggAggTggAAATATgTgATgAAgAAggcAgTAATgAggAgggAAgAATcAgTAATgAAAgTAAggTgAAAAgAAATcATAAggATAgAgAAgAgTAAAccAgcAAggTcATgTgTTATAgTAcTATggTTAATgATTTTTATTcggAgAAgTAAggTggTgccAgTggTcggTgAgTgATTTAgAggAAggAgggAAgTATgTATAAAggTAcggATccggATggggTTATcAcgcccgAgAcTcATTATAccgTTTgcgTgTAAcATTAAAAATcgggTAcgggAgTTgTTAggAgAAccgAgAggTAgAggggTTATggggATAgTAcTTATTATgcAAAggATgAcggTAgTgATTgAAggAATAcgggTccggcTAgcggTAAggcgTAAgATTAgTcgAccggAggTAgTgATcgAggTAATTccAAcgcggAgggTAcgAATATgAAggATTAAggTTgggTgTAgAgTTATgATgTTgAgAATTgTAATTgTAgTcAgTATggTAcAAATgcgTcTgcggTTAATggAAcggTAgcTTTTgAgAgTTgTAcTAAcggTgTAggTcgAgcAgAAgAgATAATcAgggAggAATgAgATcggTATgATATAcTAAAAgggAcgggATcAggggTAAgAccccgggTgTgAcgggTggTAATcAggTggccggTAcggATcTcATTTgAgTTggAgTggATAAgcgTggTgATAgTAccggTAgTAAggAAgAgAgTAAggATATAggAATcATccgcgcATcTAAgAgcAcAAAcgAgATAggAAccggAggAgAgAggAggTcTggAAAAAccggTTgcATAgcccATAATggTATTTATTAggTgAcAAcTTTTTTTgTTgcgAccATTTTTgTcAcggTTTTAggAgTggAcggTAcggggTAggggggAATTAccAcccgAgTccgggggAAgAccgATgAggggcgTAAATggggTAcAAcTgggAgTggTAAAgAgATggcTATTAgTgcgATgAccAcTATgAATgAggTcAcgTgAggATAcTgTAATAcAAAAgAAggcAAAggAAATAATTgAAcgAgTcgTTATTAgAATTTTAgTcccTgTgTATTTTAgggTggTAgAAcggTgAcAcTAgTTgcAcTgTgggTTgAggATTTggcAgccgATgTAgccgTgAAgATTTTTTcTAcggAgAccgTTggAgccAgTTgAgcTgATTATTccgTgAAgTTTggTgAgTATgTcgTTgATggcggAAgTAATATTTgAgTTTAgATggAAAgATgAgTTTccgTTgcAAcggcggcggTcATAgTccgATTTTcTAcATcTccTTTcAgTATTTgTcTATcTgTggATgTATTcATcAcccTgTTAgTgTTTTAcTATAAATAcTAggcTTAAgTTggAATTAAgTAcTTTTcAgAAgATTgAAAAAAcAcTAATAAAgTTgcggTTAATTTTAATAATgAAgAgggTggTAcggTTAgTAgTAATAATTATTAgATTTTcAgTAggAgAAgTgAAgccgTAgATAcAAAAATggAggggTTAgcAcTcgccgTTgcAgggTATATgggggcgggcgcTgggTTTgTggATAAAATTgTTgTTAcTAcgTATTAggTTgTTATTATTTcATgTAcAAATTcgggTggTTTTAggggTAggATcAcgggTAgAAAgAAgTAAggTcggAgTAATAcTTATcTgATgggTgTTATTAATgATgATggTAcgggTAAcTgTccggTATcAcTcAgTAgAAAAAccATTAcAgTcAAggcAATTccTATATAcTTTAAAgAAAAgcAATcATTTgcAgTgATTAAATTATcATAATgATATTTAggAAATcggggTgATTTAgATAAATATTATAgTAcgATTTAggATgTgAgTTgTAccAATAgTAcTATATgcgTgAgAggTgATATggTgggTAgTATcggTAcAAccAATAATAgTATgcgTcTTgATTATAcgTAgTgTgATAAgggTgAAgAgggAgTgggTgTTAcggAATATTcTcggTATTcggATAgTAcTgTTTcggcggTcgcAAcgAcgccTcccggTAcgggTAgTAcTgTgAATgTggAAgAgATATccggTAcAgTAgcTAgATAAggTAAAggTAgTggAATcgTAAAAgTAATgcTgggAAgAATTATATTAgTAggAgTcAgATcAgTTTggAAAAAAgAgATAATTTcAATgAAgAgAAggAgggAgAcggTAATTATTAcgATgATgggTgTAgTATTTTTTAAggAAATgAAgAAgAAggTATTTAcgTcTTggggAAggTTTTggTggcAgggggTAAgAAggggggTggTAATAgTAAgTAggTcAgTggTAggggTgAgAATgATccgAAcggAAgcggAgTTATggAcTcAAggAgTATgAgcAAAAAAAgTgTAggTgTgTATAgTAATgTgggTAgAAATgTggTTAATTATAAgATTgAgAcggAgAcAAgTAATgATATTTTATATgTTgTTgcAAAggAgAgTTATggggAggTTccgTATgATgAgggcATcAccgAAggAcggAcAAgcggTcAAgcgAccgAgATAgTTggTATTgTAgAgggTAcTAccgTgggTTggggTAgTgATgcgAgTAATTTAgAgTgAgAAgAgggTAccgTgAgTAAAgATTgTAgTAgTgAgTgTgAgTcgggAAcAAgTATgAAAgTggTcAcggAAgAAgTTAATATcAgTAcgTTAgAgAATAcgTTTTATAcTAAAcATAggTgTTTAgccAgTggAgTTATcAgTgggTAAAcgggATcTgcAAcgggggATgcgTcccTgAATAcTAgTTcggcgAcTAgTgTTAAAAgTAccgccgTATccTATAATAgcggTgAgAgTgATTgTgAAgggggTcAgAAAAgAgATAcggTAggggTTggTTcTAgTATgggTATcAccgATAATTATAAgAAcgTggATgTcggTAgcAgAAAgAcAggTAAAATgcgTgATTcgATAgTgTTgAATgAcggAgATAcgggTgcTAcTAAgAcggATTgTgATggAAAgggggTcAAcgTTgAggccgcgAcTgATTgTgATAATgcgggAgcccgTTAgATggTgATTAgTATTgTcggTAcgAAAgTgAAAgTAgcAAgcgAgTgAgAcTgcgATgATAATggTgTgTgAAccAgTTgAAAgTgTAgTgggAgTAATAcgTTTTTcATcAgTTgTAcgAAcggTgcgTAAggTgcggTTAggggggAgTATTAAggTAgTcccAcAAgTgTgTcTcgTAcTAAggAgcTTgTggTcATgAAATATgAgTgTggTAgTTAgAccAgTgAAgATAgTAcTgAgAcgggTATAgTgggTgTAgATATTTAggAgAAgAgAATccccgTgAgTgAgggAggAgATTAAgAAgATAAAAgggTgATTgAgAgcAcAAAAgAgggTgATcTTgATAgAggTATgggggATTgTggTggTATgggTgAAggggcAgATgATTAggcccTTTTggTgTTcTAAATATAcTTTAAggAAAAgATgAcATTcTcAATgTcAgAAgAcAccgTTAgcAggggTTATTTAggcAcAAAcgTgAgAAcAAgTcgTAAgTgATcgggggATcTgTAAgAAgATccgTTTgTgAAgTTTTAAAccATAAgAcgTATggATTccTgTTAccggggAAAAATTTTccTcgAAgTggAAATAAAAcTAATAAggATcgAgAgTAgTATAAggAgggTAAgggTcAgTTgggTAATTggggggATggTTAggAgggTgcTTAAgggTAAgAAAAAAAAgTgATAgggggATTATcTAAAATggATTcTgcgATggAggTTTATTATgAcTgTgTTggggAgAAgAATATTgATcTcggTAcAggAAcAAcTTATTATgTgcAAgTcAgAgTcAcggAgAAgggAAAgAAgggAcgTgTgggTAAcgTTgAAAgTAcAgTAgTTgTggATAATATTgATgggTcTAcgATTcTTgcTTAgATccTggATgATAcAATTgTgAgTcTcATATATAAAgTgAcAgggAAAgATTAATgAcTTgTTgAAATATgTAgTgATgTTggTAATTAggATAgTAATgTTAcTTAggcgTAAgAAggTATTggAAgTcTTgATgccgTcAcAcccgcTAccAATTATATggTTgTTcgTgATgAcTTcATcATAgcgggcAcgAcATcggAAgAgAcgAcggATTgAAcgAATggTATAgAAggcTATgccgcATATgccTTTgATggTgcggTTAcgATcATTTATggTAgAgTggAAgTgATcAcAgggAgAAgAAATAcgggTTgTAAAgcgTAATggAAcggTgAggggAgTAgTAccggTggTggTAcgAcgAcgAccgAAATgAcgggAATTAccTgTggAggggTcAgTggggTgAcggATAcAAccggggAggggAcTgTgAcgggTAgTggAgTgAAcgAgTATAcTTcTAcgAccAATgTTgTTAgTgATggcgTTggAgggggTAcgAcAAAATAcgggAgTAATggAAAgTgTAAgAgTATcgTTAccgcgTATgAggAgTgTcTTgcgAcgAcTgTcgcgggTTAgAgAAAATcAgATgAAAAAAATgcTAcggTTgTggAgTTgAAcTgAAgTAccAgTgATAATAcTTAgAATgccgATgAAggAAggAgAggTAcgATTggTcgAgATgTcTAgggAgcggTTgTTgAAAcggATAgTATTTATcTcgTggcccTggATgATggAgAAggTTAAgAATcAAgAAcATATTgcAAAAATAccAccAgTAgTgAAAAggATAggTgTgAgTTgAAggTgggTgAggATTccgAcggTAcgATTAcgAccAATAggTTTggTgAgAccTTTgTAgTggAAAcAggAgATgATgcAAAggcgAAAgATATgATAgAgAAAgcggTcAcgggTATgTATTAgTgTgATgcgTAggTgggTcAgAAcgcggTATAcgAgTgcAATAATTgTTgTgAgggTAAgAccTgAAggTgcgTTggggAgggTTAgTAAgATTAAgcAAAATAAggggAgggTAgTAAAggggATTAAAgcggTccgAcggccAAcggTATTgcgAccATTTgTgATTAgTAAgAAgATTTgggggcgATgggggTTggAAAgAAgAATgggggTgTAggTAAAAgTgAgAcgggTgcgTcTgAgTTTggTAccAgTTgTAAgAcgggTAcAggTgAAgTAggTAAggAAgAAAgTTAAAATAAAATggggAgTATcgAgATTTTATTTgTggAAgATAgTgccATTgTAgggTAcgATgAgAgAggcgAgAATggggTATgTAccggTTgTTAgcAcggAAAAggTcggggTAgTggTggTAcAggTAAggTcAgTAcAAAAcgTATTAggTAAAAgAATTTgAgAcgAggAAATgTggAggTggATgATgAggTgAAgggAAAAAccgATAATTAAAgTTTAgTTggTgTgTTTgTTgTTgggAgTgATggTAAgggTAgTggTAATgAgATAAggTATTgggggcAcgAATgTgAATTAgAATATATAgAggAAgAAAgAATcTTgAAggAcTAAgTAgTAgTAATgAAgcgggATAATgATAgAAAcgggggcgAggAATAccATggTgggcAATgAAgggTcAggggTgTggTTgATAAATTATTgAcgTTggTAgAgTATTAAAcTTTAggAgAAggAggAggggATgATAgTgTTTgAgggAgAcgAggAATggTAggTggATgcgTAAggggAgTAAAAgAgTgAggAAcAggTgAAggggTcAgggggATcggTgAccATAgTggTgAATAcggATgcgTcTAcTATATggAAAcAgAAggATgATTgggggTAAATAAATTAAAAAAAgTATTAAAgggATATAAggTgggggAAAATTgAcAATAATAAgAgAgggcAggAgAggcgTAAgAATgAATAgTAAAgggggATAAATAccAcAAccgTTAcAAcAAAAggggAgAAAggggATTAgTAAAgggAgAgTgAAgAcAAAgAAAcgATAgATgATTATTgTgcgAgccAgTAgAAggAgcAggAATcATATcAAAAAggATgcTTcTATTTgAAgTAgAAcAAgAggAATcAggggAATAgcgAAAAgTAAgggggTAATAAAATTAATTAAggAgTgATTgATgcAggTggggAggggATggAAgATgTggcgATcATcAAAgTTgccgTgAgTggTTccgcggTcggTcATggTggAAATgAggAgAccAgTATTggTAcggATcgAgTAgTgAggAcAgcggTgAAggcggTTTTgATgAATgcgggAgATgAgTgcAcAgcTAAATTATccgTcAATgATggcgTAggTTgAgcggAATccgcggTgAATATTgTTTATgTcggTgTTggTAgAgATgcccgcAccggTATATTAgccATgATTTgTgTAgTgAcAAAggTcAAAgATgccgATTATggTggTcgTTcgAAgTATAcgAAgAcggTTgATAccgTATcTggTgggcTcAccggAAATATgATTgTcAccccggAgAcTAATTAgAAAgTTAgTATggcggATgggATAgATTcccAgAcAggTAcTTgAATcAATgTcAccAccgTAgTgAcTAcAgAcTgggAgggTgAgAgcATTgTTTAggTTTgAgTTgATgTTcgggTTgATTATTcgAcgggTAcgAAgAgTggAggTggTATTgTTcgAgcAAAgcccATgAAAgAAgggggTAccAATgAggTgggATTggcATAAAATgAggTTggAgggTTAgTAgAgAATgAAAcAgcgggTgccgTTAgTTgTgTTggTTgTgTggTTAATcAgATTAAgAgTATTgTgAggAcAggTggTAccgcAgggAcAgAATTATAgggTAcggAAggggTTAAAgAggggTggggAgATgAAcgggcAATcATATTTggTATTgcggTAgAgAATTgTggcATggcTgggTAAgAAAgTAccAccgcTggTTcgggTATTAgTATggATggTgATggTAcgAATAATggggATggTggATATATggAAAgAAgAAAcgATAATATTTgcgggAgTAAcggAATgAgTTTATTcAgTggTAcggcgAcAggTggTgATTgTAAggTcAATgccAccAgAAggAcTAAcgTAgggTTTTAggATgATTccAgAAcTAcgATggcTAgTATAgTTgAgAAgAATggTAATggTAATAggAAgTATgTgggTAATTcAAAAgAAAATAgTgAAATcccggTcTggTTcTAcTATAAAgTAATAgAggAcTgTTcTAAAggccAcATcAAAAggTTTTTggAAccAgAAATgAcAcAAAAAcTgTTTAAgTggAggATTAcgAgggAAAcgTAAcATTgTAATTTAAAgTATTgTgTcTTgTTTgATccccAAcgAcATTTcccTAggAgggAAcTATTcAgTgAgggATgAAgAAggcgTATcTATTTgcTAgATTAgTcggAcggAggATcAATATTcTAgccTAggATAAATAgTTcAggAggTcTAcTAgATAAAAAgggAATggAgATgAAAAgggggTggggATcgTTAgAAcgAAcTAgAcgAATgAAgggTgAAgTATgAgAgATgAAgTcgAAgTggAAAcggAggggTgAgggAgTAccATAggAAgAAAggTAgggAgggTTAAgAcTAgATAcTAgATAAAcggATTTAggcTAgATAcgAgATTAgAcTgAAATgggTTgTgcTggggATccATcAggggggTgAcATAccccTgggTTcAggAggATggTggcTcAAATgAATATgggcgAgAAcAcTcgTAgTgTggTgcgTggcccgggATAAgAgTTcccccTAcgTAAAcTcAAgTcTATggcAgATgTccTTggTAgTTgAcccTgATAAAcggTAAATAcgggAgAgcTTggggTTAAATAAcAgATgAgcATc
>c<->tHomoMito
GActAtAGGctcActAtttcAccAAttAtctAtGGGAGtctcttAcGtAcccGGcAcccctGctcGGGGGGcAcGtAtGtGAcAGtAccGtGAGAtGtcGGAGttGGAGtAtttcAcGctGtAGcActcGctcccGAccttcGttctActtcAccAcccActGtAttcAtGcctAAcAccAtAGGtGAAtAcAtccAtcAAAGcGcGccAAccAAccAAcGtccGcAGGAtAcAAcAAcAAtAAccGAAcGctcGtAtAGttAtcccttAtAtAGAtActAcAAtAAAAAAcccttAttAAAtttttttctttttGtcctcGGttAtAGtAtccAAAtAtActctcGttAAAttttAAAAAtAAAGAAtttcAAtAttAGttcAAttAGAccctAAAccccActccccGGtGGcAcGtAtccccAAtAGctAttttttAAtcAAtAtAccAccccttttctttAtctttAcAtcAtcAActctActAAcAtAAtttttGtttActtcAtttAGtAtAtAtAtAttGtcGtcAAttttAcAttttGAAttAAttAAAttttAAAGAtAttttttAtAGcccAcGcAGtccAttcttctAAAGtAAcAtAtcGAAAAcGcccAGAtGGGtctAtActAttttAcAAAtAAAcAGGcccGGcttcAGttccctcAccAGtctccAGcAAGAccAtAtAcGtAAGtActtttGccttAGcGAGcctAtttctcAAActAttAtGActAAAAGGAAtAAGtActAAGtAtGtAGtAAcGtAGtctAAAAtGtccAGttcAGttAtAtttttAtGGGAAAtAGtAGcGAccAAttcccAGtAAcAAAtGAAAGcccAAtcAAGtcAcAtcAAttttAGGGccGGctAAccctGcGttAGttAttGtGGctAtAtGAccAAtttAAGctAAcAGAAGttGGtGcAAAGAGcGccccAGActAtttttcttttAAcAAAGtcAAAAtctAttcGAGccGcAAAAAAtcttAGccGAtAtAAAAcAGAtcAtGAAAGcGGtcccAAtAcActcGAAtAtAtAAcAGtcAAGAtttAAAtcGGGAccAGAcAttttAtcAcGtccAGtttcAAAttctAAtAGccAAActAAtAAAAtcGtctGttAGAAtAtcAtGAGttAtAGtccAAAAtctAAAGGAttcGGtGGcGtcctAcActttctcAGAGGAGttcGcctcGcAActGAcAAAttttGActAAttctAttAttctccGtctAGttcAcAcAttGttActcctAGtAAAtttcGAcGAAGGtcAtAAAGcAAGtGtAAGcAtttAtGcAAAGAtGccAGGctAAGGcGcAGtttAcGAGGcGGtAAGAAAcGGGtcAtAcccctcAttttAGAAAAtcAtGAcAGtttccAcGAAAtccAAGGGctGAAGGcGGAcccAGtAGcAAAtcAAGAGcAGAGcGtccAGccGAAtAGGGtttcGAAGtGtGcAtAtAttGtttGctAtttcttctAAGcAcAtcctAAAGGAtAcccAAtcAAAAttttcAtGtAcccAcAcAGAGGAGAtAAGctGcAAtAcGGcAAGcGcAtcGGAAAGcGtAtccGGAtGAAttAGAGcGcAGtccAAtAtAAAGtAtttAAtccAtAtccAGGAGAccctAAtccAAtccGAttGtctcGAGtcAAAttcAGttttAAAtttAtcttAttccAtcAttAGAtAAttccAGttAAAttAcccAtttAAAcAAAGcAcAGGtGAcAGAAAccGAAAttcGGtGtAAcAGAcAcAGcAttGtAAGGGAAAGAcGAAAAAccAcAAttAAGtAcAAcAcAGtAAGGAtcAAttttcAcAttcctcGtAcAAcGAAccAAtcAGAAAcAAtcccGtAAGGAGAGttAAAGtcAAGAtttttGAAAttAGAtGAGtcAttcAAGAAtAGtcAAAAGAGtAtAtttGctcAcGcAGtAAAAcAGcGGGAAGAcccAcAGGcAGAGGtGAtAAAttcAttGAGttcGGcGAcAGtcGGccGcttAAGAcAGAActccAGcctAAtcccAAAcccGtttAtAGAAtttctcAAActtttccGcAAAcccAAtcGccAGcttAAAGAGGAAtAGtctcccGGAtAtcAGGAAAAAAttccGcAGAGAGAGcAAAAAAcccAAtAtttAcAGcAGGttcAAAAGtAGttAttAAccAAGAAAGtGcctAAGtctAAtAtttAtcAttcAAAAAActttAAAtAcAcAAtcGAAtcttctAtAtttAAccGGAttAActcActAtttcAcAGAAGAAtcAAcGccAGcAcAAGcAAtAcGAAAAtAcctcttcttGtAcAAGttcGtGctAGAccAAAAtAtcGAAtcGAtAAccAAtAGtttAAcActcAtAActAAttAAtAAGctAccAccAtttctAtcGctAAtttAAtAtAGGtAcGtctAcAAGGAAAGGccAAAAAAAGcAAAAGGAAtctGGtAAActccAttttGttcGcccAttAAAAAtActAttctcAGtActAttAGcAccAGAGGtAttGttcGtttAGcGAtAtAcGcccAAtGGttGtGGcAtttcAAttGcGtAAAGGcAGtAcAActAtccGccttccAAAcAGGGAttcGcAcGAAcGGtcttAtGAGGGcctAGtcGctctccAtccccAAttAGcGAAAccGAttcGtttGcGAAGAGGtGGGtAcAAtAtAGtAAGAtGAGAAGAtttcAcGGAGtcccAAcccAccAAcGtAAAtAGcAttcAAtAAAtttAtAGGcttcAAAtcAttAAAttcGtAccAAAAAccctGGccGGGGtGAttctGGAGtAGAAtttAAttcttGAGtAGcAtAcGtcAAGAtcctAttAGctAAAGtGAAtcAtcAcAtctAAccGActtAAcAAtccGAttAAtGGAAtAAGccAtttcAGGGAcAAtAGtGtAActtcAcctcAGAGcttAcActAAtAAcAGGGcccAtGAttctGAcGccGGActAGGAtActttGAcGGcGtAGttGtcAccAAAGGcctGcccGcctAAtGAccAAAGcttcAtGcGActcGAGcctAGAttGGAGcAActtAGGctGGccctcActcAtNcctAAAccttctttcGcAtGAAAGGAtAAGAGAAAcAAGGttcAtcctAtAAAGtGttcctttttGcAAAcGAcActActctAAtccAGcAccAcAtttAtAtttAtttAAGAAtAGGGcccGccAAGAcGGtAGAGtttGGcAActGtAcAAAAtccAAAAtcccAtAGctAGAGGcctAAccttctcctccAAtAAtAcAtttAcGGttAAttcttcAtcttctAccGcAtttAcctcAActGtAAcGGtAccttcAAcGtccAttGAAtGAAAAAcctcAGGtcAcAcAtAAtcAtGtAAAGGttttAAtGccGcAGGttttcAtGGGtcAtcAtAAtttcctGtcGAtGttAcAAAAtctcctAttAAAGAGttttcAAAAtttGttAtActcAttActAtttctcAtActAttGttttGAttccAGtctctAttActGtctcctcAtcAcGAAttttttcttttAcAtttAAtttttcGGctAAttctAAttcAGGttcttcAcccAcctcAGttAttctcAGttcAGttGcccAtctAActtctcGActAGGGcGAGtActAAAtctAAAtcAtGtttcGActGGtGtAtcGtGAGtAGcAGtttAAAtAActctAcAcGAAGctAtttcAGttActAcctcAtcActAAtAccAtcAAcAAGcGGtcttcccAAttctcttAtttccActAtAAtAtAAGAAtAttctcGAccAtcttcGttActAcGAtttccGGttAcAAcAcGAcccActcttAtAtcAGtAGAGAttAAttGAAtttttcctGAttccGttGAAGGGGAGcttGAAtcAGctctAGGtcctAAtActGAAcAtGttGtAGGttttcctGtttcAcctcctAcAGttGAAcAtAtAAAtAccAccAcAAcAAAtAtttctAttAtcAtAActccttcAGGAAtAAtAcAcGAtGtAtctcttttcGAAtctcAtAtAAtAcAccccGctAttAAGAtttcAtcctcAAttctttcGcctccAcGAAcctGAAtAGtAcAtttttGAccttGtcAtGAttAAtctAcAtAttcttcAcGAAAAAAtccttcAttAtctAtttcAGtAccAtccAcAcGAcAcGctcttAcAtttAccAtAActcttAGtAcctttttctAAAttcAAGAAAcAcGctcGAcAAAAGAGccAtcccGAcAGAGcAAAcAAcAGGAGtccAAAtttttccAccctcAGGAtcAcGAGAActGAAtttActttcGAGAActtAAAAcctcttGcGttAttcActAtAttttActtcAAAGcAAGGctAGtcAAAcAAGtcActGGGtttAcAttttGAAAAcGccGGccAcAtttcctttGcAtcAAccAActtttcGGtttAAtttGctActcAtctcAttActcccGtAGGtAtAtctActAtAGtGtcAAGtctGtAtcGAccccccAttcGAGcAGGttcAGAAAcAAAtAcGtcAGtccccAccttAGcctcAAttAAAAAAAcAAAtttctGccttAtAGAAGtcGttActAAGcAcccttctAtGtAAGtAAttGtActtAcAActtcctcAAcAGtcActtctcctAAtAAcAcAtctcttGGAtAAcGAAttAcAAttAAcAtcAttAActAAcAtctActAccAAcAActAcAAcAGtcAcAGtAAcAAAAtcAGGAAcAGtttttccctAtcctcGAGctttAGAGGccAtttAAGGtAttttctcGAtActtGGttcGtcctcctctAtAcGAtAAAAAtcAGtttttActctAActAcAcAttAAActctctttctAtcAAAtGcAAGttcctcttctAtctctctAActccActtActAcAGtAGGtAGccGAGGcGGAccAAAttAAAtttAGtcAtGtAAAActccAGtAcAtcttctAAccAtttAtAcAGGAcGAAcAAcAGtAGcctcAttGcAtAAtttcAAtAcAAttAcctccAAcccAAtcAcccAcAccActtcAAtcAtcAttGtAccttcAtcAtctAAtccAAAtcttAGtAttAtGAtttcAtcAtcActctGtAttcGAAAtAAGtcAAtAcGAtcAAtAtttccAAccttActtAtttcttctctttcAGGAGGttcGtttttGtcAAttGGtcccccGtttAAAcGGGttAccActGAAGAAcctAtAAAAAAtAAcAGttctActActtttAttActAcAGttAttActAtttcttccAAttctcAtcctcAttcAtGttcAActcAtcttAttctAActAtAtcAtcttttAcActcAAtAAtGcAAAAAcAAAAcGAtAGcccGAAtAcAtAAAAtttAttttAccttcttttAtAtctActGtttccAttAtGtcAtcttcAttcActcttttccccAcAtcAAcAActccAcAGAAAcccAGGccAAAcAtAGAttAAGAGttcctAAAGtttctAGcAAGccGtAAcAtccAAccctcGcAAtAGtcAAGGAtcGtAAAAttttAtctcGtActAAtcGAAtGtAAActAGttAtcccAAccAAGtcAAGtttccAtcAGAttAAcGGGAtccAAAtttAtAAAtAtccAGccAAtAGtcAAGtAtttcAActAAtcGGtcctAActcAtcctctttGttGttGGGAAAAAAGGtGGGAGAAGttttGGtAGGcccGAAGtcGtcctcctGAAcccGtAAcctAAcAcGAAAActAttctGGAGtcGGcAAAAAGAGGttcAAttttcGctcccAGAcccAtAGcttAAcGtcctAtctAGttAccccAttctAtttttAtcGAcGcctGttGAttGccGAtcAcctctcAtAAAttAtAAAGAtAccGGAAtAtcAcAttcAccAcctGGtGtAcGAGtcGGAGcttcAGGtAtAGtctcAAGttcttccAcctGAGttGAGtcGGGttAGttAGGtAAttcctcAGGcAAtGAttAtActcAtAAtGccActGctAtAGtttAcGtAcccGcAAcAActcctcctAcAGcAAcAtttActAcAActGGAGGtcccGGtAAtcGAtcAGccttttcAAcAActGGcGtttttGAcAcGGtGcccttttGtAcAAAtAAtAcAAGtcctcGAtctccAttctttctctcttcAtcttcGtctGtActcGtcAcAGcGGAGGttGGAGtAGGAAtAGGccGAAtAGctcAtttctttccAGtAGGGAAtcAtctttAtttcGGAGttcttGcAGAttcAAttActcctcttccAtAttcAGtAGGcGctcttctcActccAGGGGttActAAccctActAtAAtAAccActAAcAcAAAAtttttcGttAcAAtttAAcAttAAAtGttttctcctGctcGActtGcttcAActAtAGtAGcttcAtcctcttcActctctttAGcttcAGtcGtcGGtActAtcAcAtcAtcAAtAGAttGtAAttctAAtAttAttcctcctGAttttGttGGAGGAGGAGAttttAcctcAcAttAAtAttcAcctcGAccccctGGctAtttcGAAGcccAcAcctccActtcAttAGGtcctGGAAcAActctttAcAccGcAAtccAtcAtcttGGAAAAAAAGAAttAcccGGAcAtAcAGGcAcGGctcGAGtcAcGAcActAAccGGtccttcAGGGcccActGcGcGAGtAtAttAcAcAcccAtAGcAGGAAcAGAtGcAGAtAtAtGAGtAcAccctAttcttGtcAttAcAActActGtcActtttAttGGtGctAAAGcAcccAGtcGAtctGttAtAtcttAtGGAAGtAAcAcGAAAcGActcGtcGtAGcGtctcGAGtttcAGGAcctActccctcccctAttGcAGGcGGttcGAtcGGtAccGcAccAGtAAAtctActAtcAGAtActGcAtcAtAtGAtAtGcAtcAtGccGcAGtttAtccttAtcAcGcttcActAAcAGGAGtcGcAcccGttActAcAGGAGGtcctAcctAtcGAcccttttcAcctctAGGtcAtAtttcAGAttAAAttcAtGttAAAActtAccctAtcActAcAcctActGGtGcAAActcAAtccctcctttAtAAtAtccctctGGttcActtGGAAcGttttGAtGccAtctGGAtcAttttGAcGtAcAtAttAtAcGAAAtActtcActActcGcAGGtctAcctAccctctcAAtAGtAGcAAcAccAAcAAcccctAcGAcccGAGAAGttcctGtcctGAAGtGAAAAGcttcAAcAGcAGAAGAAtttcttAcAAAttcGGAGcGAtcAcAcGGAcGttttttAtttcAttAtAtAcctGAAGAAtttGcAcAtAcAAAActcAGAtAAAAAAGGAAGGAActGAAttttttAAAGtcGGccctAAGttAAttttAcGGttcttAcGAtccccctAAAAAGGcAccAGAAAAAttAccctAcAAtcccGctAAAGccAAAccAcAGGtcAAActtcAcAcActccAAcGGtAtAcGtAGtGtAAGcAGGctcAtAAGAtGtcAtccttttcActAcAGAAGAGtccActAttccctAcGActAtGtttctAcAActAccccttccActcGtccttcAGcttcGcAcGtttccccttcAAtAtctAtAAtAAAAtcAAtcAAcAtcAAtActctAGAtGtctAGGAAAcAGAAAttGctcGAAtcActtcGtttGttActActtcAGcttctActGtttctttActttcAtGtActtcccAtAcAAtAGAtGAGGctAAtGActttctttccAttActAAActAAccGGttAttAAcGGcAtcGAAttcAtGAGcAtAttGAtcAtGGtGGAtcAActcctAAtcttcAtAcAtcctttttAccAccttcAGAAttAGGtGAttcGtGAtcttccGAtGccGAtAActGAGcAGcAtctttGAccGAAGtttttAcctGcAcAAcAAccAtActAtAAGAtGctccGtAtctAcGAGtcGcttttAtAccAGGtccAAAAAtAGAcGtAAcctttGGAtGctcAAAttAAAttAtccctAttGtcAtAtGAttGGGGGcAcAtcAtGGctAAcGtctcGAAActcGcGGAGtAAAttAtAGccctAcGtttActGcttcAGAAccAAccttttcAAAAActcccGAAAcAGGGtttGcAcccAtttcAcAGtAtttttctcAtttttctcAGAGtttAtcGcAAAGtcAAtccAGtAccAAttccccAAGccAAAGAccAAGAGAAttAAtAttctcccAtAGcGAAAcGttttAAtcAAAcAtcAttGcAcGGtttAttAcAAccAtttttAcAtcttccAtAtcAccttctActAtttAAtcAAAAAcAccAAAtAtAAAtcAttAttcAttctttctAttAAAGtttAcAAAAAcAAAAAAccAcAAtAAAtttcGAGAAttAAAAcGAAtGAAAActcGcctGtcctAcctAccGtttttAtAActtcAGGttcAtttGttGtAGcAtcGActAcctcAccctttttctcAccGActtttAttcttAAAcActctActAAtAAttGAtcAActAttAtttAAtAAcGAtcAActAAAtcAAttctAAAAtAAAcGAcAAttAcAtAtAAtAtcAAAGGAtGAAttcGActctccAcAtcAGcActtccAActAcccccAccGttAtAAtcAAttcttctGGAtcttcGttctAtctAcccAtAttAAttAtttAAtcActcAcAAAttcAGttAcGGttActtttccAcGAGtGGGtAtAGcGAccAcAGGtccctGtctcAAGAccAAAAAcGtttcAGtttAtcctccAttAtAAGGtAtAttcAtAttttccActtttAcAtcAGccAccActGAAAttActAGttcAtctAcctAAttAAcAGtttcGGttGcAtGttcAAttGtcAAtAccAtcGtAGGttAttcAtctAcGtAttcAAccGGAAGtGttAtttcAGtAAcActAAttAccAAttcctttctcAtAtccActActcctAtAAcctcAAcctcAtcGAtcActtcAGAAActGtcGctGttccAActtAAGttcAtGcccctAtAtcctcAGcAAGttctcAttcGtAtGAtAAtAtAcAAcGAtttAttAActAtAcGttcActAcAcAGcAAAAtttAGtttAcGAttttcAAtAGGGGtttctctAGtttcttcAAcGAttcttGGttcAGttAcGcGAccctAtccttAtcttAcAAtGtcttctAcAtcAGGttcAtcAAttAAtAtAtcAAttAcAcAttAAcGAcGGtGtGAcGcAAtAtGAGAAAGtAtAcAttAAGGttAttAtAtAttAttcGcttAAAAAGGttcctGAcAtGGGAcAActtcAcccAccAttctAGAAGccccccctcctGtAGGAccccctcGAGttccccAttAtcttAGttcAGttttcAttttttAAccAGGAGGGtAtcGGtttttAAtAGGtActAttttGtcAAActtttcAGAAGctttAtcttcAAAtAtActtGcAccAtctGtActAGGAGcActAActAttcGAGtctAttAcAGctcAAcAGAAAAtAAttGAAAttAAAcAAcctAAGtAtcGtccAccAtAAccccAtcGGGctctcAccccAtttcttcAtAAGttctAGAGcAtcctGAGctctttcctAttAcccttGAtGGtActcAtGGtctAAtAccccccGcAGttAtAGGtccttAtGGAtcctAtGctAccAccGGtctAAtcccttctAtcActcGtcctActtGttAAtcAAcAccctAtcccAtActtAAAtActAtcccGGtcctGAAGttGttGttcGAcAtcGGtAccccGcAGAcGcGGcccGAtcAccctcGcAcGctcttActcAccGAcGAGGGctccAtctccccAGcAcAAAcAGcAttGccAAtccttAAccAAtcAGccccGAtAAtAcctAAAAAAGAGcAAcAAAtcctGttccAAccccAAcAActAAtAtttcttcAGttccAtcAtcAAcAAccAccAtAccccGAtcAttAtAAtctAAtGGtcAtAcAGAAAAActtAttttccAtGAGcGtGGtcctGAtttcAcActttttGtttGtGctttccctcttAcAAAAcctcctccAGcAGtcAccAttcctccAccAcccGActcAGAAAccGtttcttccccAttttcAttAcGAGtttcAtAAAtAAtcAAttcGttAtcAAcAGccAcGctActttctccAccAActActActtcAGtttcAAGctcGGttcAcGAGcGAtcAtAAAAAGGAccAGAtcGAAttGAAccGGcAcAcAGcccAAAtAAAAtGAAcGAccctGAtctAccAAAccAcGAcAActAcAcccAttAAAcGttttctAcccAtAcAAAcAccAcAtcAGtAcccAttActctAtcctcAGGAAcAtcAGcAcActGtctAtAttctAcActtctttcAtcAcGttcAGAAGGAAcAAcAtcActGtcGcctAccAcAGtcAtctctAcAAtttctAAtAtttAtctttctccAGttAAcAccGcGttcAccGttAcAtcAGctcccGttGttcGtGAAGtAGtGGcGGGttcAGtttcAtcAGctctAActcttAAtAtAcAcGGttcAGAtcAtGcAtAcAAttcAAAttcAtcttAAcGtcAAAAtcAActGctttAAtAAccAcAccAtcAttAtcGAtAcGAtcccttAAAAAAtAtAcAAcccGAActAAtAtAAttAtttAtAGttcAAccAccAGtActActttctcAtcAccccccAAttAAActAAtAAtAAttcAcccAGtcGccttttAAttccccttcttGAtttttcAAtAAttttttcttcAAcAtcAAtcAttcGAtcttcAttttctAtAActAcGGtAAGttAAtGttAtccActtAGcGAAttAtcActAtGAAAAAAAtctcAttctctcAcAtcAActctttcAtAAActcttccAAccAcAAtAcctAtAGttAtAGAAtcAActAcAccccAcActcctcctGAAAttAtAtccActtttAttccGGtcActActAtttGAcGAGGtAAttAGttAGAAtGttcGAAtGtAGGtAtAcAtccttcAcctcAtAtttcAGcAGGtctttccttttcAtctActGtAtcAAcccAtAtctAtAAtAtttcAGGtctAtcAAAtAcctcAtcAtctAtctctAtcGtttAAGAAtcActAAAtcttcGAGttAAtAAtccAAcAcGAtcAGtccAtAtAAcAGtccccAcAGcAAAGAcAttctcccAtGGAtcttAtccAcGAtctttcAAAGtttAcGctGAAGtttttActGtcGGGctAAcAGcAtccGttGtAGcAtctccAAAAtcAGGtGGtcAcGGcAcAAcAtGttctAtAtctAcctctAAtttttcGAtAAAAtAtAcAGttcAttttccttccGcAtcActttcAcGAGGtAcAAccAcAAtAAGtcttActcGttcAtGAtAAAtAGAttcAAAActGtctAccGtAcAtctcctAActAGttAtAcAGtttctGcAGcAAtAGttAcctctActtAAAtttttcGAAGtcctAttGGtGtAGctAcctctAcAActGtttAtGGGtccAtActtctAccAtcAcctcGttcAGtAAAtctAAAtcAtGAAtGtAtctAtAGctGtActAcAActtctctctAAGGAtcctAAAtctcAtctttAtcAAcAGtcccccGAcGAtcctcAGtAAGttctGtcAAttctGttccAttttttAtcAccAAttcAtcGGGAGAAtctctcGcGtcAGcAAttAtGcctcttcGActAAAcActAtctcttcAtccAtAGGAtctAAtAcAtcAGctAtAGtttcAcAtctttctcAtAcAcccAttAtAAtAtAAcGGGGtctAtctAtttAttAtAccAAtAAtAcAAAAtttctAcctAtAtGAGAAAAtAtttctAcGcctAcAtAttcActttttAcctcttcttcActttctAAttttGAtActAccAttGGGccccttctccGcAAAcAcAGcccAAttAAAAtActAGAccGcGAActcGAtAAtAGAGGtccAtGAttttccAcccAttGAGAAAGtctAtAAGAAtcGtcAAtctAcGtttttAcGctcAAtAAtAcGGtccctctAAtccccAAAGGAcAAtAGtcActtAccGGctccAGGttttAAAAAccccGGcGtAAtcttAAAcAAAAGcAAcAAttAcGtAtAtcAtcAcAAttAtttcAAtttcGAtcctttcAAccttttttActtccAttAtttctGccAAtttcAAtAAAAAAAAtctAcAtttttAccAcGcAAAActtAccGctGtActtAttcccAccActAGctctccttttAtAAtAAcAcctAcGcGttcAGAttAAGAAGccAccActctGAAtcGAtAtcGAGttAtAAtttAAAtAAtttAGtctctttcAAGtcctAAAtcAGAtcAtcctcttAcAAcAcctActttcGcAGtAccGcctGccAtAcGGcttActAcAGAAcctctAtcGcGAcAcAcAAAtctAGAtttAAAtAccAActAGcctcctAAAcActcAtctActccttcAAccAttAcAtcAActccAGccAttGtcAAtAAttcAccttAAtcGcctActGGtcGAGAGGGtGcAGGAAccAcActtcctccGtctActAGccGAcGAcAtGtttGAGtAGAcGttAAtAtAGtAGttAcctAAGtAActtcAcAtAAttGcActGGtGAcActGGccctActtctGttccAGtAcGAcccActtcAtAtcttAAtctAcGAGAtttAtAAtAAAcAGtttcctcAAAtGtcAActtAAGttctAttttAtcAtcAGGttcttcttcAGtAGtAGtAGGtAAActAGtttAAccAGGctcttAttttcGAtcttttctAGttAcAGAAGGttttAttttAGctctAGtttcAtcttAtctAAGtAtcAcAGccGcAGtAGGAActcctccAtctActtGtccttAtttttcAGtAGAAAAcAGtttAtcAActtAAAtctcAAtAtcAcGtccAGGtGtcActAttAtctcGcctGtAGtAGctcGtGtttccAtAtAAAAcGAtActAAAAAAActGcAGttcctcttAtcctAAGctAAtcAGGAtctAcAAcAGccAtAActGGtActAAttAAttAtAttcAGtAccttcGtAtActcGcAtttAtGttcctcctAAAGttAcAtcAcccAcGcGtcttGGGcttActActtAtAAttccAAtAAcGAAtAAGAcAcctGAAAAAcAGGAGGAtcAtctAAAAttAcAttctctAtcctAAttctttctAttAccGGtAGttcAGtAccAGtAGGAAcAttcccttctAtAGGccctcAtcttAAAGAttAtActActGAAAttGtAAAtAcActAcAtAtAAAtGttcGAGtttcActcAccAtctctActGtcAttctttcGAtAAGtGttcAcAGtAtctGAAcAAcctcctctAtttcAAtAGGctAAttctGtccttttAtttccAtcAAtAccAAtGAAAAcAAttttAtttcAtcAAAttttAccAAAtGttcGGtAGttGGAAGttcAcctGtAGGAccctctAccAtcAAtAAtAccctttttGtActttttccttAAAtAAtAActttttctcAttcAAAAtctAtAGtttctGtcGctAtcccttcAGGAtcctcAAtAGtttcAGAttctAAtcAttcAAttAAtAAAtccAAAAcAAAActtttAtcAcGtAtAccccAccctcttAAtAcAtctGGAcctcAtttcAGtActAtAtAttGtAtAActtttcActcAGGttcctccAtGAGttAAAAttcGttttcAtcttcttcAGAttcAAttcGAtcAGAAAAGtcAccAttcAAAAtAAccctAtAGtAttAAActcttAttcttActActAttctAAtttAAAAAGGtAcAAccAAAtcccAtccttctctccctcctcctttAtctActtcAAtttcAtcttcAActAtAcAAttcAcctttttGAGtAActctAAccAtAAcAcAcAtAttAAtAAAtAAcGcctAAttAGcAAtcAtcAtcAActAAtGtttAcAActAcAtAAAGtttttGtAttAAcAGGActtctttGAActAAtttcGAttttctcttcctAcAAAccAcctAGtccttcAtAtcAccAAAGcccAttAtAAttAttAttttActAcAtctccctAtttAtAGtAttAActtcAttcttActGtcAAttttAtcAAAAtAtctAttAAGAttctAAttttcGAtttttAcGttctAGGAcAtcttctAAcAGttActGtcGcAGcAcActtAAAGAtAAttActAcctttttcAAAcAAAccAAAAAAAtcAccAAAtttAcAcAAttctttttAAAAcctAGAAcAAcAAtAtAtttGAttAtAttGtcAAtAActAAcAtcAAAtttttAcAAAcAGGAGAAGGtccAGAAGAAAAttttAtAAAttttAccAtcAAAtttAtAtctAAtAGAAAtAAAGtAcAtActAccAcctctGtAtGGAtcAtAAttAtGAttAAcGAcAcGAAAAAttActGccGcAccctAAtcAtAAGAAtAttAAcGAttttAAcAtGtAAAAtcAAtttttcAAcAAAAccAAccAAttAtctAcctActGAttcttttAttttActtAAtActcttGtAcGAcGAAAtcctGGtctAtcttccGGtGttcGttcGActtcttAAActAttAtAGGAtcAccttcAGttAcGtAtcAtctAttAGAtGttctAAttGttcccctActAActGtttAtActAtctGAGAtGcAAAccAcGGtcGAActActtGtcAttcctAtGttAAcGGtGttctAAcAcctcccActcGttctccttcAtAtActGGGtGAGGttcAcAccAtGGActAccctctcAtctAGAAAttcGAAAtActGGtAccActtcttcGtccGtAAtcAcAGtAAtAGttcctAcAGGtcAcGcttctttGcGAGGttAAAcActAcctcGAGGGGttAtAGcAAccAtAAAtccAtcActtGttActttAcAtAccGGGAtAGAttcAGcctAAcGAActcGAGGAGGtcAtctAGcAGAtAGctttAtttctAtAtGAcctcccAttccctAtcctActccGtttcctAccAccGtAGtttcAGtAAtAtcttAttcttcAcctccGtAtGAAAtGGGActAAAtAAtttttcAGGAActAttctttAccttGAcAAAActAttccttAtttccAtcAtAtAActAAAGAtGtttctGGtccAtcctctccttcctctcttccAAcGAtAccAAtAtcAcctctAttAGAttcttcAGGtGAtttAGAtAAccAcAtttcAGttAAttttccAAAtAttttcttttAtActAAGtttGAAcGAcAcccttcAcctGttcAtAtAAcctcttGActtGctttcAAtAAAtcAGGAGGtGcttccGtttcAccAtcActtActtctActtcAGtAAcAActtttActtcttAcAcActtAAAtAAtAAAGtAcAAcAccctGtttAtcAAGttAActAtcccAccGAtcttcAGttGtAGAttcttctAcctcAAttcGAActGGAGGAtAAttAGcAAGtcAtttccccAttActAccGGAtAAGcAGtActtGcAtcAcAtcctAtAAtAActtcAActtcAAcAttAAtcActctttcAAccGAAAAtAAAAcAtctAAAcGGGttcGcttccGcAGcAcAAAtcAAcAtAttAGctccGcAAAttGGAGAcGAAAAttcccccttAAGGAtAAActAGAGAAAAAGctcccAAtcttAttAccAGtAtttAAAGtcAAGAcctcAAcccAAAtcAcctctcGcctccctAcGGGGAAGtAGAcccGGGcAttAtttAAGcAccGAtctAtttActAAtAAttGtcAcGcAccctGcAtAccAtcGttAGttAttAcGAAcAccGcAtGGcAttAcAAAcAtccGAttAttcGcAGcAtAcAAAAAtttAActtAtActAAAAtttttcttttAcGtccAtAAGtAAGcAtAGtAActAAtttctAAtcActAtAtActAAtcGtAAtcttAAAGttAttttctAtttAtcAGGAcAttAAtAAAttcAtttAtttccAAtAGcAtAcAGcAtAcAAAGttAcccAttGcAtAcAGtAtAccAtAGctAAActttcctctGcttttAcGGAcGAttttttctAGAcAGGGGctttccGAttAttActtcttGcGAAActAAcActttGtAtAAGAGcGtcAtctcttctGtcttGGGtttAcAAtAtccGGGGGcAGtcAAAGcGAAtcGcActtGAtActcGGccttcAtcctAGGGctAcAAAGttcAAAcAGtttAtAtGccttttccAAAcAAGAtActAtGAcG
>g<->tHomoMito
tAgCACAttgCgAgCACCCgAggAACCACgCACtttAtCgCgCCAgtCAgggttgAggggCtgCgttttttgAgtCACtCtAgAtCAggtCtAtACtCgttAtCCttAtCACCCgAgtgCtCAtgAgCgtgCgggtAggCCgtCCgCAgCCgAggAgggAgCtCACCgACtggCAAgAggACAttCtAACAgACggACgAAAtgtgtggAAggAAggAAgtCggtgAttACAgAAgAAgAACAAggtAAgtgCgtCACAtCCACgggCCACACAtACAgCAgAACAAAAAAgggCCACCAAACCCCCCCgCCCCCtCggCgttCCACAtCACggAAACACAgCgCgtCCAAACCCCAAAAACAAAtAACCCgAACACCAtCCgAACCAtAgggCAAAggggAgCggggttCttgAgtCACggggAACAtgCACCCCCCAACgAACACAggAggggCCCCgCCCACgCCCAgACgACgAAgCgCAgCAAgACAACCCCCtCCCAgCCgACCCAtCACACACACACCtCgtCgAACCCCAgACCCCtAACCAACCAAACCCCAAAtACACCCCCCACAtgggAgtgAtCggACCgCCgCAAAtCAAgACACgtAAAAgtgggAtACtttCgCACAgCACCCCAgAAACAAAgAttgggttgCCgAtCCgggCgAggAtCgCggAtgAAtAggACACAgtCAAtCAgCCCCtggCCAtgtAtggCACCCgCgAAAgCACCACtAgCAAAAttAACAAtCAgCAAtCACtCAtCAAgtCAtCgCAAAACtCggAtCCgAtCCACACCCCCACtttAAACAtCAtgtAggAACCgggAtCAAgAAACtAAAtgggAACgAAtCgAgACgAACCCCAtttggttgCAAgggCtgtCCAtCCACCtCttgCACACtAggAACCCAAtgCAAgAtAAtCCttCtgAAAtAtgtggggAtAgCACCCCCgCCCCAAgAAAtCgAAAACgCACCgtAtggtgAAAAAACgCCAtggtACACAAAAgAtACgACtAAAtgttCgggAACAgAgCgtAACACACAAgAtCgAAtACCCAAACgtttAggAtAgACCCCACgAgtCggAtCCCgAAACCgCAACAtggAAAgCAACAAAACgtCgCtCCAtAACACgACtAtCCACAtCggAAAACgCAAAttACCgttCttgtCggCAgAgCCCgCgAtAttAtCCgtggCgtgAAgCtAgAAACCCCtAgCAACCgCACCACCgCggtCgCAtCCgAgAgACCtCCAgCggCAtCAAACCCgtAgtAAttCgACAAAtgAAtCtCAAtgACCCACtgAAAtACtggAttgCAAttgtgAtCCCAgtAttgttCAAtAAAgtttCgACAggggCgACCCCAtAAAACgACtAgAtCCCggAgtAAACggAAtttgCtAAttgttAgggAtCAtgAAACgAAtAtgAtAtgtCggAtggtAACAtttCCCgtAAtCtCtgACACACCtCCCtgCACCCgCCgCAAtgAgACggCAAAttACAgggAACgAAAACCCCgACtCAgggAgAgAtAttAtACAAtgCtgAACAgttgAAtgtgACgttAAAtgtCACggttACtAACCAtAtgtgAtCggAACACAAAtCACCCAACggACACggAttAtAgggCAACggAACggtACCtCgCgtAtCgAAACCgAtCCCCAAACCCACgCCACCggACgACCAtACAACCggAtCCAAACCAgggACCCAAAgAAAtgAgAttCtAgAtAAAggtAAACCgttCtCAAgAtAgAgAtgACCtCAAtttAAAtAgtAAAAAggAgAACCAAtCAgAAgAgAtCAAttACgAACCCCgAgACCggCgtCAgAAgtAAggAACgAtAAAgAACgggtCAAttAtAtCCAAAtCgAAtACCCCCtAAACCAtACtAtCgACCgAAtAACAtCgAAAAtAtCACACCCtgCgAgtgAtCAAAAgAtgtttAAtAgggAgAttgAtAttCtACAAACCgACCtAtCCgttgtAgAtCgttggtgCCAAtAgAtAAgCggAtggCAACgggAAAgggtCCCACAtAACCCgCgAAAgCCCCggtgAAAgggAACgtggAtgCCAAAtAttAACAtCgCgggttACACgAttAAAAAACCggtgAtAtAtAtgAAAAAAgggAACACCCAgAtgAttCCgAAAAtCAtCCACCAAggAAtAAAtCtggCAAtCgCAACACCCACgACCgAAAAAAgCCCAAACAgAgAACgtAACgCCgCACACCCAAggttACCAAgCgAgCACCCgAgAtAAtAACgAAgtggAtgAgAAtgAACAgtAAAACAggCgCCgCCtCAgAAtCCgtCtgCAtAggAAAACACgtAACgtACAAggAACAtCCCAAgAgCgACAAgCAACCAACAAtgCAggAggACCCgCACgtgCAACCCAACACAttCAgtCgCAgAAttAAAttggAAAAAAAtgAAAAttAACgCttCAAAgCggACCCCtCCgtgggACCAAAAACAgCACCgCgAtCAgCACCAtgAggAtAttCACCtCCgtCCCAtgtACACAgtgggAACttCCtCttgACCCgAACCtgtCAAAttgAtCAgAAgCACggtggCCggAAAgAtttACCgtgAgtAAgttCgCCACtAtttggCAtCgtgCgCggACggggAACCAtgtAAAggtACCgtCCCtgtAAtAttCtttCAgAACACAtCAAtACtAtAAtACCCgAgttAtCgggAAgggAggAAgtCAAACAtgACCgAACAAACCCACAttgCCgAAACgACCAAACCgtCAggAAAAAgggCttggttttCtACCgCttAtCAtAACCCAACCgCCtAtCAtgACAgtCgAAtACggCACCAtgCAAAtCtAACgACgAgACgCAAggtAgCCAAgAACggtACCAACttAACAAtggACCCgAtttAgAACAtCtCAAgCCgAggCgAtAtgCCAgAgCAACAAgAtttgggACtACCgCtAgtggttAgCAttACAgCCCtAgttgtCAtCCtCgAggAAAttggCtgggtggCAACtAggAAAtgCCgACtgtAgCgtAtggCAtACCttAtgAAgCCAttgCttgggCgAgCgACNggCAAAggCCgCCCgtgACtAAAttACAAtAtAAAgAAttCCgACggCACAAAtCtCCggCCCCCtgAAAgtAgAgCAgCgCAACggAtgAggAgACCCACACCCACCCAAtAACAtttgggtggAAtAgttCAtAtCCCttgAAgCtCAgAAAACggAAAACgggACAtgCAtAttggCAAggCCgCggCggAACAACAgACCCAgttCCAACCgCCgACgCCgCAggtgACCCAggCgAAgCtCAAgttCAggCCgAAgtCggACCtAACtAAAAAggCgAttCgAgAgACAACgACtCAAAttCCCCAACtggtgAttCCCCgACtttCgACgACAACCCggCtCgtACtCCAgAAAACgCggCACCAAAtAtCCCCgAAAACCCtCCACAgCgACCAgCACCCgCgACAgCACCtCCCCtACCggAtCgCgCACCAgCtCgCggCgACgAgtAACCCCCCgCCCCAgACCCAACCCCCgttgCAACCgCAACCgAttCCgCCgAgggAggCgAtCCACCgCgAtCCgAtCCtgggACgCAAgCCgCgtAgCAtttgtAtCAgCAAACgCAAACgACtCCCgtAgCttCtCACgtCtAtCAtgAtCCCAAACAAgCgCAgAgtAAtgCACCCgAtCCAgCAggCgACgAgCAACAggACgAAgAAtgttCgCCgggAACCgCgCCACCCggAgCACAACACAAtAACACCgCgtAggACgCCgtCCAgCAgtACCCggttCCAgAAgAgtAgggAgCgCCACACgAtCAtAtACCAACCtAACCCCCggCtACCggtCCtAAttttAtgCCtAACgAtgCgCAttCggCAACAgCtAAgACtCCtCAttCCCCggCtCCCgAggCggCAgAtCCtAAgACACAAACAggAggAgAAgAAACACCCgCACCACgACAAgCggCCgAttAACAACAgAgtACtCACgCgCCCCgtAACgCgACACAACAgAggggtgCACCAAtACCCgACggCgAACCgCCCgtggCggAgtAAggCtAACAtCAgACCCCCtAggCCtCgACtACCAACgCAgACACCgCCgAgtAAAAAACggCCgACCACgCACCCgAtCAggACggAgAgtAgAgtgCgCCAgACCCAggACAAgCgCCAtCAggCCCCCgCAAACCgAAtAAAgAgtgCgtAgAAAAtAtggACgggtAgAtAtgAAAgAAgAttAtCggAAACCCCCggAgggCgAttACgAgtAtAAgCtAACCCAgCCCgtAtAAgCCAAAAggCgCCtgtCCACCgAgCACACCCCAgCCgAAAtgAAttgCAtCgAAAgAAtCgAgCtttCCCAgACCCCtAAAAgtggttggAgACCCggCCCtgACgAAggAAgCCCCgttCCCAACCCtgCAgCgACgCgACCAgCgggtCAttCACACgCAgCACAtCtCgAAtCgCtCACgtAggggggACCgtAtgAttCCgAtAAAgAAACAgtCgAtCggggAggCCAtggCgAACCAAAAAAAgAAACCCgCtggCCACAtAAtCgtCCAgCAAtgAgggCCgCACtCAAtCAACCtCAgCCAgAAgCCggCgAAgAtCgAgCCgCggCAACAAgAgACgCgCCttACAAgtAACCAgAACCAAgACgACCAAgCAAgACgCAgCAggAAgAAgCAgAAgAtCgAgAtCAAgAAAACgAttAAgAtCCCCCgggCACggCgtAtgCCCAtAttggACCCAAttCACCCCgCgtACAgCCttCCgtCggCggCgCACAgtACAAAAACgAtCCCCCAgCgCAAgCAgAgACCAAAgCgCgCCCgCACgAAACtgAAtCCggCgCCgCACgCgCgCAAgCggAgCCAgCAgAtCAttCAtggtAttgttAggAAACCAAACCCAtCgACtCAAAAgCggAtCAgACgCCgCAAggACCCACAgAttAgtAAgAAgAtCAtggCgACCtgACAACCCgAACAgAACCAggCggAAgggAACgAgggAgAggAgCCgAACgACgACCtCAggCCgACgACgCAACggAAACgCCAtCACCACtACCCgACgACgAgCgCtCACCgtAAACAAtCgAACAgtACgAACACCCggAAggCCAgCCACCCgCCgCgCCCgAttAttCCgtCCCCCtCgAACCttCgggggtCCCAAAgtttCCAggAgCtAAtAAggCACAAAAAACAAgAtCCgCAgCAgCCCCACCAgCAgAtCCACCAgCACCCgCCggAACCgCgACggCgACCgACtCCgAAgCgACgCCACCgCAAgCACACgACgCCCCAgAgCgAACAACtgAAAAAgAAAAgtACAtgggtAACAgACAAAACCCACCCCAggCCgCCCCACACgCAgCtCCCggACCACtCgACgCCgACCgAgCgCCCCggggAgACgAAgAAgCggAgAtAAAgggAttggAAAgACAtACCAAtAtCCggCAAAtCCCgCAtgAAtggtCAAgACggAAgggCgtgAACAtCgAAttACgtCAAAACCCCACgCgtCAgCAACgtAACtCAAAgCAtCCACgggAAggAAtCgAAtCCCggACgAtACCAAgtttACggAAACCCACAAACACggAtggAACAtCgAAtCACCCgAAgCAACgttCggCAAgCgACggCgCCCtCCtCCtttAAAAAAttCtttAtAAtCCCCttCAttgggtAAtCgtCggCggCtAAgggtCAAggCAAgAgtAAAAgCACCgCttAtCgttgAAAAAtAttCCgAACCCCgtgCgggAtAgggACAtgCCAAgtCggCACgCAtCCAggggACCgCACCCCCACgtAgtggCtCCtACCtggtACgAggCgCgACAAACCACAAAtACAggttAACACgAgACCgAggAggCttCtCAgtAtCgttAtgCCgAttCACAtCgCgAAtCCgCCggAggCtAtCCtAtCgtttCCAtCCAttCAACCggCgAttgAACtACCACAgCgACAACtggAgCtgCACAtCCCAgtCAgggtgAAgAAgCggCggCAgAtgAAgACCCAgCAgAAgCttAttCgggttCAACgtACgAtggCCCCgAAgAAgCttgtCCCCCtAgAgttCtgggCCCCtCAgAAACAACAgAAtCggCgtACgCggACCgCCCgCgCgCCgACgCCgtCgCtCAgCgtCgAgAtgttAttCCttAtCAttAACAttggtAACAtgCgACCCgCCCggAtCAtttAACgACgCCCACCCgttAtCCgCCtgAtACCgAACCAgCggCgCCggACACCgAtCAttgtgCgCCgCgAgCggAttttCCAgCAAgggCAgCACAACAAggAgCAAgAgAAAACCCCCgtCCAgAACCCAAgACCAAACtCCCCgCggCtgCgtAgCCtgCCgAAgCACAtCAtgCCgACggCgCCgAgCgCgCCCAtgCCgAtCgtCgttCAgCACgAgACgACgAACAtACCtCAACCgCAACACCACCggCggCtACCCCtCCttAttAttAtACCCCAggCgAgACCAACACCgAggCgtAgggggCttgCACCCgtAAtgggAgAggCggAgCCgACCAttCggCttAAgAAgCgCCCAgAggtgAACggACgACgCCttAAAAAAAtAACCAgggttAgACAgAttgAgttgCgtAtCgAgtAgAgCAAggttCggCCgAtttgggAgCtgtgtAtCACACCAgAgAgggACAtgAttAAgAtACtgAtACACACtAtCAgAgggCACCgCCtCgACCAgAAgCAgCtCgAgCCCCACCttCtgCAAAtgAgggAtCgtACgCtCCACACgCCACttAAtCAAgAgtAAAgtAgCgtCgtCAtgtCgCgtAtCCCgAttAggCAgCgggCggggCACCtgAttgttCCgtACgttCAggtgAggAtCAAACgCAgCACgAtACAgCtgACgACACtACACtgACgACtggtgAtCCCACggCCACgAgtgCCgAgCAAgAttAtCgtgAgggtCCAgCAgAttAttCggCAggCACgtAgggCCCCgAggCgCAttCgACACCCgAtACCAAACCgACtCCAAAAgCCAgggCACgAgCAgAggCAgCttCtgAAAgCgAACgggCggCCCACAACACgggCgCttCCgAgCCttAAgtCCCCtACtggACgCttACgACCCCtAgtCAgACACCACAgtAAACAgCCgAgCAgCgtgAttCgCAggCAgggCgCgAACAtCAtgAAgAggAAgAAggggCAgtAgggtAtAAtCCggCtCggCtAAtCtAAAAtgCCgAAgAtgAtAAtAACCCgCCAgAAACCgttAtgtACgAgAgttAgtCCCCCCACCCgACCACACAggCtAAtAACCCtgAgACAgAAAAgCgAtACAAAAAAttAAttAAgCtAACCCCCCAAAtCgttgggCAAtCCAACCCCAgttCCgCCAgtACgggggCAAAAAttgAggAtAAAAACCAgggCAgAACgggtgCAAAtggAAAggAgAttCgAAAgCCgAgAgAgCggAAgttCACAgtCAtCtCAAtgAttgCgACAAtACtCgACggCCCCgAgCAgAtAAtAtCggAgCACCgggCAgtAgCACtCCCgCAgAAgCAggggCCggAgCgtCggCCgAtgCCgtgAgtCCCggggCCgAACACgCACAACAAAACgAACgAAgACgAACAgCgCAtACtCgCAttAAAgAtAAACCtgCgtAACgAgCCgtCCCtCCAgCAgCCgAtgCCgCAgCtCCCgCCCAgCCCgACtCAgCCgggACAgAACAtACtAttgCAACtAgCCCgCCCggACCAgCAAAgCAAggttCCACCAAgttgACgtAACCgACtAtgACACCtACgACttCttACgAAgCggCAACgCCgACAgACggCCCCCAggAggCCgAtAACCAttCtACCgtCtACgCCggtACtggtACAAgCtAtgAtgACgCCCtAggtAAtCCCCCAggCtgAgAAgAAggACAgCACAAtACtgCggtCACgCAgtAtCgtgCCCCACAggAttCggAAAAACAtAgtCAAggCCCttACtgCgAAACCAAACCACgggCACCtCgACACtACCtttttgAgACgACttgCAAgtCgCgtAAAgCgtgttAtCAAACCACAtgggCAgtCCCAgCtgCCgAtAAggAAggCCCCgAAAAAgCgggtAAAgAtttCCCtgAgggACCCgAgAtCACCCCCgCgACCCCCgCgAtAtCCCACgtgAAAtCgAACggAtCAggAACCggggAAtggAAAtAggAAtAtAACCAACACCgCgggACAtgtAAAgtCCCCAACgAAAgACgACCtgAgttCCCACCAgAAggACCCCCAgACgCCggACACgAggCCgCAgCACCCAACgAAAAAgAggAAACACAAACgACCACCgACCgCCCgCACCAAAtCCCAgAAAAAgAAAAAAggAgAACAAACCCgtAtAACCAAAAgtAACtAAAAgCgtggCtCggCAggCAggtCCCCCACAAgCCgAttCCgACCCtCCtCAtgACgtAgCAggCgAgggCCCCCgCgAggtAgCCCCACCgCCAAAgAgCgCAgCAACAACCtACgAAgCACCACCCAACAAgtACgAAgCAAACgAACCgCAAAACAAAgtAgAACCAgACACAACACgAAAttACtAACCgtAgCgCggAgACgAtgAgCCggAAgCAgggggAggtCCACAACgAACCgCCgCttACgCCgtCCgCACgCAgggACACCAACCACCCAACgAgCgAgAAACCgAtCCAgttCCAgCCCCggAgtAtCtttCACAtgtAggAgAttCgggCtCgCgAAtAggAAAAAgtCCCgAtCCCACggCggACCACAAttCACACCgACACCCCggAgCCCCAgACgAtggAggAgCtAAACCAgCAtCCgACgCAggCAACCAAgAtCCCgttCCtgACtCCgAACCtCgAACAggACgtCAttCCACCgACgCAgtCACCgAAggttAAtCtCCACCCgAtCAAgAgCAACCAggAACCggCCCgCgACACggAgCAgCggCACAAggCgAAggCgACgtACgAgCCgAtAAAgCtCgtgCtCCggAAgCCAAtCCgACtggggCACACggCgAtgAAtCCgCgACCgtCACtACAACACAgAAgtACCCACCAAgCACAgtCCgAgCAgAgAtgAAAACCCAtCCCAgtACCCCgAACAttttCCCgCgCAtCCCgCCgAAgtACCgCCttCCgAtCCAgtgtAgggCACggCCACgCCAgAACtCgCCgCAgACgAttCCgACgAACCAACACACgAACCAgAgACCAAgtAgttCtCtAgtgAACACtAtAAAtCACAgACCAAttCCACCACACACCACCgtgCCAAAAAttCCggCtAgACtttAgAAgCCgAgggAggACCgCAtAAtgggggggCggCtCAttAgggggCgtAtCCggggACCACgCCAtCCgAtCCCCgACCCCCCAAggAttAtttCACgttCCCCCAACAttCAgCACCCCtCgAAAgCCCCgAtAAtgCCCACgCCgAAACACAgCCtgAggACgCtCAgCAttAtgAgCAAgCACCgtAtCgCACCAgAtgCgAAgAtAAAACAACCtAAACCAAAgAAggCAAtCACgtCggAggACAAggggACgtttgCgCgAggggACCCgCCgACAAtCCgCAtAtgACggCtAtgCgCCCggCACCAgggCCtACttCAgCgACttCgCAACAggggggtgAtCCACAttCggCCACttACggCACtgCAggAggttCgCAACgggCCgCACgAgCgtCggCAgCCtCCAACgAAgAgggCACgggACAgCCAAACAgCACgggttCggCtAAtCCtCCtCCgtAgACgttCAggggtgAtAgtgttgggtACgAgggCgtgAgtgCgCCAgCgAggtAgtAtttgCggACgCggggAtgAgAAAgAtgACCtggAACggCCAAggAACgAtggggtACAACAggCAAAAAAtAtgAAgAAACggCtCCggAAggggAAgAAgCAACACCCgCCgAtCCggACgACgAAgAAggAggACAggggtACgACCACAACgCAACttCgACAgAtAAAAAgCCACCCCggACtAtgtCttCggCtACCCgAgAgCCCCCtCCCtCtgCCCgggCgCCAgAAAAggCggCggAtgAtCgAggACCggCggAggAgggtAgCgAtAAAggtCCCgCCggggACCCCgACCAgtAtCCCgACAAACAACgAACCgtCCACgAAgAtggAgtgCAgCCCgCggAggAAgCAgCAgCCgAtCCCgAAtgCgttCCgAgtAtgtACgACAAAAAttAggAtACgtAACCtAAggttgAgAgAtgggAAACAAAACtAAgtAgggCtACgCAggAAAggAgtAgAAgCAgAgggACCAAAgtCCCCgCAgggACAgAAAgAggAgACgAtCAgggACCAgCgCACggCgAttAAgACgAtgAgAgCtCgCACACCgCAgAgCCgCCCgACgAgtCCgAtAAttAAgAAgACgAgCtCgtggCAggAgAtCgACgCgCAgAACCCgCAACACCCACgCCCgCggAtCCAAgAggtgtCCgAggtCCAgACgAtgCgggtCCtCCgtCtAAtCAtCttgtttCCgAtCCCgACgAtgCgCAAgCgCCAACACAgAgttCCgAtACgACtgACAgAACCgAAACCgACgCCAAgtCgAAAACgAAgCtgCCCAACAAggAgAggACgACCACgtACAgtACgggCCAAAAAACACAgAAgggtAAgCAACACAACCACCCACAtCCgAAggAggAtCAgCAgCCCgCgACgAggggggAACCAAAgCAACAACAACCgAgggAtCgtggCCCCAACCggggCCgCCtACCCCCgAACAACCCCCCgCCgAAgACgAACgACCgtACgCCgACCCCgCACAAgCAgttCAAtCCAACtCCACggAgCCAtgtAACCACgAgCACtAAAAAAACgCgACCgCgCgAgACgAAgCgCCCgACAAAgCgCCggAAggAgAACAggCACAtCCACAtAACgAAgCAgAggggAgAgCggCggCtAAACCACACggAgCCCCACCggttCgAgCAgCACCCtAgtAttCAACCAtCCAtAACtCCgtAACtCAttCACAgACggCCgAggCgACACCCgAtgAttCgCCCggCCCCgACgCAgCtCACgAAgggACACgCACAACACCCgAttCgCACgAAACAggCgACgACgCACgCgCACgtCCCAAtAACgAgCAAACgCCgtAtCCAACAACggAAgAgtACgAtCggACACAAgAtCggggAgAtgAAAtAgACCgCgggACttACgCCACggAgtACgCCCgAAAtCCCAgtgCtAAtCCCCCAgCtCgtttgCAAgAtgACggtCCtCAtgACgCggAAAACgAttCttCgAgttgAgAAgACtCCgCACACgCAggCgCAACCCCCgtACAAAACACAgAtCCgACCCCggCCggtgACgAgCCCgAgtAttCAgAAggAgAACAAtCgCCAgCgtCCgACtACAAACAtACCgAAAAgCtCgCAggtCAgACgCggCAAgCAtCCACAgAtCCCgCtgAtgAACAtCCAggCgCAgCCAAACCCCCgtAAtCggCACCttCtCAtgCAggCgCAgAAgCtCCCACtttCggACAgCCgCAggACgAggCgtCCgAtCAAACgCAAACgACtAACtCACgCACAtgCtCAgCAgAAgCCgCgCgCAAttACggCAAACgCgACgCCCACgAAgAtCgggggtAgtACggCgAtCAAtCCgCtCgAACCgCtCCggACCCCCCACgAggAACCgACgtttAtAACgCgCgtgtCgAtgAACCACtggCgCCgtAgCAAAgAgCACgCgCCgACggACAttACgCAACAgACgAtgCACAtCCCgAgACgCCCgCgACAgAgggACCACAACACAAgttttCgCACgCACCCACCACAggAACAACAgAAAACCCgCAggCACACtAtAAAACACCCgCAgtggCAgACACCgAgCCCCCAggCgCCgCCgAgCCCgCAACCCCtACAgCAggACCtttggggCCgCggtgAAAgAgAtgggAACCAAAACAgCAtAggtgtAAgCgtACAACAtAttCggACtACCCCggAgggACCtAtAAAtCgCACAAtAACgtCgAACgCAgtCCCCCAgtgCgAACAACAgttCgggCgCAACggggAAAttAgAACAtCgAgCCAggttgCggAttCCCCAAAAAggggttgtCAACgCCAAAgAAAAtgAAgAACCAgtCACACgACgAgAACCACCCgAACCCgtACggCCCgAAggCCCCCCAgCCggACCACCCgCtggAACCCgAACAAAAAAAACgCAgACCCCCAggAgtgAAAAgCCAggtgCtCAgCCACCgggAggAgCAtgCgCggCCCCACAACAAgAggCAgtgtCCgAtACCAAtAAtggAggAgCgCtAACgtACACgtAtCCACAACCCAAACAACCCAtCgCgCCCgAAtCggCAAACgAtACgACggCgCCAgAAgAggCAgCCCgtgAtCAggtggCtggACAgttgCCAgCAgAtAAggCgCACgtgtAgAgAgAAACgCAtACCCAAACAggAAgCAtggCggCAAAgAgCgACgCAgCggCCgAAggACCAgACgAAgCggAtggACCtCgAACAACCgAggCCAACgtggCAgCttCgtAtAtttCtgAttAAggAgAgCCggCggtCgCAgCAtggtAgtAgACtCCCtAtCAtAgtCCAACACAtCAtCCAggCAAtCAAgCCgAgACAACCtgAgCttCtAgAgCttgggCAgCCgCtCCggAtCAgtAgggAgCCgACACgCCAACgCAgtAtACCCACAACAAAgAtCCCggCgAAACtCgAAgCCAAtCCgCACCCCACgACgAttCCgCCgCCgAtCAtCAtCAttCAAAgCAtCCCAAggAttgCgCCACCCCgtACgCCCCgCAtCCAgAtAAttCCCCACCCCAtgCgCAtCCCgACgCCACgCAAtCACgAgAtggtgAtCAttAAgCggCggACgCAgCCtCggCCACCCCCgAtCAtAAAAgAtCCCACgAAgCCAAACgCgAACACgAgtCggAttCtCgAgCACCACgCgtggCtCAtCAtgCgtCtCCCggACACAAAAgtACAgCAAAAAAAgCtgAtCCggCgCCACggCAAtgCAACgAttACgCAgAAgAtggACAAgCttCAgCAACCAACCACACCgAtCAggCCgtCACAgCgtgACCCACtCCggCggCAAAtCCAgACgAgggAgtgtCgCCtttgCCAgCAgCCACAACCggAACAAgtAACAAtAgAggCtAAAAAgAttAttACgACgCAAAACCAgACCgCgCACggCAACCgCCCgCACCAggttCAtCCgAtCAggAtCAttAAgACCgggCCgCACAttgggCgACgCCAAAtACCACAgCAgCtAAACCtCAAACAgAgCAgACACAAACtCCgtAtCCCgAgCgAggACgCgCAgCtCgACCgCCCgtACAAtCtCCgAgAtCACgCtAAgAAggCggCgCACCCgAACAttgCAACCgCtCggCCCCACCCggACgAACAggAACtAAAAgAACCCCACCCgACgAAACCCCAggAAACtCCgttCAtCCttAAtCCgAggCtCAttAgggCgCAggACgAACAACAgggCCCCCtCAgCCCCCggCCAAACAACAAgCCCCCgCgACCgAAAACgCACAtCCCgCtCgtgCACgggCCgAttACggCgAACAtCCCgAtACCgCAACgACCgAACCAACAAACggAAAAgAAAAgCCCCACgAgtCACAggggAgggCgCCAACAgACgCttAggCgACCCgAtCAgCACACACCtCACAAgCCCCgAgCgAttCCggCggACtAtCCAAAACCgtCCCCgACgCCgCCgAtACCgAACCgtACgAtAAAAtCgAggACCgAAAACAAgggCACAtCACCAAAgCgCCACCgCCAgCAgCACCgCAACCCAAAAAttCAgAAggAAACgggACggCCgCgCgggCggCggCCCACgCAgCCgAACCCgACgCCgAAgCACAgAACCgAggCCCCCtAtCAAgCgCAAggACAAgAgAgACACCAACAAACAAgtggCAACCAtgAACgACgACgAAgCAACtCCCAgAAgCAgACAAAtCCCCCtCACCAAgAttAgCCgCCCtAAgCAACCCgtACCCCgCgCCggCAgAAAggAggCAtCggCCgACACgAggAAAtgggACCACAACCACCACCCCAgCAgACgCgggCACCCACAtCACCAAgCCgACCgCCAgCtCgAACCCCACgAAAACACgCACCAAtACCgCAACCCCgtACCCCCAgtCCgCAttAgACgCCgCAAgAtCCAgCtCgtgAtgAgAgCCAAAtACAACCAgCAggCCCCCgAAAgAAAggAAAAAAACgAggAAACCCAgAgAACCgCCCCCAAAAggCAtAAgAAgAACACACCCtACCACACCtCgAACAAgCAAgACgAAACCCCCAgAAAgAttAtAAttCggAtAAtAAAACCCCACAAACCCCAggACgAAACCCACACgCAACAtAAACAAAtCAgACAgCAggAggCgCtCACttACgACAACCACtACCAAgtAgAgtAAAAACCAgCtggtgAgggCAACgACAAtAACACCAAgtACCCCAAgACtCAAAACgAACCCCCgAAgAAAAggAAggAACCACgCAggCAgCtACCgCCCCACCCCAgCCAACAgCgCCtCAgtAgtAAACggCttCgCACgCCggttCtCCgtCCgtAgCCgCCAAAgCACCACAttACgAggCCgAtCCAgtCACgACgCACCAtACtCCgCAACCtCCggggCAgCAAgCtCCCACAgCACgCtAtACtgAAAggAgttCgtAAgCAgCCtCgACCggCACtCCAAgttCtCCgCAAgAggCgggAgCgtCCgCggCCgACACAgCtttCtAttCCgAgAggACttAgCAgggCgCgACgCAtAAACCgtAAACAgCttCAggAgCCgCCgtCggtCAACgAgAtCAACAtCCggCAgAttCgAgtgCCgCCCtgtAttCCAAAgAgCAggCgtAttttCCACAtgAAggACAAACggACgAgCCtCCAgCCCAgACAggtttACAtACCgAtggCAAgtAAgCgtAttAttCgACgCAtgAtACAtgCCCACCCgCACACtAggCgggACCgggCACggCAgCggtCCCggCAggAggtCAtCCCgAtCAACACgCCACCgCCgAggCggtCACtAAACtttAgCAAACAACCCCCgAttAAgCACCgCCCAggCCtAgAAAAgCACCggCCACCCggACgACACAAgCAAAtACtCCCgCttCggACggCgCggCCggCgCgCCggAAgtACAggAACACgAggCgCACCAtACCgCCgAttCtACCCAtACAAggAgACCCgAtCCAACCCCggAAACACCCCgCCCCACAgCAAtCCCtAAgtAgAgggCCgAggCtCCgACACAAggCgCCtAgCCtgCCCgAACAAACgAttAttCtgCCggtCCCgAggACgAgCCAgCCgCAgCCgAtCAAgAAgCCCCAgCCgCCAgAgAgCCAAACAACAAAtCAgAAgAgggCtCCCACgAAtCCAAgCACgggAggtACgCCgAtCCtCAtACCgCCgCAggCgAACCgtAAgCttAttACAACCAtgAAtCgACCCggggACCAgCAggttACAAtgAtCAgCCtgACgAgACggCACAACAAgCCgAAgCCgAAgACCAACgAgCgCCCgAAggtAAAACAAAAgACgCAAAgtttCCgtgCCggtgAtgAgAAACgAAgACACCAtgCggtgAAACCttAtAgtAAAACCgggggCCAAttACAAAgCAtAtAAAAAtgCgggAACgCCACCAggAtCACCCAAAtCgAAtAggCgAAgggAAACgAggCgCgtggCgggCAgttttAAtCAtAgggtttgACCACCCAAtgAggtACgCACCCAgCAACAACCtCgAgtgAgggCtgACAggACgtCCAtCCACCAgtAAgAggtgACttgACCAgAAAgACggtACCACCgtgAtgACAgAAAAACCCAAgCCACAgCAAAACCCCCgCCCCAgtCggACAAtCAAtgACAtCAAgCAACCCgCAACgAgCACACAgCAACgtCAACgCCAAAtCCACCCCgCACCCACgAttAgACCAACAAACCgACCCACCCggAACAtgACAgAtgACAgAAAtCCAgggACCtgACAgAtCACAggACAtgCAAAgCCCggCgCtgCCCCAgttAgtACCCCCCgCAtAgAttttgCCCggtACCACCAgCCgCCtgtAAAgCAAgAgCCCtCACAAtAtgtCgACgCgCCgCtCgCCtttCCCAgAACACggtttttgAtCgAAAtgtAACgtgAgCCtACAgCgttggCCgACggCAtttgCAgAAAtCCgAAAgAtCCCACACtggCCCCggAAAgAAtACAgCACtAg
>a<->c+g<->tHomoMito
tcgacacttgagcgacaaagcggccaacagacatttctagagaacgtacgggttgcggggatgagttttttgcgtacatatcgctacggtatctcatagttctaattctacaaagcgtgatactgcgagtgagggtcggaagtaagacgaagcggcgggcgatacaagcatggaccgcggcacttatccacgcaggcagccctgtgtggccggccggccgtaggtgcttcacgccgccgccaccggtccgtgagtacactaacagggaacacactcacgacgccaccccccgggaacaacccaaaaaaagaaaaataggagttaacactacaggcccacacgagagtaacccaaaacccccaccctccaaagccacaactaagccaactcgggacccggggcgaggggttattgcgtacaggggccactgacaaaaaaccagccacacggcggggaaaagaaacagaaacgcagcagccgagacgaccgcaccaaaaataaacgaagcaaactacacacacacaatagtagccaaaacgcaaaatccaaccaacccaaaaccctcacaaaaaacactgggcgtgctaggcaagaagaccctaccgcacagtccccgtgggctcatttagacacgacaaaacgcccacccgcttgggttgaagctaagggagcggctagaggctgcctcggcacacgtacctacgaaaatggaactgtctggacaaagagcccgacaacatcgaccccttccacctacgacctacatactaccgtactagaccccataggctaagctaacacaaaaacatttcccactactgtcggccaagggctaccgcccatccctgggccagcctagcgcagccaaaactttggttgaccgggatgtaactaacaatattgacacatcggccaaacctgaccgctcctaattatgccctctgtggggctcgacaaaaagaaaaccgccctagccccagacaagtctggtgccccccagaactggtcacaccccgctcagcatccctgttagggccacgcgagtccacacaccgctagcctcaaacccagtttcggctcgcaaaacagcgtaggctaaagcccaagaccactggcccgaccaccccagtagataactccacagcatctaacactaggccccagacccttcaagttattgtaggacgcgaaagagctcttctaagtggagtgccgatcgcccaaaatcgaccaagacaacaagaggtagactaagcgcgcaataacgaggactacccaaagtcgtccttagcaccctgcctatacctgcaaacatgccctcatggcttgaccttgtgctaaacgtcttgttacctcccgtttagcacggggagcaaaactccccagcatcgctaaaggcgtcccaggcctttgatccttgttcgggctactgcccagcctctgctctgtaggctggtccactttaaagtcctatatgcacacaataaatgacaaagaagacctgcgcaggacccttcacgggccagccccaaaagcatacgggcgcgctcttctcacctgatgccacgttgcctgtgcagttccctgtacaggttcatccaactctgtgctaggccacaccctacaaaccaggcacaggcttctcgggaccaggccaggtcaatagagtctagcccaagctaaaacccaaacagaacaaggcagcaactcaccaaggctaacccaacgggcaaacccgccctgcgcttatcgctcccggtcccaagttataccgctcgcgctgcaatacctttccctcgtcccccggcgccaacctacgccgcgctaccttcagccaaaagcgcaaggagtacgccgtccggccagctcccgccagggtaccttctctaaccctagcctcaaaaatcccaactcatctagcaagcctccactagcccctctacacaaatgagcgtgctaccccgctgtttcctcgggcgcttgctcttatcacccaagcaatctaagttgtcgctagttggtgaacctcgctccgaggctggaccagggcccgggtaaacactccaaagagcccgaaaaggtgcccgggccagtggctgaaccctcttccactagagggttcacagcttccccccaaggtgctctctctgccccccgggccacaaacgctgcttaagcccctactaacaaccggcctccctatggacctagaccacaaacagcaagccccccgaaacccacgcgccagtccagaagacacaaaccggttcaaccgagcgacaaagcgctcctccagccgtggctgcgcctgccacgtccccacggagaagaatacgcctaagtatgactcggccccacagtccagtcaccggccactaaaccgcgagcaccgaccaaccacctgacggcggcaaagacagtgaccaaaccacacttacgtagacgccttcccttggccccccctgccccttccagattacccgaggcaaaataagtgggcaacccccacgacaagagctacgacaactgcggctcttacaataagtaaactgtcacacgtgggccattaatattgcaaagccaatgtacccttgctacgccgacaggtggaaggcccgctttcaagtgcgtccgttagaacatctttggactagtgagaggcaggggccaactgtcccggtcaagtaaatgtcctcttatttacgccacactacctcatctcctcaaagcgttctagggccgggcggccgtacccactgcaagccacccaaacacttgaagcccagcaacccaagtacggcccccgggattggttttatcaagattctactccaaaccaagaatctactgcacgtagcctcaggacaactgaccctatccagcagcgcagaccggtcgaaccgccaggtcaaccattccacctggcaaagctttcgccactataccgaagcggagctctgaacgcgaccaccgctttgggcatcaagatcgtggttcgacttcacgaaatcgttgtactaatagcggcccttggatgggtggaccatcggccctgaagcatgtcgagtctggactcaattctgccgaacttgattgggagcgagcaNggacccggaagaaagtgcatcccttcacctctcccgccttaagcaggacaccctataaggaaaaatgcccgtcgcgacgagaccaggctgcggcgcaaacacaaacaaacctccactttgggtggcctcgttactctaaattgccgatacgccccaggccccagggcactgactcttggaccggaagaggaggccaccacgcaaacgttaaccaagaagcagaagacggtgcaaacggagccgataccgttacggaagccgtaggcaatccatcccccggagcttagcgcgcaccagcatacccttaaaaccatggtgcttaaaagcatttagcagcaccaaaggatagtcataacgccccagaggacaaccctctaaaagccccaaataacacgagcaacgacaaagagcacgacaataaaatcaaggctagagacaacgatagaggagcagcgtccaaaaaagaaaacgcaaaccaaaaagttgaccaagaccaagcttaagaagcgggcggagctaacaagagctaagctaatgggcagaccgaagagtcgactttgtctacgacccagacccagcataaagtcgattatacagtatctactgctaaacccaccgagacgcgtcctgacaaagctaacgacggagcagcgaccacggcagccgcctgttagaagggccaagagaacaaaggcgacaccacacctccacaagagtcggcagaagtaacgacgtcaaaggttaacgccgcgtcgggcgagaacacagctactctcaaccaatccaaaaaggatcaaggtaatccttttctgaatccagctgagacttaggaccacgatccgcataatacttaaaaggataaagcggaggacgctaatccgcacacccacggcggcgccgcccacaaagacaacagcaccgaggaagcttccaccacgcgtcatacagagaaaagtccagagcacaccacgcggggtgacaacctcaaagcaggagccaagaaagtggaggcgtccggatccactacgcaaaaatcggaatagcatcaaccagacgcacaagaagcgtccccccaggaagcaacagacaaagctacggcaggcgcgtcgcgtgagaacgcaaacggcaccgagaactacggaaaaagacccaagcctcccgcgtgagtcgcccctctggcagggtcgctctgcccgccgcttctaggcccaaaaaggcgggagcttcagcgtctccgatccaaacgaaagtctccgaaccccggagaatgtaacaagcgacacaaaacgaagccctgccttgactagcccgcctagcgatttaaacgcaaaatccccgtggttggcgcaaaggaaatgcagccggccgaaaagttaaaccaaatgacgagcagagcaacgagggtacttacacagacgacactatagcctagatacagtcggggggcaagtctgcttaagctcccgcccacgtagctaggggcggaactggagccaacccccccgcccaaagatggaacactcctagtaacgacctgcgggaagacatacctaccaatacgaacgccgaaggagccgctagcgaagaggaccaccgcgcagagaattcaccgtccaacgccaaccgcagcaaccgaccgcagacgacggccgccgacgccgctagcgctaccgccccagcttccgctaaaaagggacaggagtctgaaactcttggcaaaccttacaaaagagtcacgaattaagtaggaggagacacgtcacccccagctaaaaacgagaccgacgcgcaacccgagagaaagacagcccatgcctaaggagaagacagagagaccgaggcgaacgacgctacttactggtcttgttcggcccaacccaaactagcataccccgaggctacgcagaagaccggcaaacacgcttcgtccgccgctactggagcaatgcaccaaagccacgccaacggaggccgggccagcgggcgcggcgaagccagcagcaatacggaagcagcagaccaggcccagaactacaacatcaaagcagcagcgagatacaagtcccacctagccacgtcagccacaaaggccggaacgaacaaagaagagaaagcttcttaagtaaaaatagccaattagggggtaaacccgtttaacggcgatcctccggacaccccccaccgctaagacgacgaaaacaacgacgctaacaacgacaaagaaggccaagagcaggagcaagcataagccgagcagaacaagaccgacacagcagaaaacgcgagccaccatgcccccgccccgtcactgggtccacgcaccccaaacaaaacggaagaaaacacagacgataaaggcaacatagcagaagcaagcgagaaaaggggcgcagccgccgaggcgctcccgggcttggcccgcactcaacctctaaggaccctaaagactgcctggtaccgcaggccgggagtgccactagccttcagtaccccaaaacagagtacgaccagtccatacccgactaacagggccggcctagcctaaaggcagctcaaccgtttcaggcccaaacacccacaggctggccactagcctacaaagccgaccagttaggaccgagcaggagaaataataatttccccccttatttctcctaaaattacttgggtcctagtaggaggatccgggtaccggaccgcgtccccgacaagattctagttgccccctcttaagccaaaagtgagggctcgggcactgaaccgtaggacagactaacggggcaagacaaaaacagtcgtggataatcaatggtcagcggagagcacccaacaccctcacggttccacagcgcaagcggcggattatacgtctagttctgaagcttacactagagcctaagaaggcggatctaatctagtttaactaacttaccaaggagcttgccatcaacacgagcaccatggcgatgacactaaacgtacgggtgccgccgaggaggacgctgccgcaaacgacgccgattcttagggttaccagtcagctggaaaagccgccgattgtaaaaatcgcgttatgggaaaatacgcccaccacgcctaggagtcagaggcaagaaagagagaagcagaagtagatacgagtagcgctgttcttaattctacttccacttggtccactgagcaaagaaaggctactttccagcagaaacaaagttctaagaatgctcaagccaacgaggagaaggcacaagctacttgtgagaagagcgaggcttttaacgaccgggacgacaccaccggcgaccgcgccccaaaaagtaacgccaaaccgcaacccataaaagaggatgagtcgaatgaagccgacactactgaagcaggagaagcgagagaaactgaagctagtagttacgacagcgcagcagccactcaataccaagaccacaacaaggaggatcaaaataattcttcttctcaaaacggagcgcaaccacaagcggagtcgggggattgacaaagtcctgggcgcggaggcgaagcaacttaggattccgccgagaaacgcggtgccaggcagcagaattccccccctccaacgggttcgcacgcttgcgttgagtctagcgtcgcgaccggttaggaagctttgggcgatgtgtctacacaacgcgcgggcactgcttccgctcatgctcacacatctacgcgggacaagaatagcaacgccgacgatagcgaaaacaattatgaccctgcgggctagtcagataacacagaacattcctaccgcgtcccgtcgagtagtactgtagagtctaaagcttcggacgagggaggggacaatgcttgttaagtcagttacggtgcggctacccagacgacagctcacgatgcagcacatcacatgcagcatggtgctaaacaggaacagcgtgaagcgaccgcttctagtgcgggtaacgacgcttcttaggacggacagtcgggaaaagcggagacttagcacaaagctcaacccaagcataaccccgaacgggacagcgacgcggacgattatgcccgagccagggaggaaacaccacagggagattaagcgaattccgtaaaatcatggcagattcagcaaaatcgtacgcacaacacgtcccacgaagcgacgagtgcttagacggacgggagagccactactgccgcggccgccggggacgtcgggtctcctaaggataggatcctatcccctgaagccgctgctcctccaaagaacgcccaagttctgtcagcgcgttcgtaaaaaacaaagcaacacacggatcctccaaatgcgcacgccccgagctcaccccccttccttccgatccaaaaaaccctagttgggacctaaccaaaacgttaagaacgtcagggggacccccttgcggctcccccaacgggacgccagggtgaccctggcccggcgcttagcccgaagcgcgcgaggccgttacacgtactatacctgcttgagcacctcatagcaggaaaagcgacgctcctctaggcgacaagggacgtcgacataaagacgccgacggggaaggcgagtaggaagctgaagtgcgtaaaggggaagccacagacaccaccccagccagccgcagccacgagactcatagacttcccgctcccaatgagtccagcgaagtaaataacgacgaagctgaagacgataaagaaacgaaagcatacgaagggcacgccactcatcttgaccatcgaaagaaaggcaacgacccgaccggttaacaaccgttgcagtccaagcatctgcacaatcagcattattcagccgaggaccagaagcacgcaggaaaaacggcggaagctccaacttatcaagtatcagaaggtcatggtcaccgatctgctgcagaaatcggtcctaaaaacggatgcgccgccggcacgacacctcatgaggtacagacgtctagtgaaaacacggcttaggcccccactcgtaccggaaattcatgagcccaacccaacagggacaatagcacatcaatttttgcgcagcattgaccgtagagtcccgagtgttctacccaacactgggacgtaaacgatgaagctccggccggaaaagcccccgagggtcccgctttaaatgcgggcaaagcgctacaaaaagagcaaaaagagctctaaacagtgccctagccaggctacggccaaggggcctggccctcggcctctccaaccacaagagggcactgtcccgtaaaaccagcccgcagcaatgcgttaaacaacgccggcaaaaacgcagaaggcacagcggaagacgacaaaccagcccccgcggcccacacccagcaacaagcaagaaagacaaccctaaacgcccccgccccccggcgccacccaaagtctccaaccccgtccatccccgagtggataggacggacggtaaaaacaccgaagcttaagcaaataatactgcagtcgacggagcgggaaaaagagcggtcgaaaacaagaacccgcgagacgaccaccaatcagccgacaacaaaccaccgtcagccgacccagccaagaccccacccgtcgccaacgcacaccacagcccttcatccaagtcgagaggcgcagctgcgaaggccgacgggggcggtaacaccagccaagaagattcagaagtaagacagacgggcacaaccaacaaaccagcgagcgcccaagctaacgttaacgaaaaggcgtctatttacactgtcggcgcttagggatagagcctcggcccccgtaaagctaaacaggaggcaacaccttacacaagcacaaaaggcgaaaacgcagctggcggcgatcccaacgactaagcagacggaccaaccgctaaagttaatgcataagccaatagccacggcagtacttaacaagcagacgtacaagccggttcctataacaaagctaccgcgaccaacggccaaggaaagagcacaggcgacgaggacaccggagccggagcagtcagcgaagctcccgatagtgataaggccgaacctaagcatggggacacaggagctgcctaagagcaagtacatcaccacacgccgtcaaacaaccgacacgtaagcgacgcgctgccccaaactaaacgtcaaaagccacttttaaagagactaaagaagccgtcaagaattaagctaacgtgtcgggacaggaacagaacgccatagaagacgcagcttaagcagccaaccacacagccaacgcgcaaccgtcgttatatcgtgccacatctccctacacgcaaccttaacaacacacaacaagtgaacccccttaaggatcgcatttcgccgaagcgggcggcaagactcctgggggggaggatacttcgggggagtctaaggggcaacagaactaagctaaaagcaaaaaaccggcttctttacagttaaaaaccacttacgacaaaatagcccgaaaagctcctgaaacagaagcccacacgaatgcggcagatacgacttctgcgaccgacaagtctagacaacgctgagccgctccccaccaatcccaacccgccggacctacagtaggcggcaccggggcagtttgagagcggggcaaagaagcacctaagactctgcaggatctgagaaaggacaacgggaatcattacgagcattagaccacggggggtgctaacacttaggaacattcaggacatgacggcggttagaccagggaagacagcgagtaggacgaataaccagccgcgggacagggcacgaacccacgacagggttaggatcctaataataagtcgcagttacggggtgctcgtgttgggtcagcgggagtgcgtgagaacgagcggtcgtctttgaggcagaggggctgcgcccgctgcaatggccaggaaccggccagctggggtcaccacggacccccctctgccgcccaggataaggccggggccgccgaccacaaagaagctaaggcagcagccgccggcggcacggggtcagcaacaccagaccattagcacgctcccccgaacaaaaggcatctgtattaggatcaaagcgcgaaaaataaatatgaaagggagaacgccccggaggaggctgctagcggcaaggaggcggcgggtcgagctcccggtaaagaaggggcaaaagcaacgtctaaagcacccaccagccaagtaacagccgctggcgtgacgaaagaggcggccgacgacgaagctaaagcctgagttaagcgtctgtcagcacccccttcggctcagtccaatccggttgcgcgctgggcccaccccatccgtcgggatcagacggcccggcgtcgccgacgcgggcaacccgtaaaagacgggcacgcccgcggcgcagctacgggcaacgagacaggagcttccgcagctgcgcgatagacacaagacgcgaagaaagcagcgtaagctccttccgccgcagcgatagtggacggcgctagcagagacgccaaagaccacaaacagaaagaggctaaccgcggtgtaagcggtaacgcagctgagggtaataagtatcctactattgtttaagctaaagcagctgagaccgagaaccacacgcgttaagctcagcatgcacgccaagcccaagcagaaccgtagccccagccgatgaaaccaccggcgcggcagcaacagtcacgtcagggaaccccccacacgccgggtccgaccacaccaacaaacactaagccggcggctacgacgaaagagcagcggggggccaacccgaccaccaccaagcgggctagtggaaaaccaaggggaagaatcaaaaagccaccaaaaaagaagccgcagccagcaagtcagaagcaaaagacaccgacgttacctaaccataacaggcgaactgtccaacagcgacatcccccccagagcaagagagcgcagccgagaaagcacccgagaaggccggcgccacggacactaacactccagccgacgcggggcgcgaggaggatcccaacacaggcgaaaacaaggttagcgacgacaaatcgtcttaccaactaactccataagtccatacttacacgcaggaagcggagcacaaagctgcttagaaaggaaaagcagacgatacagccgggcacagacaccacaaagcttagacagcccacggagcagcagacagagacagtaaacctccagcgacccagaagtctaaccaccaggccgcgtcagctaggcacaccgctaggggcgctgccctcgcaagagggcattcagaacaggcgtcagaaagccctaaacgtgatcctaaaaacgatagtttgaccgctgcaggtaatactgcagaggccccagcttattagcgttgcgccgcataagacacagacggagaccaaaaagtcaccccacacgctaagcaaaaggaaggtgcagcgaaagcgtcttacgccggcgccacctagaacgagtaagcatcacccactcaagccccgatagacggtacgcagaggaccgactaacacgctaaagatgctgccactaacggagacgaacccaaaaagtcctaggacaattatactgacggagacgccgataaacatttaggcacgaagacggcagcggagtaagctacccagacccagcatccatacagacactgatacgacgccgaagagagaccttcaggacccagagcagaaacagccgctagggggtcgtcaggagctacctaagatagccaagataaggcaaaaaacagcggccaagcagtttctccagagagtgtagctgccaacatggagaagtcgacccgcgacagagaagcaggcacttcagaccacgcagctgacactaaagcgcagaaagagcacgcgggcaacaccacaccgttttagacagacaaacaacacggccaccacgccccaaagacggacacatctccccacaaagacgtggacgcacaagcgaaaaacggagaagaagcgaaagaccaaaatcacgacggcaatttggggaagaggtgcccgcgctgggccaaccccacgactcggtgtccgagtcaccactcttaggcatcaaaaggcgggcaatctccctagacacctccagtagccagacgtaaaaacgtgagccaccacgttagggagaccaggggcccttcgccactagcgaacggttgaggcttaaaacccccggggttgtaccagaacccgcccctgccgccaacgtacacagcagcgccaacaaagccaaagtcaggaaagccggaaaaaacgaaggcaacaaagatggccaaagccaccccccccagacgcaaaaacggcgtgccccgaacggtgatacgaacaagggcggcgactgagaggaaaacaccaccgcggacgtgtaagctcaacctcctggcggcgagatccagtcacagtctaacaccaaacccaccaaactagagaaagcctaggacccagctcagcaggagaacgccgcggacgaaagtgctacggtggatggcacgttgaacgacgctccggagacagtgtcgcgcgcccagactcaaacccacggccgactggaggacccgcgagcagacgaggaagccggcaacgcagccgaggctggcaatagccaccaagcggaaccagtggacgattagtctctttatgcttccggcgcgaaggaggtagacgactggtcgtcgcataaatctactcgtaaccacactactaacggacctaccgaagcgcaccaatgcgattatcgcgattgggacgaagataaggctacgtcgggcgaagcacagaaccagacgtctcaaacaccacccgctaaaggagcccatagccgaacctaagacaaaacagcagcttaagaagaagctactactacttacccgactaaaccggcttgagaacaaaagtcagaaaagactaacgctccttaaaacaaaactgagactaaagcagaacagacctacagcgctggtgctacttccgaggaggcagacgaataggaacaaaaagctactccccgctaaacagccgaacccagagccacagcgtaggcttatagcgacaacagagtggatactactgagtataaaggcacaccccgtcacgacccccccgatgctaaggagaacaggacctgaccagcttcagacgccgctggcaccgattacgaccaaccaacacaagctacggaagtacacgagtgcaaacataaggaggaccctaacgcagcgggcgtgtagaatttgaacgacgaacaccaaggccaccgtccacctcgcggatcccccgcttcttcagcagaccccaacgcaagagacaggaccaagaaagacaacggttactaagctacggctacttccgcaagggaagacacttgggagcagaaccctcaacacgacgatcccaatacccacgcgacgcacacccataagtctaaagcgagcggcagagacgatagcaagaaagtcacctataagcgctacagatccgccggaggagacaaagccacttgaccaagataggaaaacaaaggcagccacggccatccccgccaaaacaaagcagcccaaaacggcccataagttactaattcctaagcggatacttcgggagacggcagccaccacgggaaaaatacgaaaaaggaacccaccaccgaaaaagagcaagccccagacactaaagatagtgacagggaagcttcaggagccactaaagctcaagaccagcaagccaaccacccaggccccgccccgaaaacagcgtacacggggcgggagaaccacgcagattcggagcaaagctacgacacacaatacaccgaaaagcgagcttaaggaggcatctaaccccaagtaaaagcagaagaagctcaagccaagtcagctcccctagcggcaagccccaccgggacactacaacccgagaacaagaacgacgacaagaccaaacccccttacgccggcccagggcaggaagagagggaggaggaaacagacgaagccaaagcagaagccgacacgccaagcggaaaaatctaccgagaccggcaccgcgcgcacaaccacccaccgtggaccaactgccagcagcagccgaccataaacgccgacgcaccctaaaaatacaaccgcttcgaagaaatccgaccaaagtcaaaagagaaggacgcccggcggactaggaagcacagcggccctgggcaacaccaacaacaaaacgacgcagagggacaaacactacaaccgaagcaagaacgatagccaaaacagccccacagacaacctcaagaccaaaagtcaaaaacgtaagacttcgcagaagaccgctaacgatagtgctgcgcgaaccctcaccaacgacggaaaaagcccgcccggcccccccagcggcccaaacgcgccaagaaaaaccccggactccgccgccacacaaatcaacacaatagccaccgaccgcagcccaaaaacgcccgcttctccttaggctcctccccaaaacacccaaaacggcagcccaaacacagaccactcccaccctacgcacgacggcggagatacattcagcaccaacatcaaccgtcgcgtcccccaacgatggtgcgggaccagcacctccacaaccgtcaaaaccgcataccccagccaaaaagccgccccggccggccaacagacggacgatcaagaaaacaaaacgaaccacgagaatacgtcgtcccaggattagacagaaggttataagtaagtcgaagaacccgacaacacttcagcggaagctaacgtacagcagacaactcataagaccaataaggggacgaccgataaacacgacagatctcatgcccggcgttagtccgacgaatagcaaggacataaccgttataagaccgcggagggcgagtaagaggaagcacacgatttatcttaagcgcggcattcgacgggagagcagactcccaagtcccacgattacggcgaagaagtaggtaccagcgctaccactaaggacgcttagcgtgaagaaatgtcttaacccgcgacggagtcttttaacactgccggcacccaggcagcgaataacgaaacgcacggtttcactcaagctggaccgtccgagtcttcttagcagactgctcactgaaacaaagacacatcggagggcaagggacaggacgaggtaaaggacggcggtactaaagctaccacagaacaagaagcggaggtacatcccatttcgacccaccaaaaagcttccgacaagaaacggaatcgccccgacaaggaacaaaggcagcacaccgaccctcataaagattaggcaggagaggaaggagagaaggccgtcacggccacagcggagacaactcaagaagcttatcaaactcaccggcgcaaagctaaccaaaaggcccacaaaagaaaacacgacctaaatccgtcgcgggaagcggataagcacaccggagaatcgaatgaaagccacccagcttcttatgaaggtaaagcggcagcgaacgaagacgaagctaccgccgaaaacgaagaacgcgcgaacccaccaccctacgccgcgggataaacagcctaaccgacagggcggtcagaagctaatactcaagaagacggagccaagtccgattcttcaccaactgcctagcaaaggggcaacgacggttcacctgctacgaatgcagcgcaggacaccaccgaagccgaagccgcaaccagcgagaaagccggtccccaccccgcagacccgtttaagtgaaggtgctgcgcccagccgcacaactgaggtgcccaattctcgtccccaagggggaaccttcacccgactctccccctgagggccagaacaacggctacaaaccctagcctcggagccgggcccagcggagagtggagggacgttttcctactcgggtttgcaacaaacctgcggtcagacaaacgaccaccaatagcgtgcgggatgcacggcagtaactaacaacgtccgcggtgcattgcaacgcccgcaggtcaacaagtgctgcacgcccccaaaccgaacacgaccccaaaaagaaaacgtaggcacctacctgcactaccgaccaaagaccagcgacacacgaccagtaccagaaccctaacaaaagacaaacagcttcgcaaccacccaagcaaacaaaggccactgcacgctgcacgccctaacgggcaatgcacgctacacggcactgacccgaaaggagatgaaaacgttcgtcaaaaaagactcgcttttgaaaggtcaacaacgaagaatgtcccgaccgcgaaatacacctctgtagcagagaagatagaatttaaacgccacaggtttttgctagccctgtccagtgcgaatcacgagttggaagcaggactttgacgccctaagcccgctaaacacatggaaaaggcccgcctcacgacatcgt
>a<->g+c<->tHomoMito
agctgtgaactcgctgtttcgccggttgtctgtaaagatctcttgcatgcccaacgcccctactcaaaaaacgcatgtatagcgatgccatagagtatcaagattaagatgtttcgcactatgacgctcactcccagccttcattctgcttcgccgcccgctatgttcgtacctggcgccgtgaataggtgcgtccgtcgggacacaccggccggccggcatccacgaagtgcggcggcggtggccaggcactcatgtgattgtcccttgtgtgagtgctgcggtggggggcccttgttgggtttttttctttttatcctcaattgtgatgtccgggtgtgctctcattgggttttgggggtgggaggtttcggtgttgattcggttgagccctgggccccgctccccaataacgcatgtccccggtgactgttttttggtcggtgtgccgccccttttctttgtctttgcgtcgtcggctctgctggcgtggtttttatttgcttcgtttgatgtgtgtgtgttatcatcggttttgcgttttaggttggttgggttttgggagtgttttttgtgacccgcacgatccgttcttctgggatggcgtgtcaggggcacccgagtaaatctgtgctgttttgcgggtgggcgaacccaacttcgattccctcgccgatctccgacggagccgtgtgcatggatgcttttaccttgacagacctgtttctcgggctgttgtagctggggaaggtggatgctggatgtatgatggcatgatctggggtatccgattcgattgtgtttttgtaaagggtgatgacagccggttcccgatggcgggtagggacccggtcggatcgcgtcggttttgaaaccaactggccctacattgattgttataactgtgtagccggtttggactggcgaggattaatacgggagacaccccgagctgtttttcttttggcgggatcggggtctgttcagaccacggggggtcttgaccagtgtggggcgagtcgtagggacaatcccggtgcgctcaggtgtgtggcgatcggagtttgggtcaaagccgagcgttttgtcgcatccgatttcgggttctggtgaccgggctggtggggtcatctattgaggtgtcgtagattgtgatccggggtctgggaagttcaataacatcctgcgctttctcgagaagattcacctcacggctagcgggttttagctggttctgttgttctccatctgattcgcgcgttattgctcctgatgggtttcagcaggaatcgtgggacggatatggacgtttgtacgggagtaccgaactggaacacgatttgcagaacaatggagggcaaatcgtgcccctcgttttgaggggtcgtagcgatttccgcagggtccggaaactaggaacaagcccgatgacgggtcggagacgagacatccgaccaggtgaaatttcaggatatacgtgtgttatttactgtttcttctggacgcgtcctgggaagtgcccggtcggggttttcgtatgcccgcgcgagaagagtggactacggtgcaacggacacgtcaagggacatgtccaagtaggttgagacacgatccggtgtgggatgtttggtccgtgtccgaagagccctggtccggtccagttatctcagatcgggttcgattttgggtttgtcttgttccgtcgttgagtggttccgattgggttgcccgtttgggcgggacgcgaatagcgagggccagggttcaatatggcgagcgcgacgttatggaaagggagcagggggccgcggttggatgcggcgcgatggaagtcggttttcgcgttcctcatgcggcaggccggtcgagggcggtcccatggaagagattgggatcggagtttttagggttgagtagatcgttcggaggtgatcggggagatgtgtttactcgcacgatggggcgacaaaggagcccgcgaacgagaatagtgggttcgttagattcaacagcgatcaaccacttggagcgaggctccgacctggtcccgggcccatttgtgaggtttctcgggcttttccacgggcccggtcaccgacttgggagaaggtgatctcccaagtgtcgaaggggggttccacgagagagacggggggcccggtgtttgcgacgaattcggggatgattgttggccggagggatacctggatctggtgtttgtcgttcggggggctttgggtgcgcggtcaggtcttctgtgtttggccaagttggctcgctgtttcgcgaggaggtcggcaccgacgcggacggtgcaggggtgcctcttcttatgcggattcatactgagccggggtgtcaggtcagtggccggtgatttggcgctcgtggctggttggtggactgccgccgtttctgtcactggtttggtgtgaatgcatctgcggaagggaaccgggggggacggggaaggtctaatgggctccgttttattcacccgttgggggtgctgttctcgatgctgttgacgccgagaatgttattcatttgacagtgtgcacccggtaattataacgtttcggttacatgggaacgatgcggctgtccaccttccgggcgaaagttcacgcaggcaatcttgtagaaacctgatcactctccgtccccggttgacagggccagttcatttacaggagaataaatgcggtgtgatggagtagaggagtttcgcaagatcccggcccgccggcatgggtgacgttcggtgggtttgtgaacttcgggtcgttgggttcatgccgggggccctaaccaaaatagttctaagatgaggtttggttcttagatgacgtgcatcggagtcctgttgactgggataggtcgtcgcgtctggccagcttggcggtccagttggtaaggtggaccgtttcgaaagcggtgatatggcttcgcctcgagacttgcgctggtggcgaaacccgtagttctagcaccaagctgaagtgctttagcaacatgattatcgccgggaacctacccacctggtagccgggacttcgtacagctcagacctgagttaagacggcttgaactaaccctcgctcgtNcctgggccttctttcacgtagggaagtggagagggcggaattcgtcctgtgggatattcctttttacgggcagcgctgctctggtccgacgccgcgtttgtgtttgtttggaggtgaaacccaccggagcaatgagatttaacggctatgcggggtccggggtcccgtgactgagaacctggccttctcctccggtggtgcgtttgcaattggttcttcgtcttctgccacgtttgcctcggctatggcaatgccttcggcatccgttaggtagggggcctcgaatcgcgcgtggtcgtatgggaattttggtaccacgaattttcgtaaatcgtcgtggtttcctatcagtattgcggggtctcctgttgggagattttcggggtttattgtgctcgttgctgtttctcgtgctgttattttagttccgatctctgttgctatctcctcgtcgcaggttttttcttttgcgtttggtttttcaactggttctggttcgaattcttcgcccgcctcgattgttctcgattcgattacccgtctggcttctcagctgaaacagatgctgggtctgggtcgtatttcagctaatatgtcatagatgacgatttgggtggctctgcgcaggactgtttcgattgctgcctcgtcgctggtgccgtcggcggacaatcttcccggttctcttgtttccgctgtggtgtggaggtgttctcagccgtcttcattgctgcagtttccaattgcggcgcagcccgctcttgtgtcgatgagagttggttaggtttttcctagttccattaggaaaagacttaggtcgactctgaatcctggtgctaggcgtattatgaattttcctatttcgcctcctgcgattaggcgtgtgggtgccgccgcggcgggtgtttctgttgtcgtggctccttcgaaggtggtgcgcagtatgtctcttttcaggtctcgtgtggtgcgccccactgttggagtttcgtcctcggttctttcacctccgcaggcctaggtgatgcgtttttagccttatcgtagttggtctgcgtgttcttcgcaggggggtccttcgttgtctgtttcgatgccgtccgcgcagcgcactcttgcgtttgccgtggctcttgatgcctttttctgggttcggagggcgcactcagcggggagaccgtcccagcgagacgggcggcgaagatccgggtttttccgccctcgaagtcgcagaggctaggtttgctttcagaggcttggggcctcttacattgttcgctgtgttttgcttcgggacggaactgatcgggcggatcgctaaatttgcgttttaggggcaccaaccgcgtttcctttacgtcggccggcttttcaatttggtttactgctcgtctcgttgctcccatgaatgtgtctgctgtgatatcggatctatgtcagccccccgttcagacgaattcgagggcgggtgcatcgatccccgccttgacctcggttgggggggcgggtttctaccttgtgaggatcattgctggacgcccttctgtatggatggttatgcttgcggcttcctcggcgatcgcttctcctggtggcgcgtctcttaagtggcaggttgcggttggcgtcgttggctggcgtctgctgccggcggctgcggcgatcgcgatggcggggtcgaaggcgatttttccctgtcctcagactttgagaaccgtttggaatgttttctcagtgcttaattcatcctcctctgtgcagtgggggtcgatttttgctctggctgcgcgttgggctctctttctgtcgggtacggattcctcttctgtctctctggctccgcttgctgcgatgaatgaccagaacaagccgggttgggtttgatcgtatggggctccgatgcgtcttctggccgtttgtgcgaagcaggcggcgatgacctcgttacgtggtttcggtgcggttgcctccggcccggtcgcccgcgccgcttcggtcgtcgttatgccttcgtcgtctggtccgggtcttgatgttgtagtttcgtcgtcgctctatgttcagggtggatcggtgcagtcggtgtttccggccttgcttgtttcttctctttcgaagaattcatttttatcggttaatcccccatttgggcaaattgccgctaggaggcctgtggggggtggcgattctgctgcttttgttgctgcgattgttgctgtttcttccggttctcgtcctcgttcgtattcggctcgtcttgttctggctgtgtcgtcttttgcgctcggtggtacgggggcggggcagtgacccaggtgcgtggggtttgttttgccttcttttgtgtctgctatttccgttgtatcgtcttcgttcgctcttttccccgcgtcggcggctccgcgagggcccgaaccgggcgtgagttggagattcctgggatttctgacggaccatggcgtccggccctcacggtgatcggaagtcatggggttttgtctcatgctggtcaggtatgggctgattgtcccggccggatcggatttccgtcgagttggcaaagtccgggtttgtgggtgtccgaccggtgatcggatgtttcggctggtcaatcctggctcgtcctctttattattaaaggggggaataaagaggattttaatgaacccaggatcatcctcctaggcccatggcctggcgcaggggctgttctaagatcaacgggggagaattcggttttcactcccgagcccgtgacttggcatcctgtctgattgccccgttctgtttttgtcagcacctattagttaccagtcgcctctcgtgggttgtgggagtgccaaggtgtcgcgttcgccgcctaatatgcagatcaagacttcgaatgtgatctcggattcttccgcctagattagatcaaattgattgaatggttcctcgaacggtagttgtgctcgtggtaccgctactgtgatttgcatgcccacggcggctcctcctgcgacggcgtttgctgcggctaagaatcccaatggtcagtcgaccttttcggcggctaacatttttagcgcaatacccttttatgcgggtggtgcggatcctcagtctccgttctttctctcttcgtcttcatctatgctcatcgcgacaagaattaagatgaaggtgaaccaggtgactcgtttctttccgatgaaaggtcgtctttgtttcaagattcttacgagttcggttgctcctcttccgtgttcgatgaacactcttctcgctccgaaaattgctggccctgctgtggtggccgctggcgcggggtttttcattgcggtttggcgttgggtattttctcctactcagcttacttcggctgtgatgacttcgtcctcttcgctctctttgacttcgatcatcaatgctgtcgcgtcgtcggtgagttatggttctggtgttgttcctcctagttttattaagaagaagagttttgcctcgcgttggtgttcgcctcagccccctaactgtttcaggacccgcgcctccgcttcgttgaatcctaaggcggctctttgcgccacggtccgtcgtcttaagggggggaggttgcccaagcgtgcgaacgcaactcagatcgcagcgctggccaatccttcgaaacccgctacacagatgtgttgcgcgcccgtgacgaaggcgagtacgagtgtgtagatgcgccctgttcttatcgttgcggctgctatcgcttttgttaatactgggacgcccgatcagtctattgtgtcttgtaaggatggcgcagggcagctcatcatgacatctcagatttcgaagcctgctccctcccctgttacgaacaattcagtcaatgccacgccgatgggtctgctgtcgagtgctacgtcgtgtagtgtacgtcgtaccacgatttgtccttgtcgcacttcgctggcgaagatcacgcccattgctgcgaagaatcctgcctgtcagcccttttcgcctctgaatcgtgtttcgagttgggttcgtattggggcttgccctgtcgctgcgcctgctaatacgggctcggtccctcctttgtggtgtccctctaattcgcttaaggcattttagtaccgtctaagtcgttttagcatgcgtgttgtgcagggtgcttcgctgctcacgaatctgcctgccctctcggtgatgacggcgccggcggcccctgcagcccagaggattcctatcctaggataggggacttcggcgacgaggaggtttcttgcgggttcaagacagtcgcgcaagcattttttgtttcgttgtgtgcctaggaggtttacgcgtgcggggctcgagtggggggaaggaaggctaggttttttgggatcaaccctggattggttttgcaattcttgcagtccccctgggggaacgccgagggggttgccctgcggtcccactgggaccgggccgcgaatcgggcttcgcgcgctccggcaatgtgcatgatatggacgaactcgtggagtatcgtccttttcgctgcgaggagatccgctgttccctgcagctgtatttctgcggctgccccttccgctcatccttcgacttcacgcatttccccttcggtgtctgtggtggggtcggtcggcgtcggtgctctgagtatctgaagggcgagggttactcaggtcgcttcatttattgctgcttcgacttctgctatttctttgctttcgtatgcttcccgtgcggtgagtagaactggtagctttctttccgttgctgggctggccaattgttggcaacgtcaggttcgtagacgtgttagtcgtaataagtcggctcctggtcttcgtgcgtcctttttgccgccttcgaggttgaatagttcatagtcttccagtaccagtggctagacgacgtctttagccaggatttttgcctacgcggcggccgtgctgtggagtactccatgtctgcagatcacttttgtgccgaatccgggggtgagcatggcctttaagtactcgggttgggttgtccctgttatcgtgtagttaaaaacgcgtcgtaactggcatctcagggctcacaagatgggttgtgaccctgcatttgctacttcgaggccggccttttcgggggctcccagggcgaaatttacgcccgtttcgcgatgtttttctcgtttttctcgagatttgtcacgggatcggtccgatgccggttccccggaccgggagccggagaggttggtgttctcccgtgacagggcattttggtcgggcgtcgttacgcaatttgttgcggccgtttttgcgtcttccgtgtcgccttctgctgtttggtcgggggcgccgggtgtgggtcgttgttcgttctttctgttgggatttgcgggggcggggggccgcggtgggtttcagaggttggggcaggtaggggctcacctatcctgcctgccatttttgtggcttcgaattcgtttattatgacgtcagctgcctcgccctttttctcgccagcttttgttcttgggcgctctgctggtggttagtcggctgttgtttggtggcagtcggctgggtcggttctggggtgggcagcggttgcgtgtggtgtcgggaagtaggttcagctctccgcgtcgacgcttccggctgcccccgccattgtggtcggttcttctaagtcttcattctgtctgcccgtgttggttgtttggtcgctcgcgggttcgattgcaattgcttttccgcagataaatgtgacagccgcgaatccctatctcggagccgggggcatttcgatttgtcctccgttgtggaatgtgttcgtgttttccgcttttgcgtcgaccgccgctagggttgctgattcgtctgcctggttggcgatttcaattacgtattcggttatcggtgccgtcatgaattgttcgtctgcatgttcggccaaggatattgtttcgatggcgctggttgccggttcctttctcgtgtccgctgctcctgtggcctcggcctcgtcagtcgcttcgagggctatcactattccggcttggattcgtacccctgtgtcctcgacggattctcgttcatgtagtggtgtgcggcagtttgttggctgtgcattcgctgcgcgacggggtttgatttgcagttttcggtgaaaatttctctgatttcttcggcagttcttaattcgattgcacagccctgtccttgtcttgcggtatcttctgcgtcgaattcgtcggttggtgtgtcggttgcgcgttggcagcaatatagcacggtgtagagggatgtgcgttggaattgttgtgtgttgttcacttgggggaattcctagcgtaaagcggcttcgcccgccgttctgaggaccccccctcctatgaagccccctcagattccccgttgtcttgattcgattttcgttttttggccgaagaaatgtcaatttttggtgaatgctgttttatcgggcttttcgaggactttgtcttcgggtgtgcttacgccgtctatgctgaagacgctggctgttcagatctgttgcgactcggcgaggggtggttagggttgggcggcctggatgtcatccgccgtggccccgtcaaactctcgccccgtttcttcgtggattctgagacgtcctagactctttcctgttgcccttagtaatgctcgtaatctggtgccccccacgattgtgaatccttgtaagtcctgtactgccgccaatctggtcccttctgtcgctcatcctgcttattggtcggcgccctgtcccgtgcttgggtgctgtcccaatcctaggattattattcagcgtcaatgccccacgagcacaacccagtcgccctcacgcactcttgctcgccagcagaaactccgtctccccgacgcgggcgacgttaccggtccttggccggtcgaccccagtggtgcctggggggagacggcgggtcctattccggccccggcggctggtgtttcttcgattccgtcgtcggcggccgccgtgccccagtcgttgtggtctggtaatcgtgcgagggggcttgttttccgtagacataatcctagtttcgcgctttttatttatactttccctcttgcggggcctcctccgacgatcgccgttcctccgccgcccagctcgagggccatttcttccccgttttcgttgcagatttcgtgggtggtcggttcattgtcggcgaccgcactgctttctccgccggctgctgcttcgatttcggactcaattcgcagacagtcgtgggggaagccgagtcaggttaggccaacgcgcgacccgggtggggtaggcagccctagtctgccgggccgcagcggctgcgcccgttgggcattttctgcccgtgcgggcgccgcgtcgatgcccgttgctctgtcctcgaaggcgtcgacgcgctatctgtgttctgcgcttctttcgtcgcattcgaggaaggcggcgtcgctatcacctgccgcgatcgtctctgcggtttctggtgtttgtctttctccgattggcgccacattcgccattgcgtcgactcccattattcataggatgataacaaattcgatttcgtcgactctggctcttggtgtgcgcaattcgagtcgtacgtgcggttcgggttcgtcttggcatcggggtcggctactttggtggccgcgccgtcgttgtcagtgcagtcccttggggggtgtgcggcccaggctggtgtggttgtttgtgattcggccgccgatgctgctttctcgtcgccccccggttgggctggtggtggttcgcccgatcaccttttggttccccttcttagtttttcggtggttttttcttcggcgtcggtcgttcagtcttcgttttctgtggctgcaatggattggtattgtccgcttgacaggttgtcgctgtagggggggtctcgttctctcgcgtcggctctttcgtgggctcttccggccgcggtgcctgtgattgtgaggtcggctgcgccccgcgctcctcctagggttgtgtccgcttttgttccaatcgctgctgtttagcagaatggttgattgaggtattcaggtatgaatgtgcgtccttcgcctcgtgtttcgacgaatctttccttttcgtctgctatgtcggcccgtgtctgtggtgtttcgaatctgtcgggtgcctcgtcgtctgtctctgtcatttggaggtcgctgggtcttcagattggtggtccggcgcagtcgatccgtgtggcgatccccgcgacgggagcgttctcccgtaagtcttgtccgcagtctttcgggatttgcactaggatttttgctatcaaactggcgacgtccattatgacgtctccggggtcgaataatcgcaacgcggcgtattctgtgtctgcctctggtttttcagtggggtgtgcgattcgttttccttccacgtcgctttcgcagaatgcggccgcggtggatcttgctcattcgtagtgggtgagttcggggctatctgccatgcgtctcctggctgattgtgcgatttctacgacggtgattgcctctgcttgggtttttcaggatcctgttaatatgactgcctctgcggctatttgtaaatccgtgcttctgccgtcgcctcattcgatgggtctgggtcgtaggtatgtctgtgactatgctgcggcttctctctggaagtcctgggtctcgtctttgtcggcgatcccccagcagtcctcgatggattctatcggttctattccgttttttgtcgccggttcgtcaaagaggtctctcacatcgacggttgtacctcttcagctgggcgctgtctcttcgtccgtgaagtctggtgcgtcgactgtgatttcgcgtctttctcgtgcgcccgttgtggtgtggcaaaatctgtctgtttgttgtgccggtggtgcggggtttctgcctgtgtagaggggtgtttctgcacctgcgtgttcgctttttgcctcttcttcgctttctggttttagtgctgccgttaaaccccttctccacgggcgcgacccggttggggtgctgagccacaggctcagtggtgagaatccgtagttttccgcccgttagagggatctgtggaggtcatcggtctgcatttttgcactcggtggtgcaatccctctggtccccgggaagcggtgatcgcttgccaactccgaattttgggggccccaacatggtcttgggcggggacggcggttgcatgtgtcgtcgcggttgtttcggtttcagtcctttcggccttttttgcttccgttgtttctaccggtttcggtggggggggtctgcgtttttgccgcacggggcttgccactatgcttgttcccgccgctgactctccttttgtggtggcgcctgcacattcgagttggaggaccgccgctctaggtcagtgtcagattgtggtttgggtggtttgatctctttcggatcctgggtcgagtcgtcctcttgcggcgcctgctttcacgatgccacctaccgtgcaacttgctgcgaggcctctgtcacagcgcgcgggtctgagtttgggtgccggctgacctcctgggcgctcgtctgctccttcggccgttgcgtcggctccgaccgttatcggtggttcgccttggtcacctgctaatcagagaaatacgaaggccgcgcttcctccatctgctgaccagcagcgtatttagatgagcattggtgtgatgattgcctggatggcttcgcgtggttacgctaatagcgctaaccctgcttctattccgatgcagcccgcttcgtgtcttggtctgcagagtttgtggtgggcgatttcctcgggtatcggcttggattctgttttgtcgtcgaattcttcttcgatgatgatgaatgggctgatttggccgaactcttgttttcagtcttttctgattgcgaggaattttgttttgactctgatttcgtcttgtctggatgtcgcgaccacgatgaaggctcctccgtctgcttatccttgtttttcgatgaggggcgatttgtcggcttgggtctcggtgtcgcatccgaatatcgctgttgtctcacctatgatgactcatatttccgtgtggggcagtgctgggggggctacgattcctcttgtcctggactggtcgaagtctgcggcgaccgtggctaatgctggttggttgtgttcgatgccttcatgtgctcacgtttgtattcctcctgggattgcgtcgcccgcacatcttaaacttgctgcttgtggttccggtggcaggtggagcgcctagggggcgaagaagtcgtctggggttgcgttctctgtcctggttctttctgttgccaatgattcgatgccgatgaaggcgttcccttctgtgaaccctcgtcttgggagttgtgctgctagggttatgggtgcgctgcgtgtgggtattcagatttcgctcgccgtctctgctatcgttctttcagtggatattcgcgatgtctaggcggcctcctctgtttcggtgaactggttctatccttttgtttccgtcggtgccggtaggggcggttttgtttcgtcgggttttgccgggtattcaatgattaaggattcgcctatgaagccctctgccgtcggtggtgccctttttatgctttttccttgggtggtggctttttctcgttcggggtctgtgatttctatcactgtcccttcgaagtcctcggtgatttcgagttctggtcgttcggttggtgggtccggggcggggcttttgtcgcatgtgccccgccctcttggtgcgtctaagcctcgtttcgatgctgtgtgttatgtggcttttcgctcgaattcctccgtagattggggttcattttcgtcttcttcgagttcggttcagtcgaggggatcgccgttcggggtggccctgtgatgttgggctcttgttcttgctgctgttctggtttgggggaatgcggccgggtcccgtccttctctccctcctcctttgtctgcttcggtttcgtcttcggctgtgcggttcgcctttttagatggctctggccgtggcgcgcgtgttggtgggtggcacctggttgacggtcgtcgtcggctggtatttgcggctgcgtgggatttttatgttggcgaagcttctttaggctggtttcagttttctcttcctgcgggccgcctgatccttcgtgtcgccgggacccgttgtggttgttgttttgctgcgtctccctgtttgtgatgttggcttcgttcttgctatcggttttgtcggggtgtctgttggagttctggttttcagtttttgcattctgaagcgtcttctggcgattgctatcacgacgcgcttgggagtggttgctgcctttttcgggcgggccgggggggtcgccgggtttgcgcggttctttttggggcctgaggcggcggtgtgtttagttgtgttatcggtggctggcgtcgggtttttgcgggcgaagaggaatccgaggaggggttttgtgggttttgccgtcgggtttgtgtctggtgagggtgggatgcgtgctgccgcctctatgtaagtcgtggttgtagttggcagcgcagggggttgctaccacgccctggtcgtggaggtgttggcagttttggcgtatggggtcggtttttcggcggggccggccggttgtctgcctgctagttcttttgttttgcttggtgctcttatgcagcagggtcctaatctgtcttccaatattcattcagcttcttgggctgttgtgaagtcgccttcgattgcatgtcgtctgttgagtattctggttattcccctgctggctatttgtgctgtctagagtacgggccgcaatcaggctgcttatcgttcctgtattggcaatattctggcgcctcccgctcattctccttcgtgtgctaaatagaattcgcgccgtaagctgccctctcgtctgagggttcagggtgctaatgccgcttcttcatccatggtcgcgatggtgattcctgcgaatcgcacttctttacagaattgggcgctgcctcagaaaattgtgacggccgtgggtccgtcgcttattgctttgcgtgccaaagtgagttcgacctggcaggctcagaagaatcgtctgacgagtgactttgtttctgtgtagcctcccgttccctgtcctgctccatttcctgccgccatgatttcgatggtgtcttgttcttcgcctccatgtagggtaaagctgggtggtttttcgaaggctgttctttgccttagcggggctgttccttgtttccgtcgtgtggctgggagtatttctaatccgtcctctccttcctctcttccggcagtgccggtgtcgcctctgttgagttcttcgaatagtttgagtggccgcgtttcgattggttttccgggtgttttcttttgtgctggatttaggcagcgcccttcgcctattcgtgtggcctcttagcttactttcggtgggtcgaagaatacttccatttcgccgtcgcttgcttctgcttcgatggcggcttttgcttcttgcgcgcttgggtggtgggatgcggcgccctatttgtcggattggctgtcccgccagtcttcgattatgagttcttctgcctcggttcaggctaagaagtggttgacggatcgtttccccgttgctgccaagtggacgatgcttacgtcgcgtcctgtggtggcttcggcttcggcgttggtcgctctttcggccaggggtggggcgtctgggcaaattcacttccacgacgcgggtcggcgtgttgactccacgggttaagagcaggggttcccccttggaagtgggctgagagggggactcccggtcttgttgccgatgtttgggatcggagcctcggcccgggtcgcctctcacctccctgcaaaaggatgagcccaaacgttgtttggacgccagtctgtttgctggtggttatcgcacgccctacgtgccgtcattgattgttgcaggcgccacgtaacgttgcgggcgtccagttgttcacgacgtgcgggggtttggcttgtgctggggtttttcttttgcatccgtggatggacgtgatggctggtttctggtcgctgtgtgctggtcatggtcttgggattgttttctgtttgtcgaagcgttggtgggttcgtttgtttccggtgacgtgcgacgtgcgggattgcccgttacgtgcgatgtgccgtgactgggctttcctctacttttgcaagcagttttttctgagcgaaaactttccagttgttgcttcttacagggctggcgctttatgtggagacatcgtctcttctatcttaaatttgcggtgtccaaaaacgatcgggacaggtcacgcttagtgctcaaccttcgtcctgaaactgcgggattcgggcgatttgtgtaccttttccgggcggagtgctgtagca
>a<->t+c<->gHomomito
ctagtgtccagatagtgggataattggtgagtgccctcgagaggtacgtaaaccataaaagcagaccccccatacgtgcgctatcgtaacgctctgcgacctcggcctcgtgggatacagcgtcatagacagaaactaaggacggagtaggataataaatagcgtggatgcaagttataatgtccgcttgtatgaatgatttcacacaattaattaattacgaacatcctgtattattattgttaacttacagacgtgtcggtgaaaggtgtgtctgtagtattgttttttaaaggtggtttgggggggagggggcgaagaccggtgtcgtgaatttgtgtagagacggtttggggtttttgtttcttgggattgtggtcggattggtctaaagtttaaaatagaaaaccgccatacgtgaaaattgtcagtggggggttgattgtgtaataaaaggggagggtgagggtatgatgattagagtagttatgttgggggcgggtaggatgggtcgtgtgtgtgtggcgacgattggggtatggggcttggttggtttggggtttctgtggggggtgtcaaatacatcgaatggaggagtttcgttatgtgacttttacaaatctgcccgagtgtagtggggtatttgtttatccaaaccaggatcggaaagataatcgagaatcattctaatgtgtacgttcgtaggggcaaggtcactcaagtgggagatttagtggtgctagttttccttgttcgtagttcgtgcgtcgttacgtcgagttttgcgaatcggatcggtgtgggggtgccctttgtcgtcactaattggaaatcgttatttgctttcaaattgattcgatatgattggggtcccaaccagttaaagcacggtcggtggcgccagtgtgctaattgggttcagttatcttcggccgcatttctcacaaaatctagtgggggaggggttatttcgattttgagtggactcaacattttttgaggtcaactgtgttttatctgatgctttcaccgaaattgtatagacttgtgtgttatcgattctgggtttgaccctaatctatggggtgatacgaatcgggatttggagttgtcaatttagttgttttgacgagcggtcttgtgatgctcggtgtcgaattttgagtttcctggaccgccacgaagtatagggagatctcctcggacaagacattagctatttggggctagttggagtggtggagaacgagtcggatatatggcggtagaagtcgtttgggactacttccgatgtttcattcgcgttcatgggtgcatttctgcaatccagttccacatcgggtactccaccgttctttacccgatgtaaaagatggggtcttttgatgctatcgggaatactttgaattcccagcttccacctaaatcgtcatttgattctcatctcacgaatcaacttgtcccgggacttcgcgcatgtgtggcgggcagtgggaggagttcatatgaagtttcctgtaaattgattttggggatgcgtaaatatatctcctctgttcagcattgtaccattcacatgacctttcacgtgaacctgcttggtctcacatcgaattgtgtttcgtgggttgaatgtgaatcctctaaagttgaattgaactggcgagactcgatttggatcggggtttgggtgaggtggaatgatggtctgttggaatcggtttggtaaatgggtttatttcatatccgctatctttaactttggaccgcgttatctatatcatggcgttccctttctactttttaatattggttcgtattatatcgttcctgattggggatatggaagacgtattacttaattgatctttattgaaacgttcctctcggtttcgattctgggggctttggtctgctcgatggattcttgtcgattttctcgtgtgggcagatacatcgttttatcacccttctaaatatccatctccgctgtttggatggctcggaccactatcgaccaacaggttctatcttagaatcaagttgaaatttaaacgggtgtcttgggagatttaggggaacatttaaattgacaatcaggtttctccttgtcgagaaacctgtgatccttttttggaacatctctctcattttttaaattgtgggtatcatccggattttcgtcggtggttaattctttcgcaagttcgagttgtgggtgatggattttttagggtttgtatattgacttgaggagtgtgggttaacctggttagatagtgggatatcttcttgattacaatcatattcattgtacttttgtaagaggaggcgtattcggacgcagtctaattttgtgacttgactgttaattgtcgggttatagatgttagttggttgttcagtaataatgggagtgacagttgggttgtgtccgtacgagtattcctttccaatttttttcattttccttgagccgtttagaatggggcggacaaatggtttttgtagtggagatcgtagtggtcataatctccgtggcggacgggtcactgtgtacaaattgccggcgccatgggattggcacgtttccatcgtattagtgaacaaggaatttatccctggacatacttaccgaggtgctcccaagtcgacagagaatgaaaattggtcactttaactggacgggcacttctccgcccgtattgtgtcgttctgctcttctgggatacctcgaaattaaataattacgtttgtcatggattgtttgggtgtccaggatttgatggtttggacgtaatttttaaagccaaccccgctggagcctcgtcttgggttggaggctcgtcatgtacgattctgaagtggtcagtttcgcttgatgatatgagttaactaggttattgaactggttgccttgttcaatgggatccctattgtcgcgttaggataagatctcaggtatagttgttatcccaaatgctggagctacaacctagtcctgtagggctaccacgtcggcgataatttccaagcaaacaagttgctaatttcaggatgcactagactcaagtctggcctcattaggtccagccaaagatagatgNaagtttaaggagggacatgctttcctgttctctttattccggatgaagtgtttcgcggaagggggcatttactatagtagagttgaatcataatatgggtgtgggtgggttcttgtcccaaacaattctaccgtctcgggccattagcgtattttgaattttgaaatgtcagtctccaagttaaggagaagaattgttgtatgggtaccggttggaggatgaggagtaacatgggtaagattagcgttaccgtaaggattacgaatggcttgctttttaagatccgatatatgttgatgcgtttccggggttgcaacatccggggatgcccgatgatgttgggaagcgactgcggtattttgagaagtggtttctcggggattttgggcggtgtagatggtagtgggagatgtagtggcggggctggaatcgagagtggtagcgagaagatgatacttggggggaggggtatgggttgggggaccagttggagttggatccggaggataaataagatcggtggagatcggatcggcaaatgagttaggagactagtcccactcgtagtttgagtttgatgcgggactagccgcgtgacgctcgtcatcgggtttgttagagtatacttcagtgggatcggtagtaagatgatagttgtaatgattattcaccgaggaaattggagaggtgggaatagtgttgtgttcttgtggagactaatgaggacggtagtactgggaaccggtattatactaaatagaggtgtgatcgtctctggttggcttgggggaagctggaacggcttcccctcaggcttgatcagagtccgaagttgtagcttatgcggcgtccggggaagcgggataagaagtatcggcttatgtgtttgtaataatattatttgtgggagtggtgatgttagaaggatccttgttgtatactgcgtgagaggggacttgagatgtgttgtataaaacagtggttctgggatgaagattggagggacaagaatacttaagcttgtcgtatgggggctaaggcgatgctggttgagtatgtggaggatacttttttgaaggatggtgagtgggatcgtaatgaatatactatacagaggtatgggtaatgttagaggtcgtaagggggagtttggattctttatacagactattttctcaatgaaactatctcatttattatcctcgaatttgggggaataaagatcctgatactcttagcttgggtagggactcttaggttttaagaggcacggtggatagtgtggggtaggatttcattccagtcgatttattcgatagcccgggtatggggcttttacaaccaatatgggaagggcatgattaattaggggaccgggttgggcagtagatgagatggtagaaacgtccgtgtgagtagtgtcgcgattcgagcgtgactaaaaaatggactcatccggatctttatttgtacgatcgaaaataaggtcaagattggtttttttatttgggagcaaggtgtcttcgacggtagttcataaaggagtgcgttcgttggcgtaggtattaggaagattatcgataggagaagttgttatatgagaggcctgttacttggtattggttatgatggttagttatgagtagtaattattagtattatcgatatcgttattttgatccttatcgggggaaagtgaagactcagggtctccaatgggttccgtggggagactgtaggccggacgaagaagagtgtactgtttttgatcgggggtagagttagtatatggtttagagagggagtgatttgcattcggaagaggagtgagagagttagaataggtagtatcgtccgtcaactccacctaatttggtttgggtcgatgcgttttagaatcgtatgaggagttaatgggtgtatcctacttattatcgtcaagatggcatgttgggattgtattggtaagaattaaattgataaatataataggattgatgatggcgtaaggatgatgagttgaatttgaggtcgtggtgctgggatgatgatagagcgtggactttgttcgattgtactgattgtgggaattaaggtaggtgggaggagagggatcctccggacgggggcgattggccgaaaaacgggtttacccggtaatagcttcttaagtgttttttgttatcggagtagtaggggtggtagtatcggtggtagtgggaggaattggagatgaagatggatgcggattagatgaggtggagttagtgtgatgaggggtatagattgttgcatttttattttactgtcaaacttgtatgttttgggtggggtaaggaggggtgtgagtagcgggaatggtgcgatgaggatggatagaggggaaaatatgattattagaatatctttaaatccaatttatgtctggttctcggaagtttcgggagtcattcaacgttatgaattaaagacattgtcgattcctgacgttttggggtgagacgtagttgacttgcgtttagtcggtgaaattaattcgattcgggaatgatctggttaccctgaatttgggtgtttgtgaatcaattgtcgattcgtgggattagttgaccgaagttagatgaagagggcggcggcccttttttccgccctcttcggggccgtccaaacttcgacgaagaagcttaaacgttaagttatacttttagtggagcctcgaccatttttctccggattggggacagaaatctaaatgtcaggttacgaagtgagtcggtaaaatggagtgggggtgactacaagcggctggcaactgataagagatgtttggtgtttctgtaaccttgtgatatggataataagccgcgtactcgacctcaggatccgtgtcgagattcggaggaataagctcggctcgacccggtcggtccgttggaagatccattgctggtgtagatgttgcaatagcagtgtcgggtacgtaaacattattagaagaagtatcattatgggtagtattagcctccgaaaccgttgactgatcaaggggattattagccacgggggctataccgcaaaggggcgtatttgttgtattcgaagactgagaatggagggagagaggatgaggacgagcgtagacgatatcacctccggcctcgtccttgtccaacttgtcagatgggagggaatcgtcccttgatgagggtgggacctcggaggcatctggattggtagaagaggaatgtggatcgtccacagaggagatagaatccccggtagttaaagtagtgttgttaatagttatattttgggggacggtattgggttatggtttgcggggagaagcagactaggcaggattagtgtcgtcaggatgaagaggatagagagggtcaggatcgacgaccgtagtgatatgatgattgtctggcgttggagttgtggtggaagaagctggggcggcctcctcctctggggtaagatatggttgtggataagactaaaaagccagtgggacttcaaatataagaataggatggtccgaagccttattagagggtataacattgaatgatgaggcctttttttcttggtaaacctatgtatccataccagactcgatactatagttaaccgaaggatcccaaatagcacactcgtgtggtatataaatgtcatccttatctgcatctgtgtgctcgtataaagtggaggcgatggtattagtagcgataggggtggccgcagtttcataaatcgactgagcggtgtgaggtgccttcgttatactttactagacgacgtcacgagactcgggatcctaagtagaaagaaaagtggcatccaccggactgaccgtaacataatcgtttgagtagtgatctgtagcatgatgtgctgtgcatgatgcaacatcgggtgaaggtgatacaggatagttatcctcgacataaacggtagtatcctccgaagtaagtgactaaaggggataagagtccgatgtgggatctggtttggatgcggttttaggtaaagtgatagtataagtagccgcatttagattgaaagaagggtgttgtgaaagagccggataggccttacggggctgcaatgagcctgatggggctacgtatgtggtgtactttgtaggatagtagacatccgagtaagtaaagagattgtcgtcattataattattaaaagtactaaactcttcggaagcgaagcttcgcttttcaggattatcatcttcttgggaggtatttggacctcactgatatacctacggggggtgggatggtgtgtaagcttcttgggcatatgtattttagatctgttttttccttccttagcttggggggtttcgaccaaagttcggttggggtaccggaggtactgaaaaagtttttccataatctttttggtaaagtattgaaacagtttcaatttaatatccgatttaggatatatagaattaccgtgtacgtcgcgttcatccagatgttctgcgatgaaggggatagtatcttctcgaatagtggaaagtactagtgcgggagtattagtaaaaggaatagacgaaggatcaggacatacgggaaaaggattgtgagtgttgttttgattgattatgattgtagagtctgcgagtcctttatctttggcagacttgataggacgggcggtagtaggatcaggagtagcgggagggtagggatgcgtaggaaatgtattgtctgctccagttgctagggagggaatggtagtttagttaaccggtggttaccatgacttggatgctcatgtggctgatgccgcctgattagaagttgaggatgtatgaagggggtaataaggatcttggtccgctggacgctgaggaactgcaactgttagctcatcatgagggctaacttcgggggtaagcatattattaatgtagtgttctgcagaacgtgagtactcgacaggggtgtaatccgaatttttgtctacgttaagggcctgcagatttggtttggtgaaagtggcgatgtgctggcccccatatgatgccagttacgagactttagacacctcgtttggtgtcaaagtacgggtagcaggatcttaattaaggggatttttagaaactttatcccgggcataaatgggatatcgtgggggagatgggggagatctcgggtgacatttcgattgaatcgtaattggaaaattcaatttctaattctcttggttgtggagaaatgtcactttacggggttgatttatgatggcataccgggtggtattaatgggggtatgaggaatgtgataaggagtagtgggttgatttttataatttgtgtttgatggtggatggagggagtggtttcgggtatttttattttttaatattgtttgggactcttggttttacttgcttttagacaagcgaagtaagtaacgggggtgttaggatccggatgggcggcgtcatgactagtaagataaagggggagataactaggggtggaggtttatagagtagttgttggctgattagtggtgggttgttactgattagtttgattggagttttgtttactattggtatgtgttgtgatttcctgcttggactagagaatatgatcataggaattagtaaaaataacggtgttgattggaggagcctgaggacggagtgagtaaatgtggttggtgggttgatagatatttggatcggtaccggtaggggaatactcgcccgtgtcactaatatccgaaagcgagattctaatttttacgggatcgggtgaagaatggtgttccgtgtggatgtggggaataggggtatgatcaataatagctttggtagtcggatgagtaagttggttatcgggaccggcatgcggattggcgattgtaatgacgtccggtggatgagtacgtggattaaccttcgcggtgggatcgttatagttggtaattggaagggagatgtgaatagtagaagtgttaagattaagatgactgataggatctttagcgacagcggaattaggttcggatgcaaaagtgtgaagatcattcggagatggacgtgctgttgtgtattactgggtggttagtgtacggatagtatatcattttgggtcgggtactggggattgtccccgggagagtcgggaggattactggaggccggatcggtacactaaagtgaaggtgaggtattgcgaggagtatgatccggatgattggttgtgtgattggtatatggttactaccgcgctacattgtgctctttcgtgtatggttccggtggtgtgtggtggacaggtttttccggaagctatgccctattaggataaataatggagtcttcaaaaaaagaagcgtcctaaaaagactcggaaaatggtgaggtcggatcggggatggggggttaatcctcccgtgaccgggggttgtccgtagtggggcgatttaggggatcttcagggtgaggatttgtgtaggcataatgagcgtagtcctcatagttagtggactcgagtggtatcagattatcttttgttggctttggtttattaagttcgtgacgaataatgttaaaatgacccagagataaaatgggaggatgttcggagtctcatgaagctcagagggaagtggtaaaggctgccgtagatgccgagttgtaaaaaacatcggtgtccgaaggtgcctgaagtgcagtaataaccgagttgaaaggagtgatagacgaagtaggcggttgattataaagtgaaatgtaggtttgtagtgaaaccgaagcttcggcggcggactatgaccgtaaaacatctacaccaaactgataaagacatacagaggtagataactactcccagaatgagaaaatcatatttatcatggcaattgaaggttaattgatcaaaactgttgtaagttttttctcattatttgaagcggaattaaaattattagttgtgggaggatcggaatgatgattattaataatgtaaaactgatggtgttgagttgccgatgtatctttttaggtggggaatgctcacgccgaagctgggatatagggggcgggcgcagggaaagaggtattttaagaagaatcatcgataatggaagaataataaactagatctttaacgggaggaaaatggggatggtactcgggatgtttgttgattggacggtgattatcaatacagtagggagaataattagtagtaggatcgggattcagaccggatactcactgatgtttttcctaatctgacttggcttaaccatatatcaaatttgttttgcttactaaagctgagtaatttaatactattagtataaatggtttacggggagtaaatgtatttataatatgatcgtaaatggtagagtgaagatccttatgatcatatagcgagtgtggagtataggagggatgatacggatcttccttattatgatagcgacaagtaatatcgatgagagtattgggagttgtgggtgagggagaatcggttataacacggataacggtatgatcagaaacggcggacgcttcgtcgccacccggatcgggatgatcagagttagaggttgtgtataccggatctgatgcatgtattggatttggatgaggttacgattttgattagcagggttgttaatataatgatggtgactgtactgaaaggttttttgtgtattaaacttagttgtgttggtgggtgtcggattaataatcgtagtagggagatgataaaaaattggtttagttgttgttggataaatcgacaaggggttggaaaaggaggctgggggattgttggggggaggattatgattgatggactgaggatggggagtgttagtaccgttcggttgcggtgaataggtcacttggtgatagtgctttttttgagatggagagatatgattagagggatgtttagaggaattaatattgtaagtgtcggtgtcttgattagtataaaatatagaagaagctttggtgtgaataggggtggaaccgatagtagtgggctactccgttggtcggtcttgcggacttgcgtccgtgtatgaaggataagatgtgggatcatccgagggaaggggatgagtagcgtgattaaatgtgagtgttgtgggatccgagtgatttgtaagatgatgagtgagagtgacgggttcttgatagtttgaggactcggttgttgaattatactgatcgaatgtgttatcgaaaatatcatttctatggagaaatgcctgaggtgaatactgagggatttcgggtacagcttcgggggtagcgacccagttatcatgaacggcgtcatgagaattttgatccgccgataccatattatgcggagtgtgagtaagagttgggggactgttttgtgtatcggatggggaaggaacatgatagggatactccgtattaatattgttcgaggtagacggatgctgtttgtctggattttagcgagtaacgtatgagaagttagtcggtgtatcgggagcatcattgtcggtaagagtaggtttgggggacttcgaagtggccgcgtcagtaagagtattagcgggtgcccgaatgtaggagtaatgataagacggatcgtttgagtttgatgcttgcgtgagtgtcagcgtagtattaggagagagttcctgaagtttgagatgagggtgattatcgaaaaactactgaagatcgttcggagcgattggagcggaatggggggtgataattggatgaccctcttgagagacacgatcattggtgcaagaggactagtttatagtgagaggatgaatgtcctgagttgtatgatcagtgtcgggatatgagggagatgtataaatggtgttgtgttaccccgagtgagtgggtggtgtaattgttgtattttgggagtaagtgtgctcttttgtgggagtacaagtatgtggatagggggtaagaggaggatagggagttggggctgtagtaatggcccaaaaggagaacatttatatcaaattggttttgtagtctaacacttagactgttgtctccgaatgctggggaataaatggctctttcgagtgttcttgacgattgagtacgggggtacagattgttgtaccgaaagagttgaaaatttcctattgtcgataggtaaccagaatccggggtttttaaaaccacgttgaggtttattttcattattggtacgtgtgatgatattggtgggattgggactgaagggattaaggggggtaggaatggtgggagcaattgggattgttttttttgagtatgggggtaatacattttaggtaacagcgtaggtggaaataatagtcagagaaggggtgttgttataagtacacggatctggttcttcaataatagagcttgactgtgactcggtgttgggtttgttgggtcgagagggattcgaagtttgatctgatgaagaggtattataagtagggacatcgtaacaagcaatgtaccaggtagtatcttaagagtgacactatatatttgagtctgggtttgtaattagtcaagaagtttatagatgagtagaaggattaatggtatgattagaatcaatggcgattgttggataaggttgacaagtagccgactctcccgcatccttaatataggaagaacgagtagtcaactactatgcgggctcgtctacggttgtgtcgtcggtaagttcgttaggatatgttggcatagccgctatagccaaagtaggagcggaatcgtactaaataggatgtgaggttgagtactctgggtgttgtttatcgggaagatttgcgattaggttcggagtggggtgatgatccggaggaggatcgtcgtcgtccgtttagtcgggttaatccagaggtggggactgaggggagtcggtatcttccggggtggggtcagagtcgggatgaggtgagttcgtgatatcaacatcgtccttagaagaatgagtaggcgaaggtgggggatcgtcttttatcgggtgattaggtttgagattgtgatacgaatccgcgatagtggtgagacaagcgtcgtcagacgcgggaatgtgttttactgtagtttttttagcatcggaagaggtgaagttcagttgatcctgagtattatcaatgttagccgtagttggttggtgtggatcgtaaggacgtgtagacatgggtgcggaagaagtttcggtatgataaatacacgaggcccaggtagtaggtgttggaattgttacttgttctataagctttttatcctcctgatgagttttggtatggagagtgaagttggagggagtggtaaccgtcggatcgtaatcgtccttatggaaaggagtgtccaaagatgaggtttctggtgtagtagctttggcgtttgtatagtatgtgtttgcggactcgggatagataatgagagtagcgatggagggactgttcgcggatatcgtgagcttattaagaagagtgggattgtccagttggagcgaaggggtgggaatgattgtaattgcttttattggggtgggatgatttggggtaatttgcggaccgtcggccttcggataagcgtcctaaagagtaatgattgttgtaaagggggcgtagggggaaggtttgttgttagggggagatggattttgagtgtcgggagcgacagtgaaaggatcctgaagattgtcgggatctggagttgatggattggttgtttgaattttattttaggggtgatacgtgtaaaataaagaggttgtatgagcctaagatgggatcgtagtgtgtggcgtgttaggggatagatccggaagaatgctcggttttggacggggatgaggaggatctggattggactgatcttttcgataatggattttgttaaagtgtcgtggtttagaggtggaggtagtagtggagttgggtttttccgtattaatttgaaatgaaggagagaaagaagaagggtgagtaggattgggatgaggattagtgtattggataagggggctcgttagagttaatgttatatatgtggttgtttgttacaagttggtcattgatgatgattagttgcgggtattagtatgtttcgggggcgtggttatcctaggagggcttagttgggactggggagaggaagtatttaataagtcgaaggatgtgataatttcaaatggtgttggtggtggggtagtatgagaaagtgggtgtcgtggttaggatggaggtagcgattggggtgattttgtgagtggttctggagttggggactgggggtacggagtcctatgaggagttatcggtagcgacatcatataggtttctgttggtagtaagggggatttatttaatttttttgataatttgggtatattggagggggttttaagtcttattattgtgtgggctggtgtggcgattgttagttatgatttgggggtatttatcctcttccgaatcttcttttggggtgtttggggtaatgatttgggtgtgagttgtctttgtttcgtatgtagtaataagagcgtgcctgatgttggtgctggttactatactttttggtagcaacataaagttgatgttcttgtggttactggggttatgcgttttgattgggggattattttaattaattggtgagtaagtagctggaggggtggggtaggttgtagaggcgtactactttgaagccgagtgaggaaccgcggacggactaggaggtttagtggtgtcctgataaggatcggtacgtgatgagtggtctgcggagttggcggaaaagtagttagcgggtgtagtgagctctgcatttaataccgacttagtaggcgatggaagtgcggttaccgcggagttataagaaatagacggagaaggatgtgtagcccgctccggatataatgcctagtaaagagatgagtctttggactttgtagccgtaataggaggacgaacgttgatatcgttgtcggaagtatccgatacaggagggcactccggtttatagtaagactccccggtgtcattaatgtttgaatgataggcggtagggtatgtaaccctgtctggatcaagttacttagactcctccgatgagtcatctgtcagggtgggagtgtgctaagaaatggaaagtgaagtagaacgggaagtaataacgtcgggatcgttgtgaggtggaggataagaacgtgctttgccctagtttgttgggggatccttagtggagggtaaggctattttagtggaaggtgggaatgatgtgttagtttctgcgggagccgaatgaagagaaggaagagaggaattactgtaattgtgataagagtggtctggaggatccgctgggtctgttaatatgggatcggttggggaatttgtggggaggggtgtagttcgggcttactataaaggataagcggatgtgttaagaggctaggcagggattgtttgatcctccgcaggaacgggataatgataggtaggagtaggatcgttattaggggtaggaggtatataggtttgttgtttcgtattataaagcgggtgattcggttagtgaaataactgaggatcggcgtctggaggagtaagattggacttagcctcctgttggtcattcgatgggaaaatggtagtaacctgttcatcgtaggcatgatatgaagtgttgttaggattaggattatggttgatagagggattaacttttgttttatgagtttacccggacaggaacatcatatttgattatgtggtcagaacatttggcctctacttttggaaaaaggttcctgtttagtctctttttcagaaattgaggtggtaatcgtgggtttcgattctaagattaaatttgataagagacaagaaagtaccccttcgtctaaacccatggtgggttcataactgagtgggtagttgttggcgatacataaagcatgtaatgacggtcggtggtacttataacatgccatggtatttatgaactggtggacatcatgtatttttgggttaggtgtagttttgggggaggggtacgaatgttcgttcatgtcgttagttgggagttgatagtgtgtagttgacgttgaggtttcggtggggagtgggtgatcctatggttgtttggatgggtgggaattgtcatgtatcatgtatttcggtaaatggcatgtatcgtgtaatgtcagtttagggaagagcaggggtacctactggggggagtctatccccagggaactggtggtaggaggcactttagttatagggcgtgttctcacgatgagaggagcgaggcccgggtattgtgaacccccatcgatttcacttgacataggctgtagaccaaggatgaagtcccagtatttcggatttatcgggtgtgcaaggggaatttattctgtagtgctac
>a->c->g->aHomomito
acTgcgcaaTgTcTgcgggTcTTccggcgTgcgaaacagTgTggcTagcTTTaaTcTTTTgaTgTaaaaaaTcTagcgagacTcagcTTagacacgagTaacaggaacagcgggTcTaTgagcaTcTgTaTgTTTacTTggTaggTgcTggTcTTcTTTcTgagcggTcgaTTgccTcTTcgcaagaccgcTcgTTcgTcccaTaTaTTccTTccTTccTagTTaTcaacgcTccTccTccgccTTaccTaTgTagcgcaggcgTTTggcgcgcacgcTgcTccgccccccTTTggcggcccgggggggTgggggagTTgTaaggcgcagcgTTcccgcgcTgTgTaggcccggggcccccgcccaccgggTccgcggcaggTccggcacTTTgcccTTTTcTgTTTTaagaaTcTagcgTTTTccgcaTgcggggggccgTccgcgcTTcTTTTggggTgggcgTgggcTcgTcgTccTgTgcTgccTcgccgggggagggcTggTcgggcagcgcgcgcgcggagTagTccggggcTcggggaccggccggcccggggcccacgcggggggcgcaTTTcTaTcagTTcggTggTgcccagccTcgcgTaccccTaTTTcacgaaagTgcgcTgcggggcTcccgcccTcaaTTTaaTggTcaggTTTgTcTTcagTgTTcaTccacTTcgcgcTagccagcTggggaTTggcaTacaTTgcgggTgTcccTgcggcgacTgccccaaccgccagcTgccagcgagcagccTagcagTgccccgagTTcaggTcaggcgcgggggcgaaacccgcagcaTacTTccggTTTcagccTcccgacccaTTTccgTccagTcTcgTccggggcaaaTTaaTgccTTTgaTaggcaggcggagaaTgcgcgacTTccgggccaTgccTcaccaggaagaTcccacaTaTTTTcacTgcgggggTggggccTcccagTccccgTgcggTacaTTaTccccccgTggcaTTacgcgccccTcacgTcgacccaTaagTTTccgcTcTgTaccgcgcgccTcagTccacgggcccgTaaacTTcacTcggggcgTcTagTTcagggTcccggTgccgcaTTcccTgccgccccgTagTgaggcaccgcgTcgacaggcgcagTTccccgTgcccaacggTaagaaTagTTgcTcTgggTgTcacaacaggTaTTgTaTccTgacTcccggggacTgccggTgcggcggTgTTagTgcaggTcTcTcggaggcTgTTgcagcccgggTacTaccaagTcgcccaTccagagccaTcgggcgaTcccacgaTTcaaTgccaaTaTcagggcTacaaTaagccacccTaaagTcgcTTTTgTcggggcaccccgTcgacTcagggTTcTacccgTTccaaaTgaccaaTaacTTTcagcaTcccgTccacaTcacaTagTTcaTTaccgcaaagggTaccagagaTcgcgcggagggaTgcgggTggTgccaTcTcgTTgcccaacgcTTTccgTccccggggTcgagcTTTcTcTcacaacacgccaTgaTccgcTaaTccaTaTcgTaacccaTagcgTTaacgaccggcacaTaTcagTTccgcgcccagcgggccgTTcgcgTTcaacacTTTgccgTTccgTTacggagTgTacagTcccggTcaggggcccgggcgTggcggTTcgTcggcacgccggTTcaggcccggcTTTcgggcccTcccaTcTcaagacTcacccTTacccggTaagagccTcacTcTcaTcggagccaaacccacTacccccTTcTccggccagcTccTcTcagccaacgTccggggTcTcggTTgTagcTccTaccTTccgTcacccTccgTTTagccaacacaggcccagTccacgggggacccggcacgacagTcggTccaccgcagTccccacagcgcgggaTgTcTaTcagccccTcaTaaaccacTTTcTcaaTcacaagacgcccggTcggacaggTaaTacTcagTaaTTaTggccacTcaccTgTTcaTTgccgTTTcccTTTagggcgcaccgggTgTcccTggggTTaTcccTTTccgTaTTcaTggcccacaaccgcagTgTTTaacgcgTcaaccccccggTTaTcacacacaTccccccTTTccgcgggcTcaTcaaggTccccagcaggcggccTTccacccagaTTgccagTgccgcgggcgTcggTccccccTgggcccgcTcTccgTaccgTggTgcgcgggccTTaacggccTgTcTgcgggTcTcaccaccgTccTaTTcaTcTccaTccgcTaccccgcTTgTggTggagcTccaggTagaTgcacTTccccgcgTaccgTacgccTTccgcagggccTcTgTcgccTgccggccgccaTgcTTcTTcgggTgcgTaTgccgggccgcgcaagcTagTgcTccaacccaaTTcccccccaTccccaaccgTgaagcccTgTTcggggaggTaTTTcggcccccgcTgcggTgTcagcTgcggcaTcTTcacaagcggaggTagggcaTacgcgcTaTTTccgaaggagaaTcgggTccggaTagcccaaTcagcTccTgcgTTaTTggTTcccTcaaacggTaTcTaccTaagTggcgacaaaTTgcagTaTgTgTTcgTTTTccggcaTacccTTacggTagggaTaccacaagaaagcTccgcgcagccacgacaccacgggTcTaacagTTTccTTTcTTccTagcccgcaTcggTccgcccgggcgcaaTggTcccgTcggcccggTagcTTcccccTTTgaaTTaaaagacggTgaacagcaccgggccggTggacagcaTcgcTagTccacgTTgcggcaTgcccagaccgTcgTcTcgTgccTTacTggccTccgTTacggccgaaccgccaTTcgggTcaaacTccgcagagccTggTcTTgTcacaTggcTcTgccgccTcaaaTTTcgacggTgacTaTTaacTgcaacgcTgggacTaaTagcaggagTcTTcccaaTTgaTTTaTTgccgacTTcccaTggTcgaTacTgTacaTTgcacggaacaTccTggcaaTgaaTTTgTcTgTcgNTTgcccTTggTgggTaTcgacccaacgccacacccTccaaggTcgTTgcgcccagaggTTgggggaTcccTacTcTgcTgTgccgTTcaTcTTcTcgggcgcgggcgggccaccgcaaaTTTaTTccacTaagcacagggaaTccTgagcTccccgTTccccgTTTcgcaTgcacaaTTgccTTggTgTTgTTccgccgcTcgggcTaaggccggTggTcgTggTgcTTaTcgggcTTgTccTgagccTaagcTTggTccTagTTcggaccgacccccTTgTcaagTcTcTcgccgTcgagcccaaggggccgaTTaTcaaggggTcgaaagTcgTcgccgggTTgagTacgaggcTccccgTgTTgcggcccacaggggTccccgggaggcgcTgTcggcTgcgggTgTcgcTgcggaggggacggTTcagTgTgcggcTgagTgTTgTcgTcTaccggggggTggggcTcgggccgggggTaaTgccggTgccggTcaaggTggTcTTTcTTgTcaggcggTgTcaggTcaggaTTTcgTgccTggTgTacTgcaaaTacagcTgcccgTgcccgTcgagggTacTgaagagcgTagacagcaTcagggcccgccTgTgcTcTaccaTgcgggTcaggcTgcTTgTcgTcTgccgcTTcgTccTccaTaagTggTTTccggTgTggcgggTTcTgcgccgcgccaccgcggTgTacTTcgTggTaggcTgcTacgggTTaaggcTccTcTacTTTcTgTggcgcgTcagcacacggccggaccgggggTTgacggTTaggaccaaaacaTggaccgTcaTgTgcaagTTgccgcTgaccTcgaggagcaaggggTTgagggTcTTgTTgcTcaggaccTcgcgcccgcTTcTTcTccTcccgcgggTgcggcgTcgccTgTTggTcaaccgccgcTcTacgagcgTgTggggTaccgTgTcgcgccgcTcTTTTaTgcggccacgggTcgTTgTccggTgggTaTTgTTcTaccTTgaccgcagcTcgggggacTTggagTcgacggccgTgcTcgcggTggTcTaccccccgTTggTcggcgTgcgggTcagcTTcgTTcTcTacTcTaTgTggcTcgggcTTcgccTgTggcagcTTgggggTgcccggTccacccTcTaTgTacTccccacaTTcgTTTacTcacaTcccTccTcaacagTTcccgggggTTcTTTgTcaacgTcTacaccTgaccgggcTgggTacaccTggccccTTgTggaTaggcggTcTgcgcggggcTggTcccaTccaaTgcagTcccTccagTcTgaaagggcTcggggaccccTaTTaaTTcTcgggTTgggaTcgTccTTccTggggTaagggccgggaTgcTgTcgTgTcggcTgTTTagcaagcgcgTgcTgcgcagagTccagTgagcgTacTTTTTTcggTacaTcaaggTcacccTcccgcTagTcagTTTTcTTggcaTTgTccggcccccccTcccgggTgaTTggcgcaccagTaggcTgccaTcTTTggTgcgagccagccggagcTggcTccTggTTgTccTcagTcTggTgTTgccgccTcTcgTgTggaacgccTaccggcTccggccTcgTcggccTgccTcgTgcTgcTTccTccTgcTccTcagTcTcagccTccccgTcaaccTcagggggTTTgcgTTgTacaTgggcacaaTTcgggccaagcggggTgTacgcTggaaggTagTTgTTgTgcgcTacgcccccgTcagggggcTgTgccTgcTcTcggcccTgTgTgggTgcgTcccgaTccaggTTgTggTgcgTgTgTgccTgTTcTggcTgcTcagcaagcaTTacaaTaacTTcccggcccgggcagTcgagccccTgTTcagcTcgTggTgccTTcgggcgcTcaacTaccTccTcagcaTTgTcggaTcgccgggTccgcTccggcTTgTTccTTTccgTcTTTcTcTTcTggTccgTcgTcggagcTTggTcgTcgTgccgTTcccgTggcagcggcgacgggTcgTcgTcTgTgagcggTacccgccagTccgcTacgTccgcgggTTccTTggcTggcgggTggTgTgggTcaacaaggTagggggagTccggaagTTTTTagggcccTaaaggcTTcTgaccaccTTgcgccccccgccTcaggTgcTgcTggggcggcTgcTcaggcggcTgcgggTggTTccggTgTcgTTgTcggTcgaggTccTgTcgTggcggTgccTgcgcgTcgTggggcTcTgTccgccgaTcccccTccccTacgcaTTTaccgcTcgccccgggcggggcTTggTggggcgcgTgcTgagggTTcggcgagTcgTggTcggTcTgTggggTTTTcTcgTccTccTgTTcTcacccTTTcaaTTcccTcgcacggccacaggTTgcccagggTgcaTccaTTagccTcgTTccTTTgTaTccgcagTccaacgTagccccggggcgTgTagcTgccgTaccgagcccTgcaggcgTTTccTTccagTccagggTTcgTcacggccTaaacgTTcccgggcgcccgcgTTcaTTccgcagTccagcgggTccTgccgTaagTTgccTgTcgTTgTgggaggaggaaaccccccaagaaacaccaggggaagcaaTTTaccagTagTTgTTgaccTTTagccTTgccTcTaccccTgcggTgaacagTaaTcccccacaaggTccggggTaTgTTTcacTTTcgcaTggccTagTTgcgTgcaggcTTTTcggTgcgggggcgTacTaTTgaggacggaTTacgTcTTgTgTcgcccggcgcccacgcTTaaccgcgTcTcggTcTTcTTgaagagcTacagTaacaTggTcaagcgcagTgTccaggTggTTcTTgacaggacagTaaaggcaggcaagccggTTgTcaaTccgacggcgcTgTcgccgaTTcTgaTgcgcagggcTagcTTTaTccTccTgTTgTTgcTcaTccTcgggcTgcTccTgaacaagTTTaagccgTacgTcaTTggggTccTccTgaaTagggggacTcTaagaTTTggggagcTcccgccgcTccagTTgTacgTgTTcggTgggTgTgTggTcgTggTagTgagcTgTagTcTcaTaacaaggaacagcaaccgcaaTTaccgcaTgTcgggTgggTTcagcaaaccgTcgTgggcgggTaacaggTggaTcacggTccggcTgTTgTggTTcgcggTcagcaaTaTgTggTgTcTgTTcaaaaggcTgccTTTgcTgcgccgccTTcTgccTcTccccgggggTaggcTccgggccTcggcccgaggggTgTTgaTgTacTggaTggTccTgcgcagcaTggTcgTTgTggTcTgTgTgggcaTggTcagTagTaagcTgcgTcTcgTcgTccgcacggagccggTgccgcggcggTTgTTgacggggaggaacaacaacacggggcTTgTcTcggccgcggTcTTgTacTTTTTgaaTgcgggTaccaTTTcTcTTgTTcTggTcggcaagTTgaaccTccTgTgggcTcTTaTccgTTcgTcgTggaacccccccaccggcTTTaacTcgcTcaaTcTaaTgTacagTcTacTcTgccTTaagTTggTcaaaTTTcTgaTaTacagcgcggcTcTcTTTcgcaTcaaccTcacgaTcacgcgcgacagcTcTTTgcggTggagTcggcTccTgcTgagTcTggggcggaagaTgcccaTcTTTcagTacgTgaggcgcgTggcgaaccagccTcTacccTacTgTagTagcaTagTgTacagggTcaacTTgcTgTTTgTTTTgcggaTcaaTaaggTacgTaagcTTaTcTTcagcccgTgcTgcgTcacgcTgaTcgTcgcgacgcgaTcgTcgaTTaTcagggcgTTggcgTcTaTggTcTgccTcaacagTaTcTTTaggcTgcTcaacaagTTgcTTgcgTacTTTggggTcTTgTgcaagTcgcgggTcacggcccggTcgaggccccTggcTTTgcgTcTgcTcTTgcTgaagaTcccTgTccgTTTgTTgggcgccgcgTTTgTgaaggTcTggaaccTaggggacgaTTcgTgaacgTcggggacTagcTcgcggcgcTacccgcTggTcTgcTgTaTcaagTgcTTgcTTTgTgTccgcagcaTccTcTTccTccTTTTgcTacTTTacaccaggTTgagTTgaccagaccccaTggTccTcaTcaccaccgggTggcTcccggTaacaTacgTcTcTaacTaggggggcgggTcggcgcgcTTgaccaccgggaTcTcgcTccccTgTcacgccccccaaccaaccTgaccggggggcccagTaaTTTgccaggccggggcTaaggTggcTacgTTTTTgcccccaaTcTTcacccccggcTTTgcTccgTTTaTgcccaTTcccTTcTcaagTcccTggTcTcTcTgTTccTaagcgcTagcagagccaTcaaTgTcgccacgagTcgTTggggTcTgcTcaccacagTTcTgcggTTTgcTacTgcgagggTgcTccTgcTTTTggTTcTgTagTTggTcaTggTaTcTagggTTTTggTccgcgTgcgccgccccgTccgTccTcgTccgcTgTgcacgagTgcaacccTcacccggaTgTaccgTcTggTagggaggcTgcTggTcaTggTgcTgagggTgggcTgggTcgagcTggTTTcgcTccgcacgacaaTgccgacTgggTgggTTcggcTgcccTgccTTaaggcggccTaaTcgTaccggTcgacaTcgcggacgTcgaagaacgTccTgTTgccgTggTcgcTcgTTgggggcTTcTTggTcaccggcaagacggTagacgTggTTacgaTTacgccTgacaTcaTcgTgggacTTaccagggggcTTgaTcTccTccTTcgcTgcgccacgaTgTTagcgTgcTacagTaTggggcgcTTcaagTTcccccgcacTagccTTgggaacgaTgTcccggcccggcgTTTgcggagTcgcgacggaaaaaTcTcgTcgaaTgccTagTgTacccTgTaTaacagcccggcgcaTTTgcTagggcTgaTggTcaccTTccTTggggTcccccTgTTTacccTcaaagggaTcTTTcgggTcTcagcgggggTgTcgggggTgTcacagggcgTaTcccagTccgTTcagcTTccggTTTTccaTTcccacTTccacaccggccgcggTgTTTcgcaTacccTaggggccgTcccTcgTcggaTcTaagggcggcTccTTcgggggcTcgTggTTcgcgTcTTggTgcTgcgggccgTcccccTcTTcccgcgcccgTcggcggTcggTgggTgcggcccagggcTcccccTccccccTTcTccgcccgggTacaccggccccTaccgaccccTgTaTTgagTTgcTTgcTTagggggcgccTggTcaaggTcgggaggagcaTcgTacTgcTTgTcTTTgggggTgTcTTacTggggcggTggcccTcTgTgcTgccgccggacgTccTgcggcgggccgccTacgTccTgcccgTccggTgccccgcccTacTccggcTcgcgccgcgTcccaacgaccggTacTgTgTTcTcgTcaTcTggTTccTgcTTTTTcTTaggcgccgTccggTggTgaacgTggTaggTgcgTgcTTTcgcggccggcgggccgTcTgTcTcccggTcaggcTaaggcTggggTTcTacagaaagcgcaTacTTcTcaagTTTgagTgTccacTTcccccTagggTcagggcgTTgTTcggcgccaagcgcggTcgcggggTTcTggggcTcgTcaTTcTTcTgacccggcTgcaggTcgTgcTTgccggccTcagggTaaggaTcgaggTccggagTccgcTTcgTagcaaggcggTcgTgcTagcggTccTTaaccagaggcgggTcagccTcTgccggcTTccggTTgggTgTcgcgTTcTgcTgTTgcgccTTgTccTTgTcgTacgTcTggTcacccTgagTaTgaggTTccTggccaggTcgaTTTTgcgcgTTgTcaTccaggTgTcggTagcgacgccgcgcTccTacgggcggccTgcgcTaggTcTgcTcTcaTccccgggcagggcTacggggTccgcaaaagggTgTgcagggTggTccTacggTggaaggTcaggcTaTacTTTgcgTTggcgTggcTccgagTggTgcTcgTcaaggTcgTccggccgcgcgTccggcTcTcggccTacTaagagacTaTccgcgacacccagcgcTcggccaaggcggcgcgcggcggTaTggcccccaaggTTgacTcgaaacTccTggTcTTTcTTcggTgcaccaTTTTTTTgTTgagcaacTTTTTgTacaggTTTTcggcgTggcaggTcaggggTcggggggccTTcaacaaagcgTaagggggccgcaagcTgcggggagTcccTggggTcaccaTgggcgTggTcccgcgcTggaTcTTcgTgagcTgcaacaTcTgccTgcggTacagTgcggcTcaTgTccTcaccccgccggacccggcccTccTTgccagcgTagTTcTTcgccTTTTcgTaaaTgTgTcTTTTcgggTggTcgccaggTgcacaTcgTTgacaTgTgggTTgcggcTTTggacgaagcTgTcgaagTgccgcTTTTTTaTcaggcgcaagTTggcgaacgTTgcgaTgcTTcTTaagTgccgTTTggTgcgTcTgTagTTgcTggaggccgTccTcTTTgcgTTTcgcTggcccgcTgcgTTTaagTTgaccaggaggaggTacTcgTaagcTTTTaTcacTaTaaTTTacgTcTTTgTaTcTaTgTggcTgTcTTacTacaaaTgTTcgTgTTTTcaTcTcccTcaTcggaTTccgTTggccTTccgTcaTTTTacgccgcTTgccccccacaTccTcccgTTgaggTTccTTTTccTccTgccgcgggTggTcaggTTcgTcgTccTccTTcTTcgcTTTTacgTcggcgccgTgccgaagTcgcTcacccccTggcggggTTcgacaTagaagTTgacgggTcTcTgggggagggagaTgggTTTgTggcTccccTTgTTgTTcaTcagTcTTcggTTgTTcTTcTTTacTgTcacccTTagggTggTTTTcggggTcggcTacagggTcgcccgccgTccggTaggcgTccTcaTTcTaTgcTgggTgTTcTTccTgcTgcTggTcagggTccaTgTaaggTcTacaTacgTcgcccccaacTTcacgTaccggaccTTaaTcTcTcaTTTcccgccccgaccTacTTTgacgTgcTTcccTTcTacTccTgcTcTTTcggcccTaggggTgcTTTcgcTcccTcTTcTcgTcagcTTTcggcTgTgcgTTgTcaaccTcgTcaTcTcTgagTgcgcggTgcTcTggTgggTcgTcTaggTcaccaaccTccTcgTcTgagTaTTgcTTcTcagTcgTgTgcTccgggTgccgcgggcgTgggTgTTcaggccTcTTaTaggTcTTaggcTcgTcaTgTTTaggaggTagaccagcagaaTaaaggTcagggTcgTcaTgTgccTgTggccgcgcTcTaaggTcacgTcgaTcgcTccggTcccggTcgTggccTagTccccgTccTgaTgggccgccTTcTcTTcgTcggcgTacgcTacgTTTggccccccgcgcTccTTTaccTgccgcgccggcgggcgcaggTccTTcTTcagcTgcTgggTgTcgTcTTTTTTccggcccTgccgccgccggTcTTTcagTaTTggggccggTTTTggTggacgggggTccgccggggggTggTccTcgTccgTcggTacgTggTcggggTgcgccTgcTaagccaggccgaggcgTTcTggcaTaccggcgTcTgcgacccccccgTgTcggTgTgTcTcgTccTgTgggTcgcccTgTggTTccTTcTccgcTTgcgcaggcgcaccgTccTgcTcTTTTcTcTgTTgTTgacccggcgcgTTcTggggcggTTaagTcTgcTgcgggacTacaagccggcaggcaccgaggTaccgagcaagcgcTcgTTggTcTTgTcgcgggTcaTcaagTgggTTggggTcgTgcTgagcgTccTTTcgcgTgcgccgcgggTcaagTgcgTcccgcTTgTcgTcgTgcgTgTgcgTagggccaccgTcTgcccgTggTacaggccgccgTTccTcTacgTcagTTcgcgccTcagTTTTcTcaTcccacTcggTgTTTcgaacgTggcgTTcTacgTgggTcccagggcTaTgaccagggggcTgagTaaaTgccTcaTcgTTaggagcaTcgTgTTccccgTcaagaagTcTaaTcTccTcgaggTgcgcgTgcTTgTgccgggggTacgccccgcgcTcaggTcggggTTggTTaTcgTcTgggTcTacaagcTccTTcTccgccagTggcTgTaggTcgacgcccgcacggTccccTgagTgcTTagcTcgTgTTgccTgcaggcgcTcagggTgaTcaTccgcaggcTTgTgcTggcccgggggTaccagTTgcggaagagcaTgcTTgTgcTccTgagggcgaaagTTcgcTggTgcTTcgTcTTgTaggTcagcccgTgcccgTcgaccgagcgTgcgcaTgagcTgcTccTggTgTgTgccaacgTTgcccgTgTcgTgggcgTccTcagTTTTTacTacgTTgTcagccaggTgagTccggTgaggTTcggggggcgTcTTccggTcgTaaacaccgTgTgTaTagTcaTccggcgaTTgTggTacTgcccTcTgcgTgTggTcgTTcgcaacgTgccgcTcgTcaTgcgcagggTcTcgTgggTgTcgcTcTTTcggcgccgcgccTaaaagTgcgTgcgggcggcgcTTccgccgcTccccgggTgcTTgcgcgacaccccgcgggTgcTaTTgcTcgcggTcTgggggcTTgTggTggTcTgggTgccggggacgcTgcTTcggaaaTTTTggTgTTaTcccTcTcaTTTccggccccgcTgcacTTaTaccTgTacgccgcacaagTTcgacggggTTcTTTcggacacccagTgcgccaccgTagTccgTgcTagggggcTaTgTccgccgcTaagTTTgTgccgTTTTcccaacTccgcagTcTggcTTaaTgTTcaaggggcccccTTTTaaTagccgTggcccTccccaTccTccggcTagcgcgTcgTcTccggcgggTccgggTacgTTgggTccTTggggggcTggTTcggcgggTgaTTccgggTccgccccccccgTgcTcgggggcTTcTaTccccTggcTTaTgagcTggcggTTTcTTcTgcaTgTgTTggggcgccgccTcTTgcTaTaggTcacggccaccaTTcTTcTgTgaccgTacgcgTacaggcgccgggcccgccgggcagTgTgggTccagTTgcccgTcacgTcgTTgTggcTccTcTTgcTgggTaTcagcTTaTTgaTTcgcTaaTggcTgcTcaccTTgTgcgTaTacTcTcTcccgTgcacgggcccgcTTccTgcaTTgTTgcccTcTgTcgTgcTgTTggTccTTcggcTcgTccTgTTcaTTcggagTccgccggTcTTggccgTaTTgcTgaagTacacaaagaTcaaccTTcTcTggTTgTTagTgcTgcaTTacTacTcgagggacagcacTaggccgcgcagcaggcTTgccagccTggTcTcgccggaTcTgaagacTcTgaaTTTgcTggTgaggTTcagcTacTTTcTggTcgcgTggccgTgcTacacgggcgccgcccTcagggTTgTcccgagTccTggccaggTgcggggcgTcgTcaaggTggTggTcagcagcagcaagcccTgcagggccTTcaaTgTggcggggTacgTggggTgcaggcTcaccaaggggcggggcaTgTgcagggTcgTggcgTgccagcgTcTcaTTaTcagcaaccTgTTgTTcgTgcTggagTTggcgggggTcagcaccccTcagggcgTccTggcccgTgTccgcgTcTagTTcaagagTcTgcggcgTgTaTTgagcagcaTgTagagggTTcgcgccccTacgcTgcccccccTgaTcaggTTgTggcgTTgccaTgccgTcaacgTgcTccTcaTTcgccTgaagcTgccggccggcgcggTcagcTTggTagcgcTgTaTcgggcgaggTTgTTgcccaggcTcgTcTTTcTaTagTggaaaTggcTgcTggcgccggTTccgccTaccgccacTcTTgacccccTcaacaacgTcgTgccccggcTcggTgTgcgTTgccggTgggTgcggcTTaagcaggTcagcTTcagcaaccTcggTTTggTgcgcaaTTTgTcgTggcccacggcgcTgcTgacccggagcccgcTcTgcTcgcgcccgaggTacagggTcTgTcTTcgTgTgcTgagTcggTgggTacgccagaggTcTcagcgTgaccTccTTgTTgTgcgggTccgcaaTgccggTgagTTggggcgggTTcgTccgcTTccgaccccTccggggcgggTcgTcccggggcTTcccgaggTaagcaggaaccaggTcTTgagcaacTTTgTgcTTcgTccgccgcTTTgggggagcTgggggTTggcccgccgccTgggggTgTcggTccccgTgcgcagggTgagTaTgcgTTTggTcaacgTTgTccgcagggTcacggTgccgTcggTccggccgcccgTTccccTccccTggggcgTcTagcgcTTTTcTTTgTggccgcTcgTgaacTTgTcgggTcagcTgcgcgcggagcgccTggggTcTgTcaaggTTgTTcgacaggccccggTaggggTcgTggTggTcacggTccggTacgTcaccccagTcTTcggTccccgccTTTgcgcagcggcccTgTggcggTggcTgcTgcggTgccgggcccccaagcTccTTcccgTTTcgTTggTgTgTTTgTTgTTgggcgTgcTggTccgggTcgTggTccTgcgcTccggTcTTgggggacagccTgTgccTTcgccTcTcTcgcggccgcccgccTaTTgccggcaTccgTcgTcgTccTgccgagggcTccTgcTcgcccagggggagcggccTcaacTggTgggaccTgccgggTacggggTgTggTTgcTcccTTcTTgcagTTggTcgcgTcTTcccaTTTcggcgccggcggcggggcTgcTcgTgTTTgcgggcgcagcggccTggTcggTggcTgagTccggggcgTccccgcgTgcggccacggTgccggggTacgggggcTaggTgcaacTcgTggTgccTcaggcTgagTaTcaTcTcTggcccacgccggcTgcTTgggggTcccTcccTTcccccccgTcTTcccgggcTcTccggTgggggccccTTgcaccTccTccgcgcgggacggcgcggagTccgccTgccTcgTcccgggggcTcccTcaacaccaagTTcaccaccccggggcgcccggggcTTcgTcccgggcgcgTgccgcacccgcccagcTcgcTgcTTcTTgTgagcgaacgTcgccggcgacggccTacTcTacccccggcTgaTTaTcTTTgccgTcgccaccgcggccTacggggccTcgagccccgTccgggggTccTccccTTccTTccggcgTgcTTgcTgacggTggggcggggcTggccgcTgTggagcTacTacccgTTgaagTgcgTggTTaagaggTaggTacTggTggcccTgcggcgcaacgTcTTggTcaggcTagcgTcgTgcggcacgaggTgccggaggTTTTgcTgccTgagggcgcTgcgTgacacgaTcccTTcTaagTaccTgcTggagTcggTTgcgaggccTaagaggTgccTcTTgTTTcTgTaggTgTTggTcgcgcTgaaagacaaggTcTcTTcgaacTgcTTTgTgTcgTgcacccggTacccgcTgaagcTTcTggTggTagTTagccgTcTcagccgcaggTTgcTcaagTcTaTggTgggaTacaaggcccTcTgcTTgTacaaaaggcgcaTccTTcgcccgTTcgTcTggaggcTgggcTcgcTTaaacgcacggTcaTTgccTaccTgTacaacaagTcgTgcaTcacgcaTgggcgggTgcgcgacTTgTTTcggTTTgcgTTgcTgTTagggTTgcTTcTTagcagggTcagccgcgTggcggTggTcTTgTTagcgacccgaaacTgcccgccgggggTcaaccTgcggTgggcTTggacTccccTgcggTTggcgggTTcgTcgcgccTgcccacgagggTgaagTTcgTTgTgTTggTTgTgTggTTccTacgcTTccgcgTcTTgTgcggcacggTggTcaagacgggcacgccTTcTcgggTcaggccggggTTcccgcggggTggggcgcTgccagggaccTacTcTTTggTcTTgaggTcgcgccTTgTggacTggaTgggTccgcccgTcaacaagaTggTTagggTcTTcgTcTggcTggTgcTggTcagccTccTggggcTggTggcTcTcTggcccgccgcccagcTccTcTTTgagggcgTccaggccTgcgTTTcTTacgTggTcaggagcacggTggTgcTTgTccggTaccTgaacaacgccggcaTccagTcgggTTTTcggcTgcTTaacgccaTcagcTggaTcgTcTcgTTgcgccgccTggTccTggTccTcggccgTcTgTgggTccTTaccccgccccTcgTgcccTaaaggTaTggTTaTcaTcTcccgTccTcgcggcaTgTTaTcccggaacacTaccccggTTTTTggccaacgcccTgcacacccccaTgTTTccgTggcggcTTcagcgggcccagTccacTTgTccTTTcccgTcTTgTgTaTTgTTTgcTaaaaccagcacTTTaaaTcggcgggccaTcTTacgTgcgggcTgccgccggagTcTaTcTTTgaTcgcTTcgTaggcaggcggcTaccTcTTaTcgaaTcggcTcccTcgTTacggcggTaTcaTcgcTcccccgggccTggcgcTgccccgggggTggggcTagTTcgccagccaTcgcagccTgccgggTgccgTcTgcgcgcTgccgTagccgTggcccaggcggggTgcgggcgTcaacTcggccgcccggTcgggcgggTTccgcaTcgcTcaTcgcTcccaggcTTTcggaTcgcTcagcgcTTcgcaTgcccTgggTTgTgaTggggcTaacTacggggggTgcacTcaaaaTgggTTacggcggcTggTggaTacccTgccTcTgggagcgccacaTagTcgTgTggTgagTggaaagggcTccgcgTTaaaaaTcagTcccaTaccgTaTcTggacgcTgTaaTTggTcgTTgcaaaTgcTcccaggTcccTcagggcgcgaTTggggTTcccTccacgcTgcgacTa
>a->c->t->aHomoMito
GcatctcGGatacatctttacaaccttctatctGGGcGtatattcaGtcaaaGGacaaaatGataGGGGGGacaGtctGtGcacGtcaaGtGcGctGtaGGcGttGGcGtctttacaGatGtcGacataGataaaGcaattaGttatcattacaacaaacatGtcttactGaatccacaactcGGtGcctcactaactacccGaGaGaaccaaccaaccaGtaaGacGGctcaccaccacctccaaGccaGataGtctcGttctaaattctctcGctcatcacctccccccaaattcttccctttttttatttttGtaataGGttctcGtctaaccctctcatataGttcccttttccccctcccGcctttacctcttcGttaccttcGcaaatcccaaaacataaaaGGtGGacaGtctaaaacctcGatcttttttcctacctctcaacaaaattttatttctatttcactactaccatatcatccactcctttttGtttcattactttcGtctctctctcttGtaGtaccttttcacttttGccttccttcccttttcccGctcttttttctcGaaacaGacGtaacttattatcccGtccactctaGccccaGaaacGctGGGtatctcatcttttcaccctcccacGGaaaGGattacGttaaatacaacGtataacGaccGcaactctcaGtccGtcattttGaattcGaGcGaatctttatacccatcttctGcatccccGGcctccGtcatccGtctGtcGtccaGtcGtatcccctGtaacGttacGttctctttttctGGGccctcGtcGaGcaaccttaaacGtccaccctGcccGaaacctaccGtacactaccttttcGGGaaGGatccaaatGaGttcGttcttGtGGatctctGcaacctttccGatccacGccGttGGtGacccGcGaGaaaacGcatctttttattttccacccGtacccctatcttaGcGaaGacccccctattcGaaGctctccccacGctactGcccGaGGtaaacctcacataGcctctctccacGtaccGctttccctaGGGcaacGcacttttctacaGtaacGtttacccttatcctcGaacccatcctcccctaGtatGttcGcctctactGcGttctcGtaacccctatcccGGcttaGGtGGaGtaatcacatttatacGcGGcGttaGaataGaccatGcacccttttGcatccttatcttcttataaGtatcGttacacacttGttcataatcGtccctttaGcaGccGGtactcccGaccGtGtccGactttctGacccGctGaacGGatccGGaGacGtttcaGcGGaGGtccGcccaGGGtactcaaaatacttttcGcccctactGcacGtttaacaGccctaaccGGGatGccGGaGGcaaacGtcGaccctaccGcGacGcGaGtaacGaaGcctcGGGtttaGccGtGtGactctcttGtttGatctttattatccGacactaatcccGGctcaaacctaccccttttactGtcaaacacacGcGGcGctccGatGacctcaGGaccGaGactaGGcccGaGtctaaGGctGccttcGcGaGacGtaacctctcccGtctttcctaactctaacGGcGcaaatcctaacctaaGcttGtataGcGtacccttacGttttccctttctattcttaactacttcGctccttaacGttcccttcaaactttcccacccGacacGGtGcacGcccaaGcccttaGGtGtccacGcacacGacttGtccGGGcccGcaGcccccaacaccttccGtcaccacacGtccGGctaccttttacacttaataGtcaccaGccaacctacGcccacctaaaGtccGGcGcGttcccGtaccGctttttGcccttcGctGcGtacttaccGcctcGtaccccGcGtctctttGatacaGacGtccccacGaGGGccGcaaacacGGacGcGGtGctcccttacttGcGttaGGaGcacGtaGGaaGattccGcacGccataacGaatcctaaacccaaaGtttctcGcctttatacccattttaaGacccaaacctaGaacGattcccGcGGcctcGtataaaGGctctacGGccccccttaaGacGcGcGcGaccccccaaacctctttcacGacGGttaccccGtcGttcttccaaccGcccGtGaatccGtatcctctttctacttaccccccatttccctcacacctaGcctattatctctttccaaGGcttccatacatctttacacGccGcctaccaGaacGacaccGacctcaGcccctcaatattattGtcaccGttaGtGatcGcaacccctctaGcctaGctccaacctcGtttccacatactccatccttcctccGatcaacaactttatctaGatcctttcctctcGGtcaGtatcaccGGcccGGaacccccccGaccccGGcctatGGtcccataacttttGttaGaaacttccccctcatcttatacGtcatcttcGacaacGcGGtcttGttaGtttcGaGctctcaGaaacctGGttGtGGactttaccttGaGtcccGGacGtcaccatctaaGaattaacccacGGGcttaGacaGccaGGtattctGcGGGaatcGtaGatataactaaaaccttcGaGcccaaGcttaGtttGaGccGcGGtGGGtcacctctcGtccGctGcGccGctttacaGGcGtaaaccaaacaaccaGtccctcGacttacctccctttctcGGattaccctacttcccttaGtcaacccccaaatGGaaGGGGtGcttatGGcGtcGcctttccttattGcGtcGactcaGtaccGctaatcttcGatcccGtGcctactacactatccaaGcattccacctaaGcttcctGGcctccGaactttacGGGcacctcGtGtccattacaatacGcGattcacatcctccacGGGaaactGcttatGcaGaaGGcatcGGctcatttGcaGGaGtcGttGtacaacccGGaatGaaaGaatcctGcaacccGattactGaGcataGcGaatcGcttGGcGaccattcGGatGGaaatacatactNaatcccaattatttaGactGcccGGctccGcGcccaccGGttactaatctcccGtGttaatttttGacccaGcacatcatatcctaacGacaacactttctctttctttccGcctcGGGaaaGaaccGcaGGtcGcGtttGGaccatGtcacccctaacccctaaactcGatcGcGGaatccaattataataacctcctcactttcaGGttccttattactattatcaaGactttcaataccatGtccaGGtcaattaccaGtaacttGcctGcccccaatacGGtacacactcctactGtcccGGttttcctGaaGacGGttttactGGGtactactcctttaatGtaGctGttcacccctataatcttcccGcGttttacccctttGttctcatacttcatctttatactcatcttGttttGcttaacGtatatcttcatGtataatactacaGccttttttattttcactttcctttttaGGatccttatccttacGGttattacaaacaatacGttcttatacGttacGttGaaactatccattataGcatcGGGaGcGtcatccctatccctactGtttaGcatGGtGtctaGtGcGtcGacGtttccctccatatcacaGccGatctttacGttcatcaatactacatcctcaactaccaccGaGGtattaaaccttatattctttaacatctcctctccGcctcttataGcaactattaGttcatcaGctttaaGGttcaccacaGcaaacatattctctacGtcGcGcttccttGcctttttaatGcttaaGttGccGGGGcGattGcctacGatatcGGtaatcctcatGccactGttGtcGGttttaatGtttacaataatcacGttGccactctccctcaacaacaccaccctctttatcttctactccataattacGGcctcctcacaGctGtctatattttaGcctatactctcctcacaaaaGatcttccGctttactaataccttatttaGaataacaGccaatGcctcGtcactttttGcaattGtactGcttcctatcactcttattacaGcccccctaattacttctatctttacGtcaactaacacaGcacaGatattcactttcaactccatattcGtcaatttttatcccttaccGcccacaGataGcaccccGcGaactaaaGcacGcGacccaccacGGcGtaaccctttttaacaaatacGGctacaGcGccatGcctttcatttaGcGccattccccaatattGaGttcttacatctcttttcattacccGaccGGatcGtacccaccGtacatGGGtttcacttttGccccaGaaGGaacactttaatttGactaccaaccattttaGGtttcctttGatcatactatacttcataaaGtcGGtctctatcatctcGtGtaccGtatGtctaGcaaaaaacttaGcGacGGttacGcccaccctcaGtacGtaaaacaattcGaataccttcccccccaccctttatGaattctcGccGtaGttcatccGacaaattatctGtccGtccttGtcattcaccattaataccacGtacattataatcctccacactatattGGctccaGccttcaccttccactacttccatccactatcatcaaccaccatcaccacGtacacGtccacccctacGGccacGtttttaaatctaataGcGatttcGcGGaactttccGGtcttttataGctcattGGttaGtaataatatctcaGctccccctacGtttttcatatccatcacacttcccatatatttatctaccctGaccGttaatattatctatatatccataacattcatcacGtcGGtcGaaGcGGaGGcaacccttccctttcGtactGtccccataacGtcactattatccaactttctcacGGcaGccaccacGtcGaatacttGactcctttacctcaccttcaataaccaaacctacaaacacaacattacctactacttGtcaattactactatcctaaccctattcGtcttctGctttactactacatatGtcttaGccctccGtacctcaGctacctctttaaccaattcattctttattatatttacGGcGGttaGtttttGtaccttGGtaaaaaGtttcccaGGGttcaacatGccGccaatctcccccctccacGttatcatcattttcttcatcacGttcttcatctttattaaccttatactaatacttactGttaccatactattcttatccatctctactattttcacatacctcctGacccccaccccaGctcGaaaGcctcactcccctttcttttcaattattttctctatcatGtttaacttctGtactattacttacatattttaaaacactaccaccataacacGcccaaacGGaacccactcGcttccGcGttaatcccGtttatcGaccGaaGtccactaaccaaataGacctcGtaccGGctaGtccccttttctataGtcatcctaGcctGtcccatcGttctaaaccaaccGtaccGtttaactacGcttccaGGGctaaccctttctccctctaacGaacctcGtaccGtctttaccatcctaGGtaatccatactaatatttGttGttGGGccccccGGtGGGcGccGttttGGtcGGaaaGccGtaGtaataatGccaaaGtccaatccacaGccccatcttatGGcGtaGGacccccGcGGttaccttttaGataaacGcaaactcGattccaGtaatctatcGttcaaaacttatctttttctaGcaGaatGttGcttGaaGctacaatatactcccttctcccGctcaaGGcctctacacttacaacaatGGtGtcaGcGtaGGcGattacGGtctcGtataccGttattaacaatGcGttGcGtaGGGttcGttcGGtccttaatacGGacctGcttctcatactcctGaacatGatctcGtttcaGtcaaaGaccaccataataatcacGaccactttcatcaccatGGcGGtaaaGGtcctaGctacGaattttaccaccatGGaGtttttGcacaGGtGaaattttGtcaccctcctcaccGtaataGctataacttatttatatattactattaGtatGtcataGtacacGaGGcGGttGGcGtcGGcctcGGaaGcctcGatactttatttaacGtcGGGcctactatttctttaGGcGttattGacGcttaccttcataatattaactcttacGtcGGaGatattatacataacGGGGttcatccaaatcatctcctccaacatccacacccctttttaGttcacctttccacttccctGttttataatGataGcattGattaccatctcGtcGattactaatattacatatatttcGattacGtaGtaGGtcatctacactactacctcGcttGtccttatcctcttcttaataatGcttttGttGGcGGcGGcGcttttcaatacacttcctcttacaataGcaaaaatGGatctttaGccGaaacacaataacattacttcGGtaatGGccaccatatttcacaaGacctaactactattGGcccccccGccttcaaaGGcactcacGGacaGGataGcGtacaGcacatccaaGGtaattacGGGaaacatGaGaGcGtctcttcacacaaactcGacGGccacGctGacGctctctGcGtcacaaatcttattGtacttcaccatcatGtacattttcttGGtGatcccGacaaacGtaGctatGttctctattctGGccGtccacaGcccaGcataGtaGtcGaGtataGcGtttacGGcaatcataaataaaatcttGacGGaGGttaGctaGGtcaaGacaacGtccctatcatctacGctcatGactactctGctctGactactGaaGacGtttctaattctacaGattacatccacGGcGtaGacaaaGttcatcacGGcGGtaatcaatctaGcaaattttacaatatcGGtactctttacGcttcccttactGttccccattcaaatctacatcacaatcatGGtGacccatacctaaataatttctcctctaaatatGGttacattGGccaGttttGctGaactatGGctacttttGcaGtcactcttctcaGccctcattacatcataGacGGtatcaatcaaatatacctcGtcGaccacaaccaccaaaatcaGcaaaGcGccGttaatGtaatGccGtGccccGattaccacGacGccGcctttattcacccttaGGcGaGctacacaGGcaGttttttctttacttctctcaatGccGcctttGacactcaccccatacGctccccccGGccGGccatGccttttttcccGtaGGaaatccGttccttttcaGGttattcaGctaaaaatcccccGGacaacGcccccttcaaatcacctaaaGatcccGaacccaacacGGtacccattacacacataaccaGGtctcaGtcGtGtccGacGGatactccGctGtactaattttacatcacGccGcGtaacatcttaaatcaGcatctGtttatcaccatcaaaattaacataGtaattacGattaGacaGtttaaaattacctctatctcctcccctacctaccactacctcatatcGctGtatcGGcccacGcccttGataGcctacattaGtttGttcatcattacGattatcatGtttatttcatttactGtcattaaactcacctcGctGcGGatcctGcatttatttaacttcatcccatccaaGGttcttccaGGactaGccttactGcGactcttGctactGGtGGctaccataatcctattactcactaatttttcaacaattacGccttcGGtGcttaGtGctattaaGctGaaGctccatGcGacGactatttGcaaGccGtttttcaatGacaccaccaactcatctccGctGataaGtctatcaGcGtaGattttctcaacGGtaaccccctcGcaGtccaatttGGctGatacccttcccttctaaatcttGtactctGcttGGGGGacactactGGatccaGtataGcccataGaGGcGtcccttctcGaaatcaGtttcatGattacGccaaccaattttacccccataaaGcccacGGGtttGacaaactttacacGtctttttatactttttatacGcGtttctaGacccGtacctaacGtcaaccttaaaaccGaacccGcaaccGcGccttcctcttataaactcGaGcccaGttttcctacccactacttGacaGGtttcttcaccaactttttcactattaactctacaattatcatctttcctacccccacaaccctctccctacttcttacttatttatcttcccGtttcacccccaccccccaacacctccctttaGcGccttccccaGcctGccccataGaatGtaatcaatcaaGtttttctccattacGGttactttGttGtcGactaGcatcaatacaaatttttatacaaGcattttcttattcccacatatcatcctccttGctaccatcttctttcctccaGctaccatccctaccttatcccctcccaGcaccttcactctcctctacccGGctGccttaGcatataacactacGacattaaccatcaaaaacaaGttctcctaccttattatGGctattaGttatctatcaaactcttccttctttcctacatacacccttacGttcaGGttcattttaacaGcGtGGGtctcGaGcaacacGGtaaatGtataccGcaacccccaGtttacGtttctaataacttctccGGtctcttactcttttaacattttcactacGaacaacatGcccttcatcGttactatcaatccttccacGtttaGGttGactGttaccttGtacctcaactaGtcGGttcttactatcaGtcttaccaaGGccGtGttctttacGtccacatccttcaaccttaatttatactctaacatcataatctccaataccaatactaGctacattacGcccatGtaGatGttaaccattccGttactGaaaatctctaatacGaccGttatacttaGtctGctcctctcaccaGctttcttccatctcaGttacatcacacGacccctttcGtttcaGcttttacctcGGGGtttatatcGtttattaccaGcttattGGttacGttcaGaGcaaatctaattctattcacctGtattatcactacGGttactaccttcctctctaccttcacacttccaGcaGGtGtGcaGacctctGcGcccGtctcacttccGGttcttctctcttcttaGattcccccGGttaatGcactGGGcaccattacaaacaacttatcGccGaaaaaaataatGtcGGcaaaaataGcGttaaaacttctattcGttacGttttacttttttccaacGGcGGGtctaGGtttttcctcGGtcatcttttGtacccattttacGccGatttctattaccctctcattGacaactatGtcatcGGcGacatccatcttaGcGtatcttcacGataccacGcccctccttGcccttcccaccaatccGtctaGtaacaactccaaaactaGGGatatacaaaactttattactccGttatcGcGactaatGcGatatttaatcttcaaattGctGGtcatactGGtatcctcaaaaaaGacGttctcGGtaattctGGctaatctGatcaacaaGGtatcctaaattatctacataGtaatcattGttcctaccacaaatctaaactcattccctcatctaaaGGtaatGccGttGttGttaGcactaGGtcaaaaGacGcaGaGGaaaGctacaaataGacaGatattcatacaaGcaGcGGGataactataaaacGacacccacGacttGaacctaattccaacctacGaaaaGctcctcaatccccccGcGaccaccctaatGttaaccaaaaccaccatcctctttattacGttaactactaccaccaacaactcaaaaGctacttctcctatcctGGtactcacGcccccattcttttaactGcGaGtGGtaatGctttacacatttttGtttGtGatttaaatattcaccccaataataacGacGtacaacttaataacaacaaaGcatacGcccaaGtttattaaaacttttacttcaGcGtttactccctcctaccttaGttctaccacGaacaGatcatttataacaaccatcatcattacGtttaccGataGGttacaGcGaGctactcccccGGcaacGctaGccttGccaaGGacacacGaaaccctcccctGccaGcaaatGctatcaacccaacaGcaccatcacaaacttcccaGttttatcaaactcacccacaacactacGtcaaacttcatatctaatacGGccactacGacacatGtatctcttatcacattatttactacaGttacGccGGccaccactacatGtaGaatcaacacGtactatatcacctttatcctctttctatttataacGttccacaaGaGttacaaGttcactacGataaaGttGttaGtGccGtcGtGGaGGGttacGtttactacGatatccatattcctctcacaGGttacGctactGactcaccttacccttactattccaGtacccctaccatGatttcctccaacacaactacttctaGctcaGctaaattcccccctctcaccaaaGccatcctctccttctttctcGttaccaacaacGtcatcatttatactacaaaaaaccttcccatcctcctccttacaaacGtaGaattttccttaaaattattGctttttacctccttttttattaccactacctacttaGctattacttttatctccatcaGGtccGttcctGttctaacattcGaGccttctacatctGccccccctatacttatatacactaccatatttactcccatattaaccaacacctcaatctcGttctcGcctaccatcacaaaacacataataatGcccttctctaacattttcttaaGGtacatcatctttGcaGcGGtccttcGttcGcctGttaGcctGtcGGtctcactaattacaatactctttacGacGGtatttaattttactatcatGtctaccaaactctatctcctctttacGGtatctaccctcaatactactatctatatctaGtttccGcctacatccctattaGcGttcctcctaaccacaGctacGtaactctccacGtaaaacacGacccGcacttataaactGGctattctaacaGctatttacccGtttcaGatGccGtttttcatGtaGGGatccacGactaaGttGtcGactataacccctacGGtGGtacaGGacaccactGttatctctatcaatatcctttttaGctcccctctcacGttacttttaattaaGactacatttacaGcGGtcaccaacacctccGtattcataGttactGctccctcGcttaccccatGtatcaaGtcactataatccatcGttctcacGtttatGacGacctcGttcaatatcattccctttttaGccGtaatcttGGtGtcGatcaatatcaccatGtttctGGGtaactcattatcaactacaataGttacGtccctatccctactGcctGtctatctcGatGtcatcaccattatatatccGGctaatccctatactatttctaccacGtaaaaaGcaGctaatacGtccGttatGtaccttatGttaacttttttctacaaccttactaGGGcGcctatataGaGtacGaccttctGaatattaGcatcccacatctatattactaactcGGctatcctcactacGatctcGtttacactatttatactcacaaacttctcctctccaGGGGtatctatctttcttctcaacctcctcacccctttatcaatctctGcGcccctctttatcaGaatcactcttacatttttcaatattattacatttatccttttGctcatcaacttGGGaaaattataaGacccacacGaaaccttcccctcatcGcaaGaGccataGctcctcGcGGtaactGcttttaacaaacttGcGcccGtatctccGcctaGtacctatcaGtttttcaGatacctcctcaGGtaaatatcctaaaacccGGcacctcGtacattcaaGGataacGGttttcccccaaaaGGaGtcctattcccaccccGaccaccttcaGtctctactacaccttctttacctttaGctaatttaccaattttttcattaacttctttatGaacctttacctcccccccctatcactttttcaacaGaccccattcaaGatGtcattcttaaacaacatcGatataattttctcctccacaatcaGaGttacGcttccGccGaacaacatatGcctaGctctaGcGttctcctttccctcctttcGtatatttaccGtaatccctacGctactaatattcaccacaatcatttaGacGtcaaGaatGaactcaGGattcatcacGccaatatctaGaGcacacaccctatcGctttccctcaaccatcGaataatcccacatactatcataattaccaacttcactaccataacGaacttGtacctccttacaattcctaGaatcatGGtaGcGcGGGtGacGGccaacacattaataaGtatcatcGaaGcaGcactGtttGcGtcGcaGttcctctcGtcGttcaatccGtccattacactccttGacatGGtGcacatGGaaatcattatGttaacGtcaGcaaacattactctattcctatcaGcGctttctcctcccacGtttaataccctGtaccattccGttatcttttctactacGGttattattacGtcGtcGtcGGtcccatcGtttccaacGGatattcttttaGctattttatcGttcacGccGGttttcttttcGatatcGtttactattctatccGtctacacGaaGacGtcGGccataataactatcattGtaattctttttacGtcGccccacGtttctaccattccctatacctctacaGtaacGGtGtacatcttctataGaatGtcGtcGataGtGtttaactctccccaGctcatcccccccatGacGttaatattctaatccGatcctacGGctatcaccacGaactccatGGtcatccttccttctcttacGtcaattaGtctcataGactttctGttaataatcccGttcactacaaacaGaGtattGGGattcatcattctccttaacctccaGcctccGcacaatGcccccacGGcGGctactatccccttcacttatatctaatccttatttatcttcaaGGtcGttacGtcaacGtcGGccacttaaattatctcGGaaatactattcccGcttctcatcatGcccttGtccctcacatcactctccctGttaGcGtttacatacaactatatcatGtacttatttaGctccGtGttacacGtctatGccaccaataatatctttacctcGGatccttatGtaattttctttaactacctcaacctGccccaccttttctttactacccttttcaaccctGttaGGtcGttGGccGttacaatGtcGGcaaatatcaactacctcctcaaatttttGtcatttttaattccctcctccatttttatacttacccctatctcGtttatGtaGatctaaattacGGctaatacctcGtttacGcttatcctacttaccttcctccctaaccccaccccattttctacaGtctcaaaacaaatattcctcactatGGcaatactttacGtcatctctcttGtctccattttacatacGGttaataactGcGttccccttaGttttactattattacGcttaccttaGctacGccccGtacaacttacccctccaaatctcGtcttcccatattcttattcatcatcttatcctttcccccGGtcaccaaccctaaactaattatataaataataatttctatcattacctttactattaccatctcaccttacaatttttGcGtccatatccaactccacacactcttcctccctccaGaatccttcGacctactactaccatcctGtttcaccatcactcccGtttttGtcttccacGGcattatttGccatcctttaGcttttatattaatcacccaacaatcGtaattactctacaacccGaaacttctccttcttcttttcatcactataaatctttctcGtcttccattacttattcatGtaccttttctacccctctatcttccGcttatccttttaGctttttcaGttatcGGcactattatccacGttcatGtaGacGacacattcccGctccttcatcaatttttacccacccaaccccccctacaaccctttcacaccttatttttccccaatcGccaccacctctctttGcttctcttGtacctccatccactaccctttttcacccacGGcGccGGtaacGccGccccttttctcccttttcaactaccctttctctatcctcGccctcccGtcactcatcaacaatatGtctGGctactccttctGcttccaGcacaGcccccttcatGaaGacaaatcctactccGcctcttccaGcttttccactGtcccctacctttttaccaccccaaccaaccttctatcaatcatGcttattttcttttcattcctcatattGtcaGcaGccctaatGGtatctattaaGGtGttaGttaGcattattcccatcttctcGGctacaattacGttcaGtctactatcttcGctGttatccttGttaaaatcatccatGtttctcatctatGcGctGacccaacaGGtaGccatcattGtacttaatctGttccaGGtGttatccacaataaacataGttataattactctcatGGGtGcGGttacacaactGGcatcaaatatactatcGcccttaGccctcatGGtcaacattattaGtaaGtcctacacGtcctcGttaatcacGGtacaGattatttGaGcGGttcccacatcaataGcGGGGttctcGaccaactccctaactacattGttcatttcactcaaGGGctcGcttacGaatccaGccataGcGGcGGtactatcGacGctcGatttctttatctctGcaataaacttaaatctaatcataaGtttaatcaacaaGtcGtttacGtcctctattcttattacaataaGtctGccctGGGcatccctcctttttacGGccatcttatttcaattGcaccccatcttaattctttaactactctccatcccGctGtttatGGtaactaatataattaatatattaaccaGctcaacctctacaatatcttcGcttattacGGtGctttcGctccaacactttacGttccttttaaccctcttttattttctcatccGtttGccaGcacaaattacaatGttactctccaatattGcattGatttacctccctacGGcGGtGattaaGtttacaactacattcattatcattacGtccaccattttcattattcacacattccctcctcccGtcaccacaaatGtttctaccGttccatctaaacaaGctattacGttGtcGcttattatcaataccttaGccatGGcGGctccttcGaccGtactttaaaacttcatcaaGGctccGacGtcattGactacactaatctcctccattaccattaccacttcctacatatttaccaaGcccctccccactatcccaGGGttaGattaaGacGacaccctaccactcttcGataaGacccttGGcGcaGccccttaaaaattccGGctcccatcGcGcccccGataaacctattcttcaacGtctttcccGtaccGcaataccaaaccctacaatataGaataaatcaGGGGccGtcGcaaaGGGacttctttccGacaaGctatctttcatcctccttGtacaGacaaatGactcaactaGttcGttcttcaGccacaaGactGGacttcacccactaaGcttcttaGacGactcaccccctttccattctcatcccctttttattttcaGtaactccGtccGactcGtccatcctttatcctacatctctcatcctaGtcctattcccGttcttttatctttctacGGcacttcctcccttactttctttaacctcGactcacGactcacccGttcaaacttGactcacGtctcaactcGatcccatttaatatGattttcaGGcaGcttttttatcGcacGGGGatttaaGcttcttcattattGaGcccatccacatttGtctccGcGaGtactatattatGtattGGGtttcacctctaaGGGGGacGtacccGaGcctaGacattGctcataGGaattactaatcGGGatcacccGttacccacGtttctctGaattttaacccaccGctcatctGcaG
>a->g->c->aHomoMito
cgTagagccTaTgTagaaaTgTTggaagaTagacccgcaTaTaagTcagTTTccTgTTTTacTaTccccccTgTcagacacgTgcagTTcacgcgacaTccgcaaccgcagaaaTgTcTacagcTgTaTcTaTTTcgTTaaTcaaTagTaaTgTTgTTTgTacagaaTgacTTaggTgTTgagccacggagTgaTTgaTgggcTcTcTTggTTggTTggTcaTTcTgccgagTggTggTggaggTTcggTcTaTcagagcaagaTTTaagagagcgagTagTggaggggggTTTaagaagggaaaaaaaTaaaaacaTTaTccaagagcagaTTgggagagTaTaTcaagggaaaagggggagggcggaaaTggagaagcaaTggaagcgTTTagggTTTTgTaTTTTccaccTgTcagaTTTTggagcTagaaaaaaggaTggagagTTgTTTTaaaaTaaagaTaaagTgaTgaTggTaTagTaggTgaggaaaaacaaagTaaTgaaagcagagagagagaacaTcaTggaaaagTgaaaacggaaggaagggaaaagggcgagaaaaaagagcTTTgTcTgcaTTgaaTaaTagggcaggTgagaTcggggTcTTTgcgacccaTagagTagaaaagTgggagggTgccTTTccTaaTgcaaTTTaTgTTgcaTaTTgcTggcgTTgagagTcaggcagTaaaacTTaagcTcgcTTagaaaTaTgggTagaagacgTaggggccggaggcagTaggcagacagcaggTcagcaTaggggacaTTgcaaTgcaagagaaaaagacccgggagcagcTcgTTggaaTTTgcaggTgggacgggcTTTggaTggcaTgTgaTggaaaagcccTTccTaggTTTacTcaagcaagaacaccTagagacgTTggaaaggcTaggTgcggcaaccacTgggcgcTcTTTTgcgTagaaaaaTaaaaggTgggcaTggggaTagaaTcgcTTcTggggggaTaagcTTcgagaggggTgcgaTgacgggcTccaTTTggagTgTaTcggagagaggTgcaTggcgaaagggaTcccgTTgcgTgaaaagaTgTcaTTgcaaaTgggaaTaggagcTTgggTaggaggggaTcaTacaagcggagaTgacgcaagagcaTTggggaTagggccgaaTccaccTcaTTagTgTaaaTaTgcgccgcaaTcTTaTcTggTacgTgggaaaacgTaggaaTagaagaaTaTTcaTagcaaTgTgTgaacaagTaTTagcagggaaaTcgTcggccaTgagggcTggcacaggcTgaaagacTgggcgacTTgccTaggccTcTgcaaagTcgccTccaggcgggTcccaTgagTTTTaTgaaaagcggggaTgacgTgcaaaTTgTcgggaTTggcccTacggccTccgTTTgcagcTgggaTggcgcTgcgcTcaTTgcTTcggagcccaaaTcggcacacTgagagaacaaacTagaaaTaaTaggcTgTgaTTagggccgagTTTggaTggggaaaaTgacagTTTgTgTgcgccgcgaggcTacTggagTccTggcTcTgaTccgggcTcagaTTccgacggaagcgcTcTgcaTTggagagggcagaaaggaTTgagaTTgccgcgTTTaggaTTggaTTcgaacaTaTcgcaTgggaaTgcaaaagggaaagaTaagaaTTgaTgaagcgaggaaTTgcaagggaagTTTgaaagggTgggcTgTgccacgTgcgggTTcgggaaTccacaggTgcgTgTgcTgaacaggcccgggcgTcgggggTTgTggaaggcagTggTgTgcaggccgaTggaaaaTgTgaaTTaTcagTggTcggTTggaTgcgggTggaTTTcaggccgcgcaagggcaTggcgaaaaacgggaagcgacgcaTgaaTggcggagcaTggggcgcagagaaacTaTgTcTgcaggggTgcTcccggcgTTTgTgccTgcgccacgagggaaTgaacgcaaTccTcgTgcaTccTTcTaaggcgTgcggTaTTgcTTaggaTTTgggTTTcaaagagcggaaaTaTgggTaaaaTTcTgggTTTggaTcTTgcTaagggcgccggagcaTaTTTccgagaTgccggggggaaTTcTgcgcgcgcTggggggTTTggagaaagTgcTgccaaTggggcagcaagaaggTTggcgggcacTTaggcaTaggagaaagaTgaaTggggggTaaagggagTgTggaTcggaTaaTagagaaaggTTccgaaggTaTgTagaaaTgTgcggcggaTggTcTTgcTgTggcTggagTcggggagTTaTaaTaacagTggcaaTcacTagcgTTggggagaTcggaTcgaggTTggagcaaaggTgTaTgaggTaggaaggaggcTagTTgTTgaaaTagaTcTaggaaaggagagccagTcaTagTggccgggccTTgggggggcTggggccggaTaccagggTaTTgaaaacaaTcTTTgaagggggagTagaaTaTgcagTagaagcTgTTgcgccagaacaaTcaaagcTcgagagTcTTTggaccaacaccTgaaaTggaacTcagggccTgcagTggTagaTTcTTaaTTgggTgcccgaaTcTgTcggTccaTaagacgcccTTagcaTcTaTaTTgaTTTTggaagcTcgggTTcgaaTcaaacTcggcgccacccagTggagagcaggcgacgcggcgaaaTgTccgcaTTTggTTTgTTggTcagggagcTgaaTggagggaaagagccTaaTgggaTgaagggaaTcagTTgggggTTTaccTTccccacgaaTaccgcagcggaaaggaaTaacgcagcTgagTcaTggcgaTTagaagcTagggcacggaTgaTgTgaTaggTTcgTaaggTggaTTcgaaggaccggaggcTTgaaaTgcccgTggagcacaggTaaTgTTaTgcgcTaagTgTaggaggTgcccTTTgacgaaTacgTcTTccgTagccgagTaaacgTccTcagcaacaTgTTgggccTTacTTTcTTaggacgTTgggcTaaTgacTcgTaTcgcTTagcgaaccgcTggTaagccTaccTTTaTgTaTgaNTTagggTTaaTaaaTcTgacgggccgaggcgcgggTggccaaTgaTTagagggcacaaTTaaaaacTgggTcgTgTagTaTaggaTTgcTgTTgTgaaagagaaagaaaggcggagcccTTTcTTggcgTccagcgcaaaccTggTacagTggggaTTggggaTTTgagcTagcgccTTaggTTaaTaTTaTTggaggagTgaaagTccaaggaaTaaTgaTaaTagTTcTgaaagTTaTggTacaggTccagTTaaTggTcaTTgaacggacgggggTTaTgccaTgTgTgaggaTgacagggccaaaaggacTTcTgccaaaaTgacccaTgaTgaggaaaTTacaTcgacaagTggggaTaTTagaagggcgcaaaaTggggaaacaagagTaTgaagTagaaaTaTgagTagaacaaaacgaaTTgcaTaTagaagTacaTaTTaTgaTgTcggaaaaaaTaaaagTgaaaggaaaaaTccTaggaaTaggaaTgccaaTaaTgTTTgTTaTgcaagaaTaTgcaaTgcaacTTTgaTaggTaaTaTcgTagcccTcgcagTagggaTagggaTgacaaaTcgTaccacagaTcacgcagcTgcaaagggaggTaTagTgTcggcTagaaaTgcaagTagTTaTgaTgTaggagTTgaTggTggcTccaTaaTTTggaaTaTaagaaaTTgTagaggagaggcggagaaTaTcgTTgaTaaTcaagTagTcgaaaTTccaagTggTgTcgTTTgTaTaagagaTgcagcgcgaaggaacggaaaaaTTacgaaTTcaacggccccgcTaacggaTgcTaTagccaTTaggagTacggTgacaacagccaaaaTTacaaaTgTTaTTagTgcaacggTgagagggagTTgTTgTggTgggagaaaTagaagaTgaggTaTTaaTgccggaggagTgTcgacagaTaTaaaaTcggaTaTgagaggagTgTTTTcTagaaggcgaaaTgaTTaTggaaTaaaTcTTaTTgTcggTTacggagcagTgaaaaacgTTaacaTgacgaaggaTagTgagaaTaaTgTcggggggaTTaaTgaagaTagaaaTgcagTTgaTTgTgTcgTgTcTaTaagTgaaagTTgaggTaTaagcagTTaaaaaTagggaaTggcgggTgTcTaTcgTggggcgcTTgaTTTcgTgcgcTgggTggTgccgcaTTgggaaaaaTTgTTTaTgccgaTgTcgcggTacggaaagTaaaTcgcggTaaggggTTaTaacTcaagaaTgTagagaaaagTaaTgggcTggccTagcaTgggTggcaTgTacccaaagTgaaaacggggTcTTccTTgTgaaaTTaaacTgaTggTTggTaaaaTccaaaggaaacTagTaTgaTaTgaagTaTTTcagccagagaTagTagagcacaTggcaTacagaTcgTTTTTTgaaTcgcTgccaaTgcgggTgggagTcaTgcaTTTTgTTaagcTTaTggaagggggggTgggaaaTacTTaagagcggcaTcaagTaggcTgTTTaaTagacaggcaggaacagTaagTggTaaTTaTggTgcaTgTaaTaTTaggaggTgTgaTaTaaccgaggTcggaagTggaaggTgaTgaaggTaggTgaTagTagTTggTggTagTggTgcaTgTgcaggTggggaTgccggTgcaaaaaTTTagaTTaTcgcTaaagcgccTTgaaaggccagaaaaTaTcgagTaaccaaTcaTTaTTaTagagTcgagggggaTgcaaaaagTaTaggTagTgTgaagggTaTaTaaaTagaTgggacTggcaaTTaTaaTagaTaTaTaggTaTTgTaagTagTgcagccagcTTcgccTccgTTgggaagggaaagcaTgacaggggTaTTgcagTgaTaaTaggTTgaaagagTgccgTcggTggTgcagcTTaTgaacTgaggaaaTggagTggaagTTaTTggTTTggaTgTTTgTgTTgTaaTggaTgaTgaacagTTaaTgaTgaTaggaTTgggaTaagcagaagacgaaaTgaTgaTgTaTacagaaTcgggaggcaTggagTcgaTggagaaaTTggTTaagTaagaaaTaaTaTaaaTgccgccaaTcaaaaacaTggaaccaTTTTTcaaagggTcccaagTTgTacggcggTTagaggggggaggTgcaaTagTagTaaaagaagTagTgcaagaagTagaaaTaaTTggaaTaTgaTTaTgaaTgacaaTggTaTgaTaagaaTaggTagagaTgaTaaaagTgTaTggaggacTgggggTggggTcgagcTTTcggagTgaggggaaagaaaagTTaaTaaaagagaTagTacaaaTTgaagacaTgaTaaTgaaTgTaTaaaaTTTTgTgaTggTggTaTTgTgcgggTTTgccTTgggTgagcgaaggcgcaaTTagggcaaaTagcTggcTTcaggTgaTTggTTTaTcTggagcaTggccgaTcaggggaaaagaTaTcagTaggaTcggacagggTagcaagaTTTggTTggcaTggcaaaTTgaTgcgaaggTcccgaTTgggaaagagggagaTTgcTTggagcaTggcagaaaTggTaggaTccaTTaggTaTgaTTaTaaacaacaacccggggggccacccgcggcaaaaccagccTTTcggcaTcaTTaTTacggTTTcaggTTaggTgTcggggTagaaTaccgcaTccTgggggcgccaaTggaaaaTcTaTTTgcgTTTgagcTaaggTcaTTagaTagcaagTTTTgaaTagaaaaagaTcgTcTTacaacgaacTTcgaTgTTaTaTgagggaagagggcgagTTccggagaTgTgaaTgTTgTTaccacagTcgcaTccgcTaaTgccagagcaTaTggcaaTaaTTgTTacgcaacgcaTcccaagcaagccaggaaTTaTgccTggacgaagagTaTgaggacTTgTacTagagcaaagTcagTTTcTggTggTaTTaTTagTgcTggTgaaagTagTggTaccgccaTTTccaggaTcgaTgcTTaaaaTggTggTaccTcaaaaacgTgTccacTTTaaaacagTgggaggagTggcaTTaTcgaTaTTgaaTaaaTaTaTaaTgaTaaTcaTacagTaTcaTgTgcTccgccaaccgcagccggagccTTcggagcTaTgaaaTaaaTTgcagcccggaTgaTaaagaaaTccgcaaTaacTgcgaaTggaagTaTTaTaaTTgagaaTgcagccTcTaTaaTaTgTaTTgccccaagTaggTTTagTagaggaggTTgTaggTgTggggaaaaaTcaagTggaaaggTgaagggacaaaaTaTTacTaTcgTaacTaaTggTagagcagcTaaTgaTTaTaaTgTaTaTaaagcTaaTgcaTcaTccagTagaTgTgaTgaTggagcgaacaggaaTaggagaagaaTTaTTacgaaaacaaccgccgccgcgaaaagTTaTgTgaaggagaaTgTTaTcgTTTTTaccTagaaaTcggcTTTgTgTTaTTgTaaTgaagccaTTaccggTggTaTaaagTgTTcTggaTTgaTgaTaaccgggggggcggaagTTTccgTgagTgccTgTccTaTcgcaTgTcgTgTaggTTccaTTaaTgcccTTTgTacTcTcgcagagaagTgTgTTTgagcTgccggTgcgacTgcgagagacgcagTgTTTagaaTaacaTgaagTggTagTacaTgTaaaagaaccacTagggcTgTTTgcaTcgaTacaagagaTaagaccggcaggTgTcgggTcgTaTcaTcagcTcaTaTcgcaaaTgccgTTagTaTTTaTTTTagaacTgccTccaaTcgaTccagTTcTgTTgcagggaTagTagaTgcgagTacTgaTgagacgagacTgaTgacTTcTgcaaagaTTaagaTgTcTaaTgTaggTgccgcaTcTgTTTcaagTagTgccgccaTTagTTagaTcgTTTaaaaTgTTaTagccaTgagaaaTgcgaagggaaTgacaaggggTaagTTTagaTgTagTgTTagTaccacTgggTaTggaTTTaTTaaagaggagaTTTaTaccaaTgTaaccggTcaaaacgacTTgaTaccgaTgaaaacgTcagTgagaagagTcgggagTaaTgTagTaTcTgccaTagTTagTTTaTaTggagcagcTggTgTTggTggTTTTagTcgTTTcgcggcaaTTacaTTacggcacggggcTaaTggTgcTgcggcggaaaTaagTgggaaTccgcTcgaTgTgTccgTcaaaaaagaaaTgaagagagTTacggcggaaacTgTgagTggggTaTgcgaggggggccggccggTacggaaaaaagggcaTccTTTaggcaaggaaaagTccaaTaagTcgaTTTTTagggggccTgTTgcgggggaagTTTagTggaTTTcTagggcTTgggTTgTgccaTgggTaaTgTgTgTaTTggTccagagTcagcacaggcTgccTaTgaggcgacaTgaTTaaaaTgTagTgcggcgcaTTgTagaaTTTagTcgTagacaaaTagTggTagTTTTaaTTgTaTcaTTaaTgcTaaTcTgTcaaaTTTTaaTggagaTagaggaggggaTggaTggTgaTggagTaTagcgacaTagccgggTgcgggaacTaTcggaTgTaaTcaaacaagTagTaaTgcTaaTagTacaaaTaaagTaaaTgacagTaaTTTgagTggagcgacgccTaggacgTaaaTaaaTTgaagTagggTaggTTccaagaaggTccTgaTcggaaTgacgcTgagaacgaTgaccaccgaTggTaTTaggaTaaTgagTgaTTaaaaagTTgTTaaTgcggaagccacgaaTcacgaTaaTTcgacTTcgaggTacgcTgcTgaTaaacgTTcggcaaaaagTTacTgTggTggTTgagTagaggcgacTaTTcagaTagTcgcaTcTaaaagagTTgccaTTgggggagcgTcaggTTaaaccgacTaTgggaagggaagaTTTagaacaTgagacgaacccccTgTgaTgaccTaggTcaTaTcgggTaTcTccgcagggaagagcTTTagTcaaagTacTaaTgcggTTggTTaaaaTgggggTaTTTcgggTgcccaaacTgTTTgaaaTgTgcagaaaaaTaTgaaaaaTaTgcgcaaagaTcTgggcaTggaTTgcagTTggaaTTTTggcTTgggcgTTggcgcggaaggagaaTaTTTgagcTcgggTcaaaaggaTgggTgaTgaacTgTccaaagaagTggTTgaaaaagTgaTaaTTgagaTgTTaaTagTagaaaggaTgggggTgTTgggagagggaTgaagaaTgaaTaaaTagaagggcaaagTgggggTggggggTTgTggagggaaaTcgcggaaggggTcggacggggTaTcTTacaTTagTTagTTcaaaaagaggTaaTgccaaTgaaacaacagcTgaTcgTagTTaTgTTTaaaaaTaTgTTcgTaaaagaaTaagggTgTaTagTaggaggaacgaTggTagaagaaaggaggTcgaTggTagggaTggaaTaggggagggTcgTggaagTgagaggagaTgggccgacggaaTcgTaTaTTgTgaTgcTgTaaTTggTagTTTTTgTTcaagaggaTggaaTaaTaccgaTaaTcaaTagaTagTTTgagaaggaagaaaggaTgTaTgTgggaaTgcaagTccaagTaaaaTTgTcgcacccagagcTcgTTgTgccaTTTacaTaTggcgTTgggggTcaaaTgcaaagaTTaTTgaagaggccagagaaTgagaaaaTTgTaaaagTgaTgcTTgTTgTacgggaagTagcaaTgaTagTTaggaaggTgcaaaTccaacTgacaaTggaacaTggagTTgaTcagccaagaaTgaTagTcagaaTggTTccggcacaagaaaTgcaggTgTaggaagTTggaaTTaaaTaTgagaTTgTagTaTTagaggTTaTggTTaTgaTcgaTgTaaTgcgggTacaTcTacaaTTggTaaggcaaTgacTTTTagagaTTaTgcTggcaaTaTgaaTcagacgaggagagTggTcgaaagaaggTagagTcaaTgTagTgTgcTggggaaagcaaagTcgaaaaTggagccccaaaTaTagcaaaTaaTggTcgaaTaaccaaTgcaagTcTcgTTTagaTTaagaTaagTggacaTaaTagTgaTgccaaTgaTggaaggagagaTggaagTgTgaaggTcgTccacacgTcTggagacgcgggcagagTgaaggccaagaagagagaagaaTcTaagggggccaaTTacgTgacccgTggTaaTgTTTgTTgaaTagcggcTTTTTTTaTTacagccgTTTTTaTcgcaaTTTTgaagaTaagcaaTgcaaaaTgaaaaaaggTTgccgcccagaTccaaaaaggagccagTagaaaacaTgggTaaaaTgcggcTaaagaTaaTgggagagTaacTgTTgaTacagTagccgcTgTaggTagaaTcgcaTagaagTgcTaTggTgcggggaggaacgggaagggTggTTaggcagaTcaTTgTTgaggTTTTgaTcccTaTaTgTTTTgaaaTaaTgaggcaaTagcgcTgaTTacgcTaTaaaTTagaagTTTaacgaccagTaTgaccaTaggagTTTTTTcTgcaagagccaTTaagaccgaTTagacTagTTgTTccaTaggaTTTaaTagaTgTaTcaTTagTaacaaggaTggTgTTTagaTTTgagTaagggagTagaTTTccaTTacggcaacaacaaTcgTgaTccagTTTTcTgcgTcTccTTTcgaTgTTTaTcTgTcTaTaagTaTgTTcgTcgcccTaTTgaTaTTTTgcTgTgggTgcTgaacTTggaTTaaggTTggaTgcTTTTcgaggagTTaggggggcgcTggTgggaTTacaaTTggTTTTggTggTaggagaaaTaaTgcaaTTgaTgaTggTggTTgTTgagTTTTcgaTgaagaggaTaggaccaTgagTgcgggggTaagaaaaTTgacgcTcaccaTTacgaaaTgTgTaaaaacaaacacTaaaTTTaTaagTggggTTaTTaTTgcTgcaTgTTgaaTTaTTgTTgTTTcgTaTgcgggTTcaaaTaaTTTTgaaaaTgaagTcgcaaaTgagggaggaTggaaTcaagaTggTgcTTgTcTagTaaaTaTTgTTggTagTagTaaTgcaaaTggcTaTccaaTgTcgcTcgaTgagggggccgTTgcgaTcggaacggTTccTgTgTgcTTTgggaggggacggTcgTTTacgaTagTTgggTTgTcgTggTagTgTTTgaagggTcaaaaTagTTTgagTgggTgTTgTgaTgcagTTTgaagTaTagaTTaTgccggTgaTgcTgTgTacaTagagaaTagTgTaaTaaaTgaTgTcaaTgcggccggTggTgaTgTacaTcTTagTTgTgcaTgaTaTagTggaaaTaggagaaagaTaaaTaTTgcaaggTgTTcTcaaTgTTcaagTgaTgcTaTTTcaacaaTcacggcagcaccTcccaaTgcaaaTgaTgcTaTaggTaTaaggagagTgTccaaTgcgaTgacTgagTggaaTgggaaTgaTaaggTcaTggggaTggTacTaaaggaggTTgTgTTgaTgaagaTcgagTcgaTTTaaggggggagagTggTTTcggTaggagaggaagaaagagcaaTggTTgTTgcagTagTaaaTaTgaTgTTTTTTggaagggTaggaggaggaaTgTTTgcaTcTTaaaaggaaTTTTaaTaacgaaaaaTggaggaaaaaaTaaTggTgaTggaTgaaTcgaTaaTgaaaaTagaggTagTccaggcaaggacaagaTTgTaagcTcggaagaTgTagacgggggggaTaTgaaTaTaTgTgaTggTaTaaaTgagggTaTaaTTggTTgTggagTTagagcaagagcggaTggTagTgTTTTgTgTaTTaTTacgggaagagaTTgTaaaagaaTTccaTgTagTagaaacgTcgccaggaagcaagcggacaaTcggacagccagagTgaTTaaTgTTaTgagaaaTgcTgccaTaaaTTaaaaTgaTagTacagaTggTTTgagaTagaggagaaaTgccaTagaTgggagTTaTgaTgaTagaTaTagaTcaaaggcggaTgTagggaTaaTcgcaaggaggaTTggTgTcgaTgcaTTgagaggTgcaTTTTgTgcTgggcgTgaaTaTTTgaccgaTaagaTTgTcgaTaaaTgggcaaagTcTacggcaaaaagTacaTcccTaggTgcTgaTTcaacagcTgaTaTTggggaTgccaccaTgTccTgTggTgacaaTagagaTagTTaTaggaaaaaTcgaggggagagTgcaaTgaaaaTTaaTTcTgaTgTaaaTgTcgccagTggTTgTggaggcaTaagTaTcaaTgacgagggagcgaaTggggTacaTagTTcagTgaTaTTaggTagcaagagTgcaaaTacTgcTggagcaagTTaTagTaagggaaaaaTcggcaTTagaaccacagcTagTTaTagTggTacaaagacccaTTgagTaaTagTTgaTgTTaTcaaTgcagggaTagggaTgacggacagaTagagcTacagTagTggTaaTaTaTaggccgaTTagggaTaTgaTaaagaTggTgcaTTTTTcgTcgaTTaTgcaggcaaTacaTggaaTacaaTTgaaaaaagaTgTTggaaTgaTcccgcggaTaTaTcTcaTgcTggaagacTTaTaaTcgTagggTgTagaTaTaaTgaTTgagccgaTaggagTgaTgcTagagcaaaTgTgaTaaaTaTgagTgTTTgaagaggagaggTccccaTagaTagaaagaagagTTggaggagTggggaaaTagTTagagacgcggggagaaaTagTcTTagTgagaaTgTaaaaagTTaTaaTaaTgTaaaTaggaaaacgagTagTTgaacccTTTTaaTaTTcTgggTgTgcTTTggaaggggagTagcgTTcTcggTaTcgaggagcgccaTTgacgaaaaTTgTTTgaacgcgggcaTagaggcggaTcaTggaTagTcaaaaagTcTaTggaggagTccaTTTaTaggaTTTTgggccgTggagcaTgTaagTTccTaTTgccaaaagggggTTTTccTcaggaTaagggTggggcTggTggaagTcagagaTgaTgTggaagaaaTggaaaTcgaTTaaaTggTTaaaaaagTaaTTgaagaaaTacTTggaaaTggaggggggggaTagTgaaaaagTTgTcTggggTaagTTcTacagTaagaaTTTgTTgTagcTaTaTTaaaagaggaggTgTTagTcTcaaTgcgaaggcggcTTgTTgTaTacggaTcgagaTcgcaagaggaaagggaggaaagcaTaTaaaTggcaTTagggaTgcgaTgaTTaTaagTggTgTTagTaaaTcTgcagTTcTTacTTgagTccTaagTagTgcggTTaTagaTcTcgTgTgTgggaTagcgaaagggagTTggTagcTTaTTagggTgTaTgaTagTaTTaaTggTTgaagTgaTggTaTTgcTTgaacaTggaggaaTgTTaaggaTcTTagTaccaTcgcgcccacTgccggTTgTgTaaTTaTTcaTagTagcTTcgTcgTgacaaacgcagcgTcaaggagagcagcaagTTaggcaggTaaTgTgaggaacTgTaccacgTgTaccTTTagTaaTacaaTTgcagTcgTTTgTaaTgagaTaaggaTagTcgcgaaagaggagggTgcaaaTTaTgggacaTggTaaggcaaTagaaaagaTgaTgccaaTaaTaaTgcagcagcagccagggTagcaaaggTTgccTaTaagaaaaTcgaTaaaaTagcaagTgcggccaaaagaaaagcTaTagcaaaTgaTaagaTaggcagaTgTgcTTcTgcagccggTaTTaTTgaTagTaacaTTaagaaaaaTgcagcggggTgcaaagaTggTaagggaTaTggagaTgTcaTTgccacaTgTagaagaTaTcTTacagcagcTaTcacaaaTTgagaggggTcgagTagggggggTacTgcaaTTaTaagaTTaggcTaggaTgccgaTagTggTgcTTgaggTaccagTaggaaggaagagaaTgcagTTaaTcagagTaTcTgaaagacaaTTaTTagggcaagTgaTgTTTgTcTcaTaacccTaagTagTaagaggaaTTggaggTcggaggcgTgTTacgggggTgccgccgaTgaTaggggaagTgaaTaTagaTTaggaaTaaaTagaagTTccagcaaTgcagTTgcagccggTgaaTTTaaTagagccTTTaTgaTaagggcgaagagTagTacgggaacagggagTgTagTgagagggacaaTcgcaaaTgTaTgTTgaTaTagTacaTgaaTaaaTcgaggcacaaTgTgcagaTacggTggTTaTTaTagaaaTggagccTaggaaTacaTTaaaagaaaTTgaTggagTTggacggggTggaaaagaaaTgaTgggaaaagTTgggacaaTccagcaaccggcaaTgTTacagccgTTTaTagTTgaTggaggagTTTaaaaacagTaaaaaTTaagggaggaggTaaaaaTaTgaaTggggaTagagcaaaTacaTcTagaTTTaaTgccgaTTaTggagcaaaTgcgaaTaggaTgaaTggaaggagggaTTggggTggggTaaaagaTgTcagagTTTTgTTTaTaaggagTgaTaccgTTaTgaaaTgcagTagagagaacagaggTaaaaTgTaTgccaaTTaTTgacgcaaggggaaTcaaaaTgaTaaTaaTgcgaaTggaaTcgaTgcggggcaTgTTgaaTggggaggTTTagagcagaagggTaTaagaaTaagTagTagaaTaggaaagggggccagTggTTgggaTTTgaTTaaTaTaTTTaTTaTTaaagaTagTaaTggaaaTgaTaaTggTagagTggaaTgTTaaaaacgcaggTaTaggTTgaggTgTgTgagaaggagggaggTcTTaggaagcTggaTgaTgaTggTaggacaaagTggTagTgagggcaaaaacagaaggTgccgTaaTaaacggTaggaaaTcgaaaaTaTaaTTagTgggTTgTTagcaTTaaTgagaTgTTgggcTTTgaagaggaagaagaaaagTagTgaTaTTTagaaagagcagaaggTaaTgaaTaagTacaTggaaaagaTggggagaTagaaggcgaaTaggaaaaTcgaaaaagTcaaTagccgTgaTaaTaggTgcaagTacaTcTgcTgTgTaagggcgaggaagTagTTaaaaaTgggTgggTTgggggggaTgTTgggaaagTgTggaaTaaaaaggggTTagcggTggTggagagaaacgaagagaacaTggaggTaggTgaTgggaaaaagTgggTgccgcggccaTTgcggcggggaaaagagggaaaagTTgaTgggaaagagaTaggagcgggagggcagTgagTagTTgTTaTacagaccgaTgaggaagacgaaggTcgTgTcgggggaagTacTTcTgTTTaggaTgaggcggagaaggTcgaaaaggTgacaggggaTggaaaaaTggTggggTTggTTggaagaTagTTagTacgaaTaaaagaaaagTaaggagTaTaacagTcgTcgggaTTaccaTagaTaaTTccacaaTcaaTcgTaaTaagggTagaagagccgaTgTTaaTgcaagTcagaTgaTagaagcgacaaTaggaacaaTTTTagTaggTacaaagagTagaTacgcgacTgggTTgTccaTcggTagTaacaTgaaTTagacaaggTccacaaTaggTgTTaTTTgTaTcaaTaTTaaTgagagTacccacgccaaTgTgTTgaccgTagTTTaTaTgaTagcgggaaTcgggagTaccagTTgTaaTaaTcaTTcaggaTgTgcaggagcaaTTagTgccaTgTcTaaTaaacTcgccaagggTgTagTTaTcgccccaagagcTggTTgagggaTTgaTgTaacaagTaaagTgagTTcccgagcgaaTgcTTaggTcggTaTcgccgccaTgaTagcTgcgagcTaaagaaaTagagacgTTaTTTgaaTTTagaTTagTaTTcaaaTTagTTgTTcagcaaaTgcaggagaTaagaaTaaTgTTaTTcagacgggacccgTagggaggaaaaaTgccggTagaaTaaagTTaacgTggggTagaaTTaagaaaTTgaTgagaggTagggcgacaaaTaccaTTgaTTaTaTTaaTTaTaTaaTTggTcgagTTggagaTgTTaTagaagcgaaTaaTgccacgaaagcgaggTTgTgaaaTgcaaggaaaaTTgggagaaaaTaaaagagTaggcaaacggTcgTgTTTaaTgTTacaaTgagaggTTaTaacgTaacTaaaTggagggaTgccgccacTaaTTcaaaTgTTgaTgTaagTaaTagTaaTgcaggTggTaaaagTaaTaagTgTgTaagggaggagggcagTggTgTTTacaaagaTggcaaggTagaTTTgTTcgaTaaTgcaacagcgaaTaaTagTTaTggaaTcggTaccgccgaggaagcTggcaTgaaaTTTTgaagTagTTccgaggcTgcagTaacTgaTgTgaTTagaggaggTaaTggTaaTggTgaaggaTgTaTaaaTggTTcggggaggggTgaTagggTcccaaTcTaaTTcTgcTgTgggaTggTgagaagcTaTTcTgggaaccgcgTcggggaaTTTTTaaggccgagggTagcgcgggggcTaTTTggaTaagaagTTgcagaaagggcaTggcgTTaTggTTTgggaTgTTaTaTcTTaTTTagTccccggcagcgTTTcccTgaagaaaggcTgTTcgaTagaaagTaggaggaacaTgTcTgTTTacTgagTTgaTcaagcaagaagTcggTgTTcTgaccTgaagTgggTgaTTcgaagaaTcTgcTgagTgggggaaaggTaagagTaggggaaaaaTaaaagTcaTTgaggcaggcTgagcaggTaggaaaTaggaTgTagagagTaggaTcaggaTaagggcaagaaaaTagaaagaTgccgTgaaggagggaaTgaaagaaaTTggagcTgagTgcTgagTgggcaagTTTgaacTgagTgcagagTTgagcTagggTaaaTTaTacTaaaagTccgTcgaaaaaaTagcgTgccccTaaaTTcgaagaagTaaTaacTcgggTaggTgTaaacagaggcgcTcaTgaTaTaaTacaTaacccaaagTggagaTTcccccTgcaTgggcTcggaTcTgTaacgagTaTccTTaaTgaTTagcccTagTgggcaaTgggTgcaaagagacTTaaaaTTgggTggcgagTagacgTc
>a->g->t->aHomoMito
tgaCgCgttaCagaCgCCCagaaggCCgCaCgCtttgtCaCaCCgatCgaaattagaaaaCtaCattttttagatCgCtCtgagtCgaatCtgtgCtCattgtCCttgtCgCCCagataCtCgtagaCataCaaatgaaCCatCCaCgaCCagaagaaagaCtCgCCagCtaaCggagaagCgttCtggCgagCaagCagggtatataaggaaggaaggatCaatagttgCgaggaggaggCggaatggataCatCgCgtCCgCaaaCCgCgCgtgCgaCgaggCggggggaaaCCgCCgggCCCCCCCaCCCCCtCaaCattCCgCgtCgCaagggCgCgaCaCatCCgggCCCCgggggCgggtggCCCaggCgCCgtCCaggCCgtgaaaCgggaaaagaCaaaattCttagatCgCaaaaggCgtaCgCCCCCCggCaggCgCgaagaaaaCCCCaCCCgCaCCCgagCagCaggaCaCgaCggagCggCCCCCtCCCgaCCagCCCgtCgCgCgCgCgCCtCatCaggCCCCgagCCCCtggCCggCCgggCCCCgggtgCgCCCCCCgCgtaaagatagtCaagCCaCCaCgggtCggagCgCatggggataaagtgCtttCaCgCgaCgCCCCgagggCgggagttaaattaCCagtCCaaaCagaagtCaCaagtaggtgaagCgCgatCggtCgaCCCCtaaCCgtatgtaaCgCCCaCagggaCgCCgCtgaCggggttggCggtCgaCggtCgCtCgtCggatCgtCaCggggCtCaagtCCagtCCgCgCCCCCgCtttgggCgtCgtatgaaggCCaaagtCggagggCtgggtaaaggCaggtCagagCaggCCCCgtttaattaCggaaaCtatCCgtCCgCCtCttaCgCgCtgaaggCCCggtaCggagtggtCCttCtagggtgtataaaagtgaCgCCCCCaCCCCggagggtCaggggCaCgCCatgtaataggggggCaCCgtaatgCgCggggagtgCagCtgggtattCaaaggCgagaCatggCgCgCggagtCaggtgCCCgggCatttgaagtgagCCCCgCagatCaagtCCCagggCCaCggCgtaagggaCggCggggCatCaCtCCgtggCgCagCtgtCCgCgtCaaggggCaCgggttgCCattCttatCaaCgagaCCCaCagtgttgtCCataaCataggaCtgagggCCCCtgaCggCCaCgCCgCCaCaatCaCgtCCagagagCCtCCgaCaaCgtCgggCCCatgatggttCagCgggtaggtCtCggtagCCCgCtagggtgCtaagttaCggttatagtCCCgatgttattCggtgggatttCagCgaaaaCagCCCCgtggggCagCtgagtCCCaagatgggCaaggtttaCtggttattgaaagtCgtagggCaggtgtagtgtatCaagtaatggCgtttCCCatggtCtCtagCgCgCCtCCCtaCgCCCaCCaCggtagagCaaCgggttgCgaaaggCaggggCCCCagCtCgaaagagagtgttgtgCggtaCtaggCgattaggtatagCattgggtatCgCaattgCtggCCgtgtatagtCaaggCgCgggtCgCCCggCaagCgCaagttgtgaaaCggCaaggCaatgCCtCaCatgtCagggCCagtCCCCgggCCCgCaCCgCCaagCagCCgtgCggCCaagtCCgggCCgaaagCCCgggagggtagagttCtgagtgggaatgggCCattCtCggagtgagagtagCCtCggtttgggtgatgggggaagaggCCggtCgaggagagtCggttgCaggCCCCagagCCaaCatCgaggatggaaggCagtgggaggCaaatCggttgtgtCCgggtCaggtgCCCCCtgggCCgtgCtgtCagCCaggtggCgtCaggggtgtCgCgCCCtaCagatagtCggggagtatttggtgaaagagttagtgttCtgCgggCCagCCtgtCCattatgagtCattaataCCggtgagtggaCaagtaaCggCaaagggaaatCCCgCgtggCCCaCagggaCCCCaatagggaaaggCataagtaCCgggtgttggCgtCaCaaattgCgCagttggggggCCaatagtgtgtgtaggggggaaaggCgCCCgagtagttCCaggggtCgtCCgCCggaaggtgggtCtaaCggtCaCggCgCCCgCagCCaggggggaCCCgggCgagaggCatggCaCCaCgCgCCCggaattgCCggaCagaCgCCCagagtggtggCaggataagtagaggtaggCgatggggCgaaCaCCaCCtCgaggtCCatCtaCgtgaaggggCgCatggCatgCggaaggCgtCCCggagaCagCggaCggCCggCggtaCgaagaagCCCaCgCataCggCCCggCgCgttCgatCaCgaggttgggttaagggggggtaggggttggCaCttCgggaCaagCCCCtCCataaagCCgggggCgaCgCCaCagtCgaCgCCgtagaagtgttCgCCtCCatCCCgtatgCgCgataaaggCttCCtCttagCCCaggCCtatCgggttagtCgaggaCgCaataaCCaagggagtttgCCatagatggattCaCCgCtgtttaaCgtCataCaCaagCaaaaggCCgtatgggaatgCCatCCCtatggtgttCtttCgaggCgCgtCggtgCtgtggtgCCCagattgtCaaaggaaagaaggatCgggCgtagCCaggCgggCCCgCgttaCCagggCagCCgggCCatCgaagggggaaaCttaattttCtgCCaCttgtCgtggCCCggCCaCCtgtCgtagCgatCaggtgCaaCgCCgtaCgggtCtggCagCagagCaCggaatgaCCggaggCaatgCCggCttggCggtaagCCCagtttgaggCgtCtCggaCCagaaCagtgtaCCgagaCggCggagtttaaagCtgCCaCtgataattgaCgttgCgaCCCtgattatCgtCCtCagaagggttaaCtaaataaCggCtgaagggtaCCagCtatgaCatgtaaCgtgCCttgtaggaCCgttaCttaaaCagaCagCNaaCgggaaCCaCCCatagCtgggttgCggtgtgggaggttCCagCaaCgCgggtCtCCaaCCCCCtagggatgagaCgaCaCggCaagtagaagagCCCgCgCCCgCCCggtggCgtttaaataaggtgattCgtgtCCCttaggaCtCgaggggCaaggggCaaagCgtaCgtgttaaCggaaCCaCaaCaaggCggCgagCCCgattCCggCCaCCagCaCCaCgaatagCCCgaaCaggaCtCggattCgaaCCaggatCaagCCtggCtgggggaaCagttCagagagCggCagCtCgggttCCCCggCtaatagttCCCCagCtttCagCagCggCCCaaCtCatgCtCCgaggggCaCaaCgCCgggtgtCCCCaggggCCCtCCgCgaCagCCgaCgCCCaCagCgaCgCCtCCCCtgCCaagtCaCaCgCCgaCtCaCaaCagCagatggCCCCCCaCCCCgagCCCggCCCCCattaCggCCaCggCCagttCCaCCagaaagaaCagtCCgCCaCagtCCagtCCtaaagCaCggaCCaCatgaCgtttatgtCgaCgggCaCgggCagCtCCCatgaCttCtCgCatCtgtCgtagtCCCgggCggaCaCgagatggtaCgCCCagtCCgaCgaaCagCagaCggCgaagCaggaggtattCaCCaaaggCCaCaCCgCCCaagaCgCggCgCggtggCgCCaCatgaagCaCCatCCgaCgatgCCCaattCCgaggagatgaaagaCaCCgCgCagtCgtgtgCCggCCtggCCCCCaaCtgCCaatCCtggttttgtaCCtggCagtaCaCgttCaaCggCgaCtggagCtCCtCgttCCCCaaCtCCCagaaCaaCgagtCCtggagCgCgggCgaagaagaggagggCgCCCaCgCCgCagCggaCaaCCagttggCggCgagatgCtCgCaCaCCCCatggCaCagCgCggCgagaaaataCgCCggtgCCCagCaaCaggCCaCCCataaCaagatggaaCtggCgtCgagCCCCCtgaaCCtCagCtgCCggCaCgagCgCCaCCagatggggggCaaCCagCCgCaCgCCCagtCgaagCaagagatgagataCaCCgagCCCgaagCggaCaCCgtCgaaCCCCCaCgggCCaggtgggagataCatgaggggtgtaagCaaatgagtgtagggaggagttgtCaagggCCCCCaagaaaCagttgCagatgtggaCtggCCCgaCCCatgtggaCCggggaaCaCCtatCCgCCagaCgCgCCCCgaCCagggtaggttaCgtCagggaggtCagaCtttCCCgagCCCCtggggataattaagagCCCaaCCCtagCaggaaggaCCCCattCCCggCCCtaCgaCagCaCagCCgaCaaatCgttCgCgCaCgaCgCgtCtCaggtCaCtCgCatgaaaaaagCCatgtagttCCagtgggagggCgatCagtCaaaagaaCCgtaaCaggCCgggggggagggCCCaCtaaCCgCgtggtCatCCgaCggtagaaaCCaCgCtCggtCggCCtCgaCCgaggaCCaaCaggagtCagaCCaCaaCggCggagagCaCaCCttgCggatggCCgaggCCggagCagCCggaCggagCaCgaCgaaggaggaCgaggagtCagagtCggaggggCagttggagtCCCCCaaaCgCaaCatgtaCCCgtgttaagCCCggttCgCCCCaCatgCgaCCttCCatCaaCaaCaCgCgatgCgggggCagtCCCCCgaCaCggaCgagagCCgggaCaCaCCCaCgCagggCtaggtCCaaCaCCaCgCaCaCaCggaCaagaCCgaCgagtCgttCgtaatgttattgaagggCCgggCCCgtCagCtCggggaCaagtCgagCaCCaCggaagCCCgCgagttgatggaggagtCgtaaCagCCtagCggCCCaggCgaggCCgaaCaaggaaaggCagaaagagaagaCCaggCagCagCCtCgaaCCagCagCaCggCaagggCaCCgtCgCCgCtgCCCagCagCagaCaCtCgCCatgggCggtCaggCgatgCaggCgCCCaaggaaCCgaCCgCCCaCCaCaCCCagttgttCCatCCCCCtCaggCCttCaaaaatCCCgggatttCCgaagaCtggtggaaCgCggggggCggagtCCaCgaCgaCCCCgCCgaCgagtCCgCCgaCgCCCaCCaaggCCaCagCaaCagCCagCtCCaggaCagCaCCgCCaCggaCgCgCagCaCCCCgagaCaggCggCtagggggaggggatgCgtaaatggCgagCggggCCCgCCCCgaaCCaCCCCgCgCaCgaCtCCCaagCCgCtCagCaCCagCCagaCaCCCCaaaagagCaggaggaCaagagtgggaaagttaagggagCgtgCCggtgtCCaaCgggtCCCaCgtaggtaatCggagCaaggaaaCataggCgtCaggttgCatCggggCCCCgCaCatCgaCggCatggCtCgggaCgtCCgCaaaggaaggtCaggtCCCaagCagtgCCggatttgCaagggCCCgCgggCgCaagtaaggCgtCaggtCgCCCaggaCggCattCaaCggaCagCaaCaCCCtCCtCCtttggggggttCtttgtggtCCCCttCgttaaatggtCatCaaCaaCtggaaatCggaaCggagatggggaCgCCaCttgtCattagggggtgttCCaggCCCCataCaaagtgaaagCgtaCCggatCaaCgCaCgtCCgaaaagCCaCgCCCCCgCatgataaCtCCtgCCtaatgCagaaCaCagCgggCCgCgggtgCgaattggCgCagagCCagaagaaCttCtCgatgtCattgtaCCagttCgCgtCaCaggtCCaCCaagaaCtgtCCtgtCatttCCgtCCgttCggCCaaCagttaggCtgCCgCgaCagCggCtaagaCtaCgCgtCCCgatCgaaataggaggaCaaCaaCgagtaggagCCCgaCgaggaCttgttCaaattCggCatgCagtaaCCCCaggaggaCttatCCCCCtgagattCtaaaCCCCtCgagggCggCgaggtCaaCatgCaCaagCCaCCCaCaCaCCagCaCCatCaCtCgaCatCagagtattgttCCttgtCgttggCgttaatggCgtaCagCCCaCCCaagtCgtttggCagCaCCCgCCCattgtCCaCCtagtgCCaggCCgaCaaCaCCaagCgCCagtCgttataCaCCaCagaCaagttttCCgaCggaaaCgaCgCggCggaagaCggagaggggCCCCCatCCgaggCCCggagCCgggCtCCCCaCaaCtaCatgaCCtaCCaggaCgCgtCgtaCCagCaaCaCCagaCaCaCCCgtaCCagtCatCattCgaCgCagagCagCaggCgtgCCtCggCCaCggCgCCgCCaaCaaCtgCCCCtCCttgttgttgtgCCCCgaaCagagCCggCgCCagaaCatgaaaaaCttaCgCCCatggtaaagagaaCaagaCCagCCgttCaaCttggaggaCaCCCgagaataggCaagCagCaCCttgggggggtggCCgaaattgagCgagttagattaCatgtCagatgagaCggaattCaaCCagtttaaagaCtatatgtCgCgCCgagagaaagCgtagttggagtgCtagtgCgCgCtgtCgagaaaCgCCaCCtCagCCgaggaCgaCtCagaCCCCgCCttCtaCgggtagaaagtCatgCaCtCCgCgCaCCgCttggtCggagatgggatgaCatCatCgtatCaCatgtCCCagttgaaCgaCaaaCaaaaCgCCtagttattCCatgCattCgaatagaagtCgggCaCgaCgCagtgCgaCtagCagCgCtgCgCtagCagCtaatagtCCCgCaaCCgCagataCCagaCggagttgtCatagaaatCCgaCgagttgttCaaCgaaCgCatgaaaCCCCagaaCaCgttCagCgCCCagtgCCgggCCagCtCCggggaCCgaaaCgCagaCgagaaCgaCttCtagggaCaggCaaaCaaCCCgCggCgCaaaCaCttCCagaCCttggatCCCCtgCtaagCaCttgCagCCCCtgatCgagCgCCgCgatgggCgaCCagaCgaCatagttCaCgaaCgaaaCaCaggCgtCgtaggagaaggaggaaaaCgatgaaatgtggtCCaaCtCaaCtggtCtggggtaCCaggagtagtggtggCCCaCCgagggCCattgtatgCagagattgatCCCCCCgCCCagCCgCgCgaaCtggtggCCCtagagCgaggggaCagtgCggggggttggttggaCtggCCCCCCgggtCattaaaCggtCCggCCCCgattCCaCCgatgCaaaaaCgggggttagaagtgggggCCgaaaCgaggCaaataCgggtaagggaagagttCagggaCCagagagaCaaggattCgCgatCgtCtCggtagttaCagCggtgCtCagCaaCCCCagaCgagtggtgtCaagaCgCCaaaCgatgaCgCtCCCaCgaggaCgaaaaCCaagaCatCaaCCagtaCCatagatCCCaaaaCCaggCgCaCgCggCggggCaggCaggagCaggCgaCaCgtgCtCaCgttgggagtgggCCtaCatggCagaCCatCCCtCCgaCgaCCagtaCCaCgaCtCCCaCCCgaCCCagCtCgaCCaaagCgaggCgtgCtgttaCggCtgaCCCaCCCaagCCgaCgggaCggaattCCgCCggattagCatggCCagCtgtagCgCCtgCagCttCttgCaggaCaaCggCaCCagCgagCaaCCCCCgaagaaCCagtggCCgttCtgCCatCtgCaCCaatgCtaatgCggaCtgtagtagCaCCCtgaatggtCCCCCgaaCtagaggaggaagCgaCgCggtgCtaCaatCgCaCgatgtCataCCCCgCgaagttCaagggggCgtgatCggaaCCCttgCtaCagggCCgggCCgCaaaCgCCtCagCgCtgCCtttttagagCagCttaCggatCaCatgggaCatattgtCgggCCgCgtaaaCgatCCCgaCtaCCagtggaaggaaCCCCagggggaCaaatgggagtttCCCtagaaagCCCagagtCgCCCCCaCagCCCCCaCagtgtCCCgCatagggtCaggCaagtCgaaggCCaaaaggtaagggtgaaggtgtggCCggCgCCaCaaagCgtatgggatCCCCggCagggagCagCCtagattCCCgCCgaggaagCCCCCgagCaCCaagCgCagaaCCaCgaCgCCCggCagggggagaagggCgCgggCagCCgCCagCCaCCCaCgCCgggtCCCgagggggaggggggaagaggCgggCCCatgtggCCggggatggCtggggaCataaCtCaaCgaaCgaatCCCCCgCggaCCagttCCagCCCtCCtCgtagCatgaCgaaCagaaaCCCCCaCagaatgaCCCCgCCaCCgggagaCaCgaCggCggCCtgCaggaCgCCgCCCggCggatgCaggaCgggCaggCCaCggggCgggatgaggCCgagCgCggCgCagggttgCtggCCatgaCaCaagagCagtagaCCaaggaCgaaaaagaatCCgCggCaggCCaCCaCttgCaCCatCCaCgCaCgaaagCgCCggCCgCCCggCagaCagagggCCagtCCgattCCgaCCCCaagatgtCtttCgCgtatgaagagttCaaaCtCaCaggtgaagggggatCCCagtCCCgCaaCaagCCgCggttCgCgCCagCgCCCCaagaCCCCgagCagtaagaagaCtgggCCgaCgtCCagCaCgaaCggCCggagtCCCattCCtagCtCCaggCCtCaggCgaagCatCgttCCgCCagCaCgatCgCCaggaattggtCtCCgCCCagtCggagaCggCCgaaggCCaaCCCaCagCgCaagaCgaCaaCgCggaaCaggaaCagCatgCagaCCagtgggaCtCataCtCCaaggaCCggtCCagCtaaaaCgCgCaaCagtaggtCCaCagCCatCgCtgCggCgCgaggatgCCCgCCggaCgCgatCCagaCgagagtaggggCCCgtCCCgatgCCCCaggCgttttCCCaCaCgtCCCaCCaggatgCCaCCttCCagtCCgatatgaaaCgCaaCCgCaCCgaggCtCaCCaCgagCagttCCagCaggCCggCgCgCaggCCgagagCCggatgattCtCtgataggCgCtgtgggtCgCgagCCggttCCgCCgCgCgCCgCCataCCgggggttCCaaCtgagCtttgaggaCCagaaagaagCCaCgtggtaaaaaaaCaaCtCgttgaaaaaCatgtCCaaaagCCgCaCCgtCCagtCCCCagCCCCCCggaagttgtttCgCattCCCCCggCgttCgaCgCCCCtCagggaCCCCagtggtaCCCgCaCCagggCgCgaCCtagaagCaCtCgaCgttgtagaCggaCgCCatgtCaCgCCgagtaCaggagtggggCggCCtgggCCgggaggaaCggtCgCatCaagaagCggaaaagCatttaCaCagaaaagCCCaCCagCggtCCaCgtgtagCaaCtgtaCaCCCaaCgCCgaaaCCtgCttCgaCagCttCaCggCgaaaaaatagtCCgCgttCaaCCgCttgCaaCgCtaCgaagaattCaCggCaaaCCaCgCagaCatCaaCgaCCtCCggCaggagaaaCgCaaagCgaCCgggCgaCgCaaattCaaCtggtCCtCCtCCatgagCattCgaaaatagtgatattaaatgCagaaaCatagataCaCCgaCagaatgatgtttaCaagCaCaaaagtagagggagtagCCtaaggCaaCCggaaggCagtaaaatgCggCgaaCggggggtgtaggagggCaaCtCCaaggaaaaggaggaCggCgCCCaCCagtCCaagCagCaggaggaagaagCgaaaatgCagCCgCggCaCggCttCagCgagtgggggaCCgCCCCaagCtgtatCttCaaCtgCCCagagaCCCCCtCCCtCtaCCCaaaCaCCgaggggaaCaaCaagtagtCagaagCCaaCaagaagaaatgaCagtgggaatCCCaCCaaaagCCCCagCCgatgtCCCagCgggCggCaggCCatCCgCaggagtaagataCgaCCCaCaagaaggaCgaCgaCCagtCCCaggtaCattCCagatgtatgCagCgggggttgaagtgCatggCCtggaattagagagtaaagggCggggCtggatgaaaCtgCaCgaagggaagatgaggaCgagaaagCCgggatCCCCaCgaaagCgagggagaagagCagtCgaaagCCgaCaCgCaaCagttggagCagtagagaCtCaCgCgCCaCgagaCCaCCCagCagatCCagtggttggaggagCagaCtCataaCgaagagtCagCaCaCgaggCCCaCggCgCCCgCaCCCaCaagtCCggagaatatCCagaatCCgagCagtaCaaatCCtCCatCtggtCgtCttatttCCagtCCCagCagtaCaCggaCaCCggCgCgagattCCagtgCagCtagCgaggCCagggCCagCaCCggatCaggggCaggaCtaCCCggCggaagagaagCagCCgCatgCgatgCaaaCCggggggCgCgaggaaatggaCggCgCggCCgCCCgCgtCCaggaagaagtCgaCgaCCCaCagCagaaaaaaggCCgggaCggCggCggCCagaaagtCataaCCCCggCCaaaaCCaCCtgCCCCCaggCggCCCCCCaCCaggagCaggCagCCatgCaCCagCCCCaCgCggaCgattCggtCCggCtCCgCaagaCCgtatggCCgCagaCgCtgggggggCaCagCCaCaCagagCaggaCaCCCagCgggaCaCCaaggaagaggCgaaCgCgtCCgCgtggCaggaCgagaaaagagaCaaCaaCtgggCCgCgCaagaCCCCgCCaattCagaCgaCgCCCtgatgttCggCCgtCCgtggCtCCatggCtCgttCgCgagCaaCCagaaCagCgCCCagtagttCaCCCaaCCCCagCaCgaCtCgCaggaaagCgCaCgCggCgCCCagttCaCgCagggCgaaCagCagCaCgCaCaCgCatCCCggtggCagaCgggCaCCatgtCCggCggCaaggagatgCagtCaagCgCggagtCaaaagagtagggtgagCCaCaaagCttgCaCCgCaagatgCaCCCagggtCCCgataCtggtCCCCCgaCtCatttaCggagtagCaatCCtCgtagCaCaaggggCagttCttCagattagaggagCtCCaCgCgCaCgaaCaCggCCCCCatgCggggCgCgagtCCagCCCCaaCCaatagCagaCCCagatgttCgaggaagaggCggtCaCCgaCatCCagCtgCgggCgtgCCaggggaCtCaCgaatCgagCaCaaCggaCgtCCgCgagtCCCaCtagtaggCgtCCgaaCaCgaCCgggCCCCCatggtCaaCgCCttCtCgtaCgaaCaCgaggaCtCCCgCtttCaagCgaCCaCgaagCagaaCatCCagtCgggCaCgggCagCtggCtCgCaCgCgtaCtCgaCgaggaCCaCaCaCggttgCaaCgggCaCagCaCCCgCaggagtCaaaaatgatgCaaCagtCggtCCaCtCaggCCaCtCCaagCCCCCCgCagaaggCCagCatttgtggCaCaCatatCagtaggCCgCtaaCaCCatgaCgggagaCgCaCaCCagCaagCgttgCaCggCgagCagtaCgCgtCCCagagCaCCCaCagCgagaaagCCgCggCgCggattttCaCgCaCgCCCgCCgCgaaggCggCgaggggCCCaCgaaCgCgCtgtggggCgCCCaCgataaCgagCgCCagaCCCCCgaaCaCCaCCagaCCCaCggCCCCtgCgaCgaagCCtttaaaaCCaCaatagggagagtaaaggCCggggCgaCgtgaatatggaCatgCggCgtgttCaagCtgCCCCaagaaagCCtgtgggtCaCgCggtggCatCaggCaCgatCCCCCgataCaggCggCgattCaaaCaCggCaaaagggttgaggCgtCagaCCgaattaCaagttCCCCgggggaaaattatCggCaCCgggaggggtaggaggCCgatCgCgCagCagaggCCgCCCaggCCCatgCaaCCCaggaaCCCCCCgaCCaagCCgCCCaCtaaggCCCaggCggggggggCaCgagCCCCCgaagataggggaCCgaataCtCgaCCgCCaaagaagaCgtaCaCaaCCCCgCggCggagaaCgatatCCagtgCCggtggtaagaagaCaCtggCatgCgCatgtCCgCggCCCgggCggCCCgtCaCaCCCaggtCaaCgggCagtgCagCaaCaCCgaggagaaCgaCCCatagtCgaataaCtaagCgattaCCgaCgagtggaaCaCgCatatgagagagggCaCgtgCCCgggCgaaggaCgtaaCaaCgggagaCagCaCgaCaaCCaggaagCCgagCaggaCaagtaagCCtCaggCggCCagaaCCggCataaCgaCttCatgtgtttCtagttggaagagaCCaaCaatCaCgaCgtaatgatgagCtCCCtgtCgtgatCCggCgCgtCgtCCgaaCggtCggaCCagagCggCCtagaCttCtgagaCttaaaCgaCCaCtCCaagtCgatgaaagaCCagCgCaCCggCaCgatgtgCCCgCggCgggagtCCCaaCagggCtCaggaCCggtCCaCgCCCCgCagCagttCCaCCaCCagtCgtCgtCgttCgggaCgtCCCggaagttaCaCCgCCCCatgCaCCCCaCgtCCgagtggttCCCCgCCCCgtaCaCgtCCCagCaCCgCaCggtCgCagagtaatagtCgttggaCaaCaagCaCgaCCtCaaCCgCCCCCagtCgtggggagtCCCgCaggaCCgggCaCaggCgCagatCaagttCtCagaCgCCgCaCataaCtCgtCgtaCatCtCCCaagCgCggggatgCgaCgggggggaCtagtCCaaCaCCgCaaCggtaCggCagttgCaCgaggagtaagCggaCttCgaCggCCggCCgCgCCagtCgaaCCatCgCgaCatagCCCgCtCCaaCaaCgggtCCgagCagaaagatatCaCCtttaCCgaCgaCCgCggCCaaggCggatggCggtgagaaCtgggggagttgttgCagCaCggggCCgagCCaCaCgCaaCggCCaCCCaCgCCgaattCgtCCagtCgaagtCgttggagCCaaaCCaCgCgttaaaCagCaCCgggtgCCgCgaCgaCtgggCCtCgggCgagaCgagCgCgggCtCCatgtCCCagaCagaagCaCaCgaCtCagCCaCCCatgCggtCtCCagagtCgCaCtggaggaaCaaCaCgCCCaggCgttaCggCCaCtCaaCCCCgCCCaagCaggCgaaggCtggggaggCCCCgCCCagCagggCCCCgaagggCtCCattCgtCCttggtCCagaaCtCgttgaaaCaCgaagCaggCggCgaaaCCCCCtCgaCCCCCaaCCgggCggCggaCCCCCaCagCCaggggCaCgCgtCCCaCtCataCgCaaaCCagttgCaaCaggCgtCCCagtgCCaCggCagCCaggCCggCgggCaaggggaggggaCCCCgCagatCgCgaaaagaaaCaCCggCgagCaCttgaaCagCCCagtCgaCgCgCgCCtCgCggaCCCCagaCagttCCaaCaagCtgtCCggggCCatCCCCagCaCCaCCagtgCCaggCCatgCagtggggtCagaagCCaggggCggaaaCgCgtCgCCgggaCaCCgCCaCCgaCgaCgCCaCggCCCgggggttCgaggaagggCaaagCaaCCaCaCaaaCaaCaaCCCgCaCgaCCaggCCCagCaCCaggaCgCgaggCCagaaCCCCCtgtCggaCaCggaagCggagagagCgCCggCgggCggataaCggCCgtaggCagCagCaggaCggCtCCCgaggaCgagCgggtCCCCCtCgCCggagttgaCCaCCCtggaCggCCCatgCCCCaCaCCaaCgagggaagaaCgtCaaCCagCgCagaagggtaaagCCgCggCCgCCgCCCCgaCgagCaCaaaCgCCCgCgtCgCCggaCCagCCaCCgaCtCaggCCCCgCaggggCgCaCgCCggtgCCaCggCCCCatgCCCCCgatCCaCgttgagCaCCaCggagtCCgaCtCatagtagagaCCgggtgCggCCgaCgaaCCCCCagggagggaagggggggCagaagggCCCgagaggCCaCCCCCggggaaCgtggaggaggCgCgCCCtgCCgCgCCtCaggCggaCggagCagggCCCCCgagggagttgtggttCaagtggtggggCCCCgCgggCCCCgaagCagggCCCgCgCaCggCgtgggCgggtCgagCgaCgaagaaCaCtCgCttgCagCggCCgCtgCCggatgagatgggggCCgaCtaatagaaaCggCagCggtggCgCCggatgCCCCggagCtCggggCaggCCCCCaggaggggaaggaaggCCgCaCgaaCgaCtgCCaCCCCgCCCCgaCCggCgaCaCCtCgatgatgggCaaCttCaCgCaCCaattCtCCatCCatgaCCaCCgggaCgCCgCgttgCagaaCCagtCCgatCgCagCaCgCCgtgCtCCaCggCCtCCaaaaCgaCggaCtCCCgCgaCgCaCtgtgCtagggaagattCatggaCgaCCtCagCCaaCgCtCCggattCtCCaCggagaaCaaagaCatCCaCaaCCagCgCgaCtttCtgttCCagagaagCttgaCgaaaCaCagCaCgtgggCCatgggCgaCttCgaagaCCaCCatCaatCggCagagtCggCgtCCaaCgagttCagataCCaCCCtatgttCCgggagaCgaaCatgttttCCgCgtaggaagCgggCaagCagaCCtCCgaCCCgagCgaatttgCgtgCCagtaaCggatggaCatgttgttCagCaCgtagtgCgtaCCCgCCCaCgCgCtgaaCaaagCCaaaCgCaaCgaCaatCCCaaCgaagaatCgtCCCagtCggCgCaCCgCCaCCagaaCaatCgCtgggCtttgaCgggCggCCCCCagttggaCgCCaCCCgaaCCtgaggggaCgCCaaCCgCCCaagCagCgCggaCgggtgCtCCCaCttCaagCaaCaCaaCCaaCaCaCCaaggatgCgaaggCgCagaaCaCgCCgtgCCaCCagttCtgCCCgtgCggaagagCCCagtCCggCCCCaagggCgCCCCaCCCCgCgaCggtCCCtggatgagaaaCCagaaCtCCagCgCggaaCaCCtgaCCtaCCCaggCgggCagttgttCtaCCaatCCCagaagCagaCCgaCCaCgaCCagtCggaggaCCCCgaCCaCCgagagaCCgggCggCgggtCgaggagaaaCtCCCgCaggtCCggaCgCaaagaatgCaCCagtCCtCgtgCCaCCaCgaaCaggCCatggaCttgttgCggCCgtaggtCagCCCaaaagCCgaCgaattgCggtagtCgaCCtagCagagCaaCgCggCggaCCaggaCCaggagCCggCagaCaCCCaggaatggggCggggagCaCgggatttCCataCCaatagtagagggCaggagCgCCgtaCaatagggCCttgtgatggggCCaaaaaCCggttgCgggaCgtgtgggggtaCaaaggCaCCgCCgaagtCgCCCgggtCaggtgaaCaggaaagggCagaaCaCataaCaaaCgattttggtCgtgaaatttagCCgCCCggtagaatgCaCgCCCgaCggCggCCtCagatagaaaCtagCgaagCatCCgtCCgCCgatggagaatagCttagCCgagggagCaatgCCgCCatagtagCgagggggCCCggaCCgCgaCggggCCCCCaCCCCgatCaagCggtCggtagCgtCggaCggCCCaCggCagaCgCgCgaCggCatCggCaCCgggtCCgCCCCaCgCCCgCagttgagCCggCgggCCagCCCgCCCaaggCgtagCgagtagCgagggtCCgaaagCCtagCgagtCgCgaagCgtaCgggaCCCaaCaCtaCCCCgattgatgCCCCCCaCgtgagttttaCCCaatgCCgCCgaCCaCCtatgggaCggagaCCCtCgCggtgtatCagCaCaCCaCtCaCCtttCCCgaggCgCaatttttagtCagggtatggCatagaCCtgCgaCattaaCCagCaaCgtttaCgagggtCCagggagtCCCgCgCtaaCCCCaagggaggtgCgaCgCtgat
>a->t->c->aHomoMito
GtcatatGGcactcataaactccttaatacataGGGtGacacaatcGatcccGGctccccaGcacGGGGGGctcGataGaGtctGatccGaGtGtaGacGGtGaaGGtGataaactcGcaGatGctcacGcacccGtccaacGaacatcaactcctccctcaGataactaGccattctcctatGGaGttatctacctactttGcGcGccttccttccttcGaccGctGGtatcttcttcttattccGttcGcacGatatGaatacccaatatatGtatcatcttattttttcccaataatttaaaaaaacaaaaaGaccacGGaatatGatacctttatatcacacGaatttaaaatttttatttGttaaacttataatGaacttaatGtcccatttcccctcaccccGGaGGctcGataccccttatGcataaaaaattacttatatcctccccaaaacaaatacaaatctactacttcacatcattctattaaaaaGaaatcaactaaatGatatatatataaGacGacttaaaatctaaaaGttaattaatttaaaatttGtataaaaaatatGccctcGctGacctaacaacatttGattctatacGttttcGccctGtaGGGacatatcataaaatctttatttctGGcccGGcaactGaacccactcctGacacctGcttGtcctatatcGattGatcaaaaGccaatGcGtGccataaacactttcataataGtcattttGGttattGatcattGataGatGattcGatGacattttaGacctGaactGaatataaaaataGGGtttatGatGcGtccttaaccctGattctttaGtttGcccttacttGactctacttaaaatGGGccGGcattcccaGcGaatGaataaGaGGcatataGtccttaaattGcattctGttGaaGGaGctttGtGcGcccctGtcataaaaacaaaattctttGacttttacataacGtGccGcttttttacaatGccGtatattttctGtactaGtttGcGGacccttatctcacGttatatattctGacttGtaaatttacGGGtcctGtctaaaatactcGacctGaaactttaacattatGcctttcattattttacGacaGaatGttatactaGtGaatatGaccttttacatttGGtaacGGaGGcGaccatctcaaacactGtGGtGaacGccacGcttcaGtctttaaaaGtcattaacataataacaccGacatGaactctctaaGaatcaccatGatttaaacGtcGttGGactatttGcttGaGattGctaaataGctttGtaGcctGGcattGGcGctGaaatcGtGGcGGattGtttcGGGactatccccactaaaatGttttactaGtctGaaacctcGtttaccttGGGcaGttGGcGGtccctGatGctttacttGtGctGtGcGacctGccGttatGGGaaacGttGaGaGctatataaGaaaGcataaacaacattGctctaccatttGGtatcccttacttttaaaactaGatccctctctGtGGtGtattGcaGcttatcGGcttGcGctacGGtttGcGataccGGtaGttaatGtGcGctGaccttatatttGataaattacctatacctGGtGtcccattaccttaccGtaaGacacGtGactttaactGaaaatttaaatacaataacctactaatGtattaacctGaatttaatccctaaatttctttGctctGGaGtctGtttccGtttaacGGaGattctGtctctGctaaGattGGGtttGtcGtttttcctcttaattGatcttctctGattGGtacttaaaactctaaccacGatcttcGttccttactGtttcttacccGattGGtGtGaatttGacttGtaaaaaGtttaatGtaGtGactaacttGttatGacttttGtGatataaaGcactcGctGattttctGcGGGttGtccctctGGctGtGGaGtatttaactaaGtGaacGGcGtctGacGGccGcaattGtctGttcacctGccattaccctttcccGaaatatGttaaacactttcaaaaccGctttcccttacGcctGcaatttGtGGttatGacacccGGtatactGGttttttaaccGctGtGtGtGcttttttcccttataaatctGctGGaacttttGatGaataattccttGtttGaGccattGacattataaatactaacttttttcaaatttatctcttacGttacaacatataaattccGGtaattcactcataaactctGttGttacttcGcctGctcttGcttatcGttttatccacaacaaGatcttGaacGaGcatGtccttttatacGttacGtattccttatGaaattctcactattcattaattattGcatcctcctaaacatacGcattaaattatatGGatcGacatcttGGtttGGcctttttttGcttttGGttacaGGatttcacctaaaaGaacGccctaatttttatcataacactGatcataatGctcctGtGGataaGaacGaaatGcGtatatcGcccttaGGaaGaGGctaaacttaaGcGatttGGctGatcttcataccGccaacctttctGGGtaacGctcGttcGGacaataGtGGGccatGacGcacacctaccccttaatGcGtttccGtaacGaaaGcGttGtGGaGGGatcttatatGattGtaGtGttGtaaactcGGtGacccttccctccttcGatttatGctaacttatttaaatatGGcaactttactaatttaacGatcctttttcccaGGccGGGGaGtaacaGGtGatGttaaattaacaaGtGatGctatcGacttGtaccataatGcatttGaGttactactctacattccGtcaattcttaccGtaattaGGttattGcctaaactGGGtcttatGaGattcaactccactGtGcaatctcattattctGGGccctaGtaacaGtcGccGGtcatGGtatcaaaGtcGGcGatGaaGactcctttGGccaGcccGccattaGtcctttGcaactaGcGtcacGtGccatGtaaGGtGcttcaatGGcaGGcccactcactaNccatttccaacaaacGctaGtttGGtattGtGtttcttGGaactaccatatttGaGaaccaaaaaGctttcGtctcatcacattacctGctcctctaaatataaataaattGttatGGGcccGccttGtcGGatGtGaaaGGcttcaGatcttttaccttttaccctatGcatGtGGccattccaacaccaccttattatctaaatcGGaattaacaactacaacatccGctaaatccacttcaGattcGGatccaacttcGacctaaGttaGtttttccactGGactctctattactaGatttGGaaaattaGccGctGGaaaactaGGGactactattaaaccaGacGtaGaatcttttacaccataatttGtGaaaacttttaaaGaatatcactaatcataaacactatcataaGaaaaGtaacctGacacataatcaGacaccactactcGttaaaaaacaaaatctaaattaaaaacGGcattaacattaactGGaacaactccctccactGaataacactGaactGaaGccctacattcaacacGtcatGGGcGtGatcatttacatttactaGaaacGtcaGGaGatacGaGtGatGctGaaatttattcacatctcGttGcataaactGaatcatccactactcattatcctacttcttGcGGacaacccttaacacaataaacctcatattatattGttataacacGtcctacaacGaatcatcGtaaaccGGaatcttctcGtccctcacaatatactGatGtGtaattaaGttaaaaaccaGtaaccGaaGttGGGGtGcaaGttactGcacatGGaccattatcaGttctaGaaGatGGaaaaccaGaaactccaccatctGaaGttctatatttatcctcctcttctttataaacataatactattcaccaactGGttattatctcGtaGatacacaaaacGttacactatattatctccccGcataattGtaaactaccacttaacaaacGccacctcGttccaGttatGatctaaaaaGtccaaGactaGtaattacatctataacaactcGttttttaccaactaatacataaactGatcctacctctcGtctcGcacaatctaaatcctattcacaatGatccaaaaacatttaacttGtttctcGcacGtcttttGtGcctacccGtctGtGctttcttctGGtGacctttaaaaacctcccactGGtactcGtGttcaGttaaatcaaacGtGttcaattttccacaaGcGaataactcatataaaatcaactttGcttGGcatGactttcttGactcaGGGaaatctaaaaGttttcGccGGcctctaaaccaaaGctacttccttcaaaacGGaaattaaaGcatcactacactaatcacccGatGGatatacatcatatGaGacttGacaGatacGtcccccctaacGtGctGGaactGtttctttatcGactGacccctccaatGccacttaatttttttctttaaacaGccaatatGttGacGaatcattGctcccaacataGattGattaaGatcaatcttcaaccacttctGactcaacaccattattctctacacaaGGtattcGttaatcttaattctactaattcattctacatcatccttcttcatcttctGactctGattcttttactGGttctGaaaaacccataccacGtGcaaatGtGGcctaaattGGataaaacacGtatcaaGGaacGaccaccacatatcGtatttttactGaaaaatcacattcatctctaatttcacacaaacatactttaGcttGaaccacaacatacacacattcacctcaatcatctGatGGatGccGtGGcGGtcctttaatttaaatGactaGattttcacctGatctacaacattcctaaatatctGGtcGttcttctGatGccactaaGctattaaacttatcttaatccaccttcccttactccctctcctcaacttactactaaGatccaactactacattacctttacaatGataataGtaaactactactcacaGataacGtttattGacttatcGtacttataaaccttccaatcaataaacaacacaaactGGtGGaacGaaaaaGacttaaGGacccccGaaatttcGGGaatcctcaGttGttccatattttttattctGaacatcatcaaaataatcatctGaataatcataaacaaccttaacactaccactaactaGaacttcactacaataacattcatatactacaaaatctcacttattaGctttttcttttcGtatGcccGttatctattttaaataaaatccaacaaaatatacatcaGaaacctaataGactacaactaactcacaaaacccctctacttcttcacctctGtttccctGGcctttctatGtaattGtGaaccatttGaaacatGcttGccGattctaccttcccacGcttatGacttGGtacGattttaaaatacacGatcattacGttaGatttcatGaatacccttccttGacttGaaacctactGtaattcGGGtacctttaaatatttatacctGccttatGacttGataaacttcattacGGaccattcactaccacaaaGaaGaaGGGttttttGGaGGGtGttGaaaaGGatGGcccGttGacGaccaccaGttcccGattccattctcGttttcataacaGGtGacGGctttttGtGGaacttaaaacGcaccctGtccctatGcaattcGaccatacatGaatcccctaacataaaaatacGtcGccaGaaGtaaGccGtactccacactatttaatatttGtatccGGttatactctaactcctccaGGaGatcGtGacGGtGcaactGGatatGacacttGaacaacctccaGtGaaGtGacGGGaatGaatGGattaaccactGGcttaGtaatatcactattaGcctcaGcatatGaaatcGatcccGcttcttcaccaccatctGcttctaaatcatcttcaGGtGGacccGGattacGtactGccaaaacttcttcaGGcGaaaaaGtctcGGaGcccaaaaGatctttattatcttGaccacGtacacctaacaaacacacaactacaacGacaGatcacGactctGcGGtGGaaGGtGatGGttatGGccGttatGcactaaacaaacctGatGGGttactacaaataaacGGtGaacaaGctGtaacttaatcaccacaacctataactGatGGcGcacaacactcacctGGGGaatcattcccatcatattattcctcattctcttttaaaaacGaatcttaaattctaatttaGaaaacaccaGcacGtcaaGcaacttcatatGatGcaactaccacaactcacacaaatGcaactGacGacGGatcatactctactacttatGtaaGattaacattataataaccaccaGtaaaaGaaGGtGGtGGtGtaaaatccactctaattataactccacGtcccccaGGcataaacGttGccctctccacctcaactaatGGaccaGGttcttcacaaatctccGcttacctactacaaGGtttttttGttaatcccGGtctatctGGctcGGcacGtGactcGtctcattccGGaccaactGGGccctcaGcGcGtGatataatctctccctatGctGGttctGtaGctGtatataGtGatctcccataacaaGactaatcttcatcaGactcaaaataaGGaGcatttGctccctGacGtacaGaatatacaataGGttGattctcGtttcGtcacGacGatGcGacacGtGaaactGGtccatcacccaccccataaGctGGcGGaacGtacGGatccGctcctGatttacatcatactGtatcaGctactataGtataGctactaGccGctGaaataccaatactcGcaactcattctGGtGacGctcccGaatcatctGGtGGaccatccatacGtcccaaaactccacatGGactataaactGtaatttaactaGaattttcaatcccatactcatctccatcaGGaGctttcacttacccaccaaatattatacccacaGGaactcaaGGttcGaaaaGtaGcctacaGGtactaaaaGtcGatctataatatcGtttatcaactcatcacGctGGacatccatcccacacttatGatGcttctccttcttccccatcGtcccGtGttGaaccaGaccaGttGaGttttGcaacttctGctGttGttaaacaatctttaacGGtGcGtactctcGGtcGaaaaaataaactaatatatccaGttGttaaaGctctatcttttcactGtattttttGGttGGttcaGttaaaaaatttGacGGcccattGaattaaaatcGGaacaatcGtacccccatttttGGctcctGtttttaatcccatcttacccGcatttGcctttcctctGGactttcaactctctcaccttcGGatatcGatGaGattGctGGcactattGtaGactaccaaaactcatctGttGtGacctcataacccatcGtcataGaaacatcttcatccccaacctcacGaccaactGcaacGctcGaaaccccaacttatacatattattttacttacttctacttatcacatGtaGacatGGtttctGtttaaGcacGttactcaacGaaaGaatcatcaactGcaacatcaGaaacaaatcaaactaGatcaaccctatcttatGtaGtGGcattaGtcaaacaaacctaatcatttcattccGGaataattcGGctacGttaactaGtGctataaGtactaGGaGGtacttcaccattacaactatctaccaaaaatcctccaactGttaatGGaGtaacGaGtacaaccGtaGccGtattcaGtGctGctacaaaGtccGttGaaaaatccaGctcttcttcctatcatattGtaGcaccGatacatcGtGacGcaaaatatcctGGacctttttatGtcGattccaaaGGtaGcactttaatttaatacccataaGactataGtaaGGGGGctctactaGGcattcGacacGtttcacGcGGtGatttaatatGcccatcGaaatcaGcaactGttccttccaaaactttttcacccGtttctGGGaaaGctccctaaactctGataaaaacactaaaaacactGtGaaatacGctttGacttacctGatccttaaccccttGcctttGtccttGtGttaattataacaccctatGcGtttcGaaaattactttctactaaGctcGGaaataatcttcctaaaaatctacaacctatactccaacatcataaattactttttctcctttatatttactaataactaacaaacataatttGaaatctttttcttttttcctcttatttaaacGtGttaattttcGttaGttttcacGccaGaccatccatccGaaaaatattcaactGGaactaaaGaaGatGctacGtcatccactcccaaaaacactccGtcaaaataacaatttctcacatcattattaaGtacttcataataaattattcGtacttcatttacttaacattttatttcGtcttaatctatattatactttGGtaGttaacGtcacacctctactGctcaaccttcatccccctccGaatattacttaacaacaGGtacaacGaacatacatccctataattaataaattactcactctttaactGaatcGGaatcaaaacctcGtGaGGGatatGcGtcctctGGacccaGacacttGtcctttttcGaaactGaaataccacctaatattGGatataactataaaacctcaaaatctactGcctcctcaGtttaatcatGaactacatccattaattctGaaacGGaaGctaGaacttaaGacttatcctacGatGGaataactacatcGataacttccGGttGaGaataaactGattctcattaatccttaaccaaacactatacctcatcaccatattccacttccactacGtactcaactGtttcaGacGcaGaaccttcaattGaactaGccccatataccactGcttGaacactaacGataGtattatatcttcGtaaataattcatatcGaactcatctctGcttttaaatGaaatcGtaaaacttatGGGGaaacacatGaaacaacttcGtaacaaGGaactGaatcGcGtcccataccaatacaatcttaGacaacatctactGGaactacttaattatatacttaatctctaattcGtcGGaGaGtcGcttataGtGtttGatatctaattGGaataatatataataacGcaatttttGGaaccaGtctaGGGtcttcaactccctcctaacatGttGcccccccaccaGatGGtcccccacGtGaacccctaatacaatGaactGaaaactaaaaaattcctGGtGGGatacGGaaaaattatGGatcataaaaGactttcaaaactGttGcaaatacaactttatatcaaGctcctacaGatcatGGtGctcattcataacGtGacataatctGcacttctGttttattaaGtttaatttcttccattGatacGacctcctattcccctacGGGcacactcccctaaacaactattGaacatGtGctaccaGtGcacaaaccataatcccaaGtaGGatcactaGGacattatccccccGctGaatatGGaccaataGGtaccataGcatcctccGGacattacccaacatactcacGaccatcaaGaattacttctcccataccctatcaatttatcatacccGGaccaGttGaaGaaGaacGtctacGGatccccGctGtcGcGGcccGtactcccacGctcGcacaatcactccGtcGtGGGcacctacacccctGctctttctGctaaGccttaccaattccttactGccccGtattatccattttttGtGcttctttaccaGaaccttccccttcttcattataaacaactGaacctactacttcttcctcctatccccGtactaatattacattaGGactatctGtttttcaataaaacctaGtGcGaGGaccaGtaaactctcaaaaaGaaaGaGcaaacccacaatcttttccaccacctGctGactcctaaccacctcctcccGtcactGtttccGaaacaacccctaaaactaatcGtGaaactatttattacttaacGaatacttctGcctcGcatcaaacacctccttcatcatcaactGaaacttGcacGGaactcGtGcGtactatttttGGtcctGtacGttaaGttccGGctctctGccctttattttaGttcGtcccaGtacatcctttcctcGtcttcatctccctaatttcGaaaacatccctatctttctcctctactGatccctaatcacataccactGGttctactGctctcaGacatataacatctcaacaaactactcGaactGttGGttcttctactcaGacGccatcctctGactacacatcttaaacattataaatacaaacacctGaattctccGcGaactccGaatctactGcacccGaaGaacGaGttGatGaGGcGGGaactGaaactactGcacattcacaattatatctcGGaactGtactaGctatcttaactttaactacaattcGacttttacttcaGcaaattattcctctcctactaatacGtatcGtacccaattttttatatcttcccGttcattatattaataaatatGaacttcctcctGatcatcaaacactactccccccttaatttcattattattaactccctGacGccaaaattaaccccaacaaGtaaaaacttattaaaaaacaacttctacttactaacGtacaactaaaacatattcatcGGattGaattaGaatacctcaatGcGttaatactcataGtttttttacactaacacactctacttcacaaactatttcacaaccttcctcttatccatatGaatatGttacttcatctcccctctcaccaccaGtttaatatacctcaaaataaccGGactcatcataaaGtcGtGGattaatGaatGttaGaacGttaGatGGatatctaccaactccactataaactGctGGacaaaccaaaactacatcaGatacttccctatacatattataaactGGacatactttatccactactacatacacatacGaaattGttactcatttacaacGtGaattattaccttctcGtactGacctatattctGacccctctGctttGtctaacaccctaGGtacaatacctcGtacaaactttGaaatcGcaGttGaaaaatcaGacGGGcattctGctaccGaaGatGctacaccttttactGGaGGactcGGctcttctaGaacatatacatccacattaaaaacGtattttatatctGaactaaaaccaaccGctactcaaactcGtGGatcttcctcttattGacaatcacGaactaGtatttatGtaacttttcaGacatccGatctacaccattcatGaatatctGaaacaGctGcttatGaatccacatcaatttaaaaacGttGaccataaGGaGatGcatccacatcttcaGaaataGGGacctatcaacatcctactccacGaactGatttacatttactaGttaGatacatatGcaGatcatcttcaacacacattGGtaccatttacactacaaatacttctGacccccGtcGtaccactGattGaacaGacttaacaGaacctaaaaaatactccttaactacGGGtGttacacacGcGactGcttaataGccacaacGtcatttctcatacacaactacctatGGtacattatctactGcatatGaaactctacaaacactatctccctaatattatattcGGGGacatacataaataatatccttattatcttttaaacatccatataGtGttttataaacatcGccatctataactcaaaaatccacaacaactcaaacattaaaaGtatcatcctaaGGGccccaacaccGctttctctGcccttaattttatcatGtccGcGttcacGtattatGtGGacctaGtaaaacctccctaaGtGtttGacatattGttacGacttacatcGaaaaatcGcacttattatcGGacccacattacccctttGGtcttatGactcaatccGGcacctGGaaaatttttccccGGcGattacaatttcttttGcttcttaatcGatatactactcttaataaacttaaacGtaccaaacttccaaaaaatcaacctaataaacaGccttaaacttattttttttacatctaaaaatcctcGcttttcaatccGcaGatcaataaccctcctcatGcacaccaaaatattattctccatcGcGaactGtaattGttGcctcctcacaGttacGtatacGtGaatattaaatttattaaatGacacaaacttGaccatttactGtactaccacaatcttctccatcaaacGctGatccGccaGcctatcGGcaatcatctGttccacatacGcGtctctctttacatGtaaatttatccttcatGccaccatttctcactacatcaccaacttcctaatctacttcacctGcctaaGacttattaactccaattacGccatcaGGacGtGtGGGaGctGGttcctctcaaccaccGacatcatGccGtcGtctaGaaaGtGatGtcGaattatatGatGaatccattGattcaactctattaaGctcaGGaGtctcaGGcccatcaacaGaacctGatcGtccctcaactatacaattacatcGtGtaaatattatttctGaaaccactttaGacttcaattGaacataaaatactactGGaacaacaactGatGatGatGGatttcatGaaattcctGGcacaataaaacGtacaaaacatGaatctGttGGaaaataaaatGcacatGaaactacaatacattGatactctGccGctGatGGttcaccacctacatcaaGaccaataaaaactGatGttttctGaaatacttcaatttacacttatactcGacctGGaGactcataatacacGccaGatGatGcacGaGaaacctatattttcGtatcatttttttcaGctGaaccacaataccattGcattactGGtacatcttctGcctattcaGGatcattaattaatataactGatccaacGatatcacGctaaataGaaccaccatttGaatctactccctcGcGacaaGGGcaatcatcaatattaaccttattcGttattGtctccaGtttttctGGtGGtactacattttaatctaacacataccattaacaaacataatccGGatGaactGatcctGatGGttctaacccaacatatGGcccactacaatttGtaatatcatcaGtttaaGatttatctcatctatatttaGaacGtGaaactcactcctacacatcaGactaacaaacGtattGaGaactctGatacaGttcttccaccacataaacttatGGcattaacaGaccaaaataaacctacttatccttaGttttcttaaaataaactactttaaaatcctttaGaacGGatGaaGGttGaactccaGatGGtcccacatcctacttattatcccaaaaaGatcaaaaaccaatttattattcaaaaacactaacttttacatatGaaacaGacGcatacccaactGGtaccacttatGaaactGtaacattactaacttaattatttaccttttcttttcaaaatactcGatatcccctcccacaattatctacaGGtccactaaactGatcatatataaGatattcaaaactcactGGaaccacctaGtGaattttaacGaaaactacaacaactGtaacttaacGtactGttttGactcctaacttttattcccatatGataatttcacaataacaatcatcataacattaaatttttGGatcttcctttaccctaccaacacacccaccaccaaatacatcaacttaaactacaacttcatatcttaactccaaaaaGtGattcacattcctattctctctataattatttattcGccattaatGcttactactacttcattaGaaatcttcatctatttGaaaaaGataattctGGtcaacaaaGttcattaaacGtaaaacacaaccatctttcctccatGaccaactatactcctttGccctaatattaataataaaatcatctacacccataaatatGataattcaactaacaatcaGacttaaaatacttttatacataattGtaacattaaaacGtaaaaatcGaacatGGtctacaacattctGaatcaGacGctGctctcaatttGtattaatcatccaaaaactttctttcctttttttactcctttaaatctcttaacaaaaattttccatGttcttcttatataaaGtaatataaGacttattcattctactttaaaaatctttctGGtGttGGacctGttGttttaaaatatttaaaatcctactttaaatatacattatGtttatttGatctatcatcctccacaGataGGtactattaataGtaattcGtctcGtttttaatcaGccGctcccattactattGttataattcGtaaaattctaGattttacttaaaaacttcttttccttccttaatacatccatcaGtaacaaaataaaatcaattatcacaaGatcGtcGtttaccaGGacatacaaccGGaGaacGaacGtcaacaatttcataatatGGtactccaactGaatcGatactacataatGtaGaacattaaGaaccccatcattcaGaaatatcatacaGtGtaGctttcctcGGacGttcatcaaGactaaccataGaattcGGaGaacattctccaccctcacGaacaccaactatatcaGGGaGtGGaactctcctaGGtcatcccacactacatGtttaacGtttatcaGGatcctcaacaacGaccGattactctGattatGaaccatctGGactcGcaacaaaGcGtGGaatttctcatccacGtGGGGaatatGcttcctatttacctactcaaGaatcaaatctatccGGGtatGtaactGccattcGttcacGtGGtGGactacatGctGtatGcaaataaacatataGtccaccctaacccataccatcaccGaaaccatcctccGatGaaactGattatacaataacaactccaccGataGtttaGGGtcatttattaaaaactGGttcataacaaatccaaGtcttttcataaccaataaacctactatattcatttGtaGaaacaGGacctaccacaccaaccacacaaccttcGtatccttatactccacataatGtaacaactGGaGtaaatGtattcctctaaactGaattaaaacctttataaaacaaaatatcattGaaaGttcGtctcccaactccaGaactatattccacaaGtcaaGcaaacttatttactGGtGGaGcaaccGaaactcctactcaatcaacatcaactGattcttcaaaatcaacaatctctcaatttattatttGatcttctcccaGaaatacttGaattcataccctccGtacaactGaaGatGtaacaacatccacttaacGttcaGGtGGtattaatGcttGactaaacccctaatcatccGGtattGctGatcaaGctactctaccatattattcaacttcaacttctaattactcacaaacttccGttttattttctacatttcGGGaacGcaaccGctGctctttacttctataatGcaccGctttaaGGtGtcGttttaacccccaattGGtatttcatGtGtttttGcacccttacaataatcctGataaatttGacttGtccacttccctttactccacacGccacccatcGGGGttGatGtcccGGGctaataaattGctccGtacataaatcattattaaGactcGctcccaGctatcctacGaatGaataatcGttctccGctaGGctaatctttctaccGtaataacGctGctatctttttaaattcaatatcattttaaaaacaaaatcGacctattGattGctatGattcattaaacattactcatatatcattacGattacaatttGaataaaacataaatactGGtctaattatttaactaaataaaccttatGctatctGctatctttGaatccctaaGctatctGatatcctatGcatttcaaaccacaGcaaaatcGGtcGtaaaaaacatGtctGGGGcaaaccGtaataatcaacaaGcGtttcattctcaaaGatattGtGcGactacacaacaGacaaGGGaaatcttataccGGGGGctGactttGcGttacGctcaaGtatcacGGccaactaccatGGGcatctttGaactttctGaaatataGccaaaacctttcttGtatcataGtcG
>a->t->g->aHomomito
atgCtCtaagCgtgCtCCCgtggttCCtCgCtCaaataCgCgCCtgaCtgggaagtggggCagCgaaaaaagtgaCtCaCatgtaCtggaCatatCaCgaataCCaataCtCCCgtgagCaCtagtgCgagCgggatggCCgaCCgCtgCCgtggtgggtgCaCtCCgtCaggCttgtggtCtaaCattCtgtCggtCgtttagagaggttggttggttgaCggagtaatCtgttgttgttCttggattgagCgaCtCtaCCtCgggCCtCtCtatCtgCtgttCttttttgggCCtCCtttCCCCCCCgCCCCCaCggCgaaCCtCtaCtCggtttCtCtgCgCgaCCtttCCCCtttttCtttattCCCgttCtCCtaCCgttCCtatgggCtttggggtgCggggaaCaagtgaCtCggggttCtagCtCCCCCCttCgttCtCtggtggggCCCCgCCCtCgCCCtgtCgtCgttgCgCtgCttgtCttCCCCCaCCCtgCCgtCCCtaCtCtCtCtCtCCaCgaCgttCCCCtgtCCCCattCCttCCtttCCCCtttatCtCCCCCCtCtagggtgagtaCggtCCgCCgCtttaCttgtCtCgattttgagggtatCaaaCgCtCtgCtCCCCtgtttCtttgtaagggaagCCgtaCCgggCgtggtaCgCggtagttatggtCtCtgaCttaCtgCCCCaggCCtagataggCtCCCgCgtttgCtCCtCatgCttttaattCttaCtgCttaCtCaCtaCttgaCtaCgCttttCaCggtaCCgtaCCtCtCCCCCtCaaatttCtaCtagatggttCCgggtaCttgtttCatttagggttCgttaCgtgtCgttCCCCtaaaggaagCttgggCagaCCtaCCtCCaCaagCtCtCatggttCCCttagCttgtattaCCaaCagtttatagaggggtatgCtCCCCCgCCCCttgtttaCgttttCgCtCCgataggagttttttCgCCtaggatCtCttttgtatCgtCatttagaaCgggttCtgtgCgattCtCtCttgtaCgttatCCCtttCgaaatggtatgtCCCCtCgtgaCggtaCCCgtttCCgCttCtaggtttgCttCttttCgaCgCaCCtattCtCgtCataCCtCtaCggttttCgCtttaatCCgaaCaagaCggCtgtgCCCgCgtataataCCgaggCgagttgCatgtttCCCCatgCttCCgCtCCtCCgCggaCgCtaCCgtgtgtCCaCCtgCggCtaCtttCCCgatgattaaCgtCtttagttaCaCttagtCCCtCagtttatCaggtaagCttaagagtaCCCtgataagaaCttatttgaaaCgtCtggggCgtCCCCtattttCgtCatgtaCCCggtgatttCggttaaagCattaagaatgggtaCtagtttCgttatagtatagaCggtaggattCtaaaCCCgattaCaCagtCtCtCCaCCCagCtCCCgCCgCttagtgtCggCtttaatCtgggttCgttttCCCCgtCaCtgggtgtgtataatatCttagCagttCtgaagttagagtCgaatttagaCtCggaatCattCCtatagagtaCggttCtCtttaCtCCCttCggtCtCggtaatatgggCttCggttCggatCCaCgCgataCgtttCCgtaCCCCtttCCCtCgCCtCCggtCgtCCtatCttCCggtaCCtttCCtgggtCCCtttgtttagtgtaaCatgtatttggatttCCgaaCaCttgtatgtgtagtCCaCttaaatttatgatttttggtgttCCttaCtgttgtgtaCttaatCgttCCCCgtgtCCggCgaCtgttgattggttCgtatttgttCgggaCttaatataCCtttaCgttatCCCCCatttCCtatCataCgtCCgttattCtaCgttttataCtCtCCCagCgtgagtaCttttgtagaaattatgggtgtaagtataaCatCtttCCgtCCataCCgaagatgtaCgaaggagCCttatgtattgCggtaggCttCgggtttgggaCCCtCtattCCCgCgtttgCCCCggagtttgggttCgaggtagCCtttataattCtaCgCgggaatCtCgtaattttttCCggagtatatatagttttttgggttCtCCCtgtagtaaCCgttttaCtaCCtCCttggttatttaCaggCttaCgCttCtCCCtCgtCCgttttttgCCCtttCtgtgttCgattCgCCgCtCtCCCttggaatCCttgCgtgCtCCCgtgtattattCgttgaggtagtgttagttCtgattttCtggCgCCgCCaCtgttaCCgaCagCtatggttttCtCgattCgatCttggttCtaCCCttgtgCgtCttgCttCCttCttagCtggtggtCCCgCtCgagCttCCCttCtCtaaCtgaCgCtgttaatttaaggtttttttagttttaattCgCaaCtttgCggtCCCCaCCgagggtCCtttttCtgCtCCgCgtaCtgCtCCtagtggtataaCtCCaCCgaCCCtagatCtCtgagggttCaaCCaCaagtCCCgttCCagaCtttaagtaCtgttgCtCggaggCCggtttgtaaatCCgagtgattgaaCgCCtCataaaggCtaCgagCgCggtCggggttCCtagatttggatCCgaCCCagattataaCaaaCtgttCtCtaCttatCatattatCCCgtgaataCgggttgggtggttgaCtttCtagtCCgttCtttCCCtCtaagCCgtttCgtCCtttCCgaCtggtttttgggCaaggaaaaCatCCgCaataCtattCCCttCCgCCataCtagtCtgaCgttatCggCtCCtagCtttaCattCgtCgtgtCgCttggatgCCttgttCggatCCttCaattCttaggtCCCgtaaatgttCtaCaCttgCCgtggCgtatagCCtgtgCttCttgtaaagggtCatCCgCatgaggaatgCtaatCtgCCCatgaagaCtaCCaCgtggtttaaggCagggaggCttCatggtttagCCgtCagatgCgataggCtatCCaatagttgCCtaagCaagggCgtgCgtCNggCtttggCCgCCCgagtCatttaatCttatatttgttaaCCgtCggCtCtttaCaCCggCCCCCagtttgatgtgCtgCgCttCggtagtggtgtCCCtCtCCCtCCCttattCtaaagggaggttatgaaCtataCCCaagttgCaCtgttttCggttttCgggtCtagCtataaggCttggCCgCggCggttCttCtgtCCCtgaaCCttCCgCCgtCgCCgCtggagtCCCtggCgttgCaCttgaaCtggCCgttgaCggtCCattCatttttggCgtaaCgtgtgtCttCgtCaCtttaaCCCCttCaggagtaaCCCCgtCaaaCgtCgtCttCCCggCaCgatCaCCtgttttCgCggCtCCtttataCCCCgttttCCCaCCtCtgCgtCCtgCtCCCgCgtCtgCtCCaCCCCatCCggtaCgCgCtCCtgCaCgCggCgtCgtgattCCCCCCgCCCCtgtCCCttCCCCCgaagCttCCgCttCCgtaaCCgCCgtgggtggCgtaCCtCCgCgtaCCgtaCCagggtCgCttgCCgCgatgCtaaagataCtgCtttCgCtttCgtCaCCCgatgCaaCaCtCgaCataCtagtaCCCtttCttgCgCtgtgattagCtCCCgtaCCtgCtggCgtCgtgCttCtggtCgttgttagaaCgCCgggttCCgCgCCtCCCggtgCtCttCtCttattCtCCgCgatggtCgCCgaCCtgCtgatCCCggaaCCtgttgtgatgggtgCgCCtCtCgtaCtatatCCttCCattCCCCCggCatCCggaCCattaaaatagCCattCgtagCgCtaaCggCttCtgCattgtCaCCaCtaaCCCCggCaCCCgtggCggCtgtaCCattgtCtCtttCtggtggtgttgtttCtCCCgCtCCtCgtCttgCggCCgtaattCttCtgtgatCaCtCgCgCCCCgattCgCgtCtCttCtgtggggagCtCCttatCCCgtCggCgttCCgCCCgaggCggtgattggCattCtaCtgtCCCCCatggCCaCgtCatCCttCgCtgtCtCCgCCgtgattttttCggCCgtCCtCgCtCCCgtaCtggtCggtgtgatgtgagCgCCtgtCCCtggtCttgCgCCtaCtggCCCCCgCtttCCgttatttgtgagCgatgttttataggtCgggatgtatagtttgttgtaataCggtttCCCCCggtgggCgtaatCgtgatattgCattCCCtgCCCgatattgCCttttggCgCCagaCCtCCgtgCtCtCCCCtgCCgtttagttaagCtaCgtttgttaCgtgCaaaCCCtgtCCCCattttgaggaaggtgtCCCggCCCagtCgttggttgCCCCgaaCCCttCCCagCtgCgtCgCgtCCtgCgggaCtaaCtCtCgCtgCtCtaCaCgttaCgCaCtCgatggggggtCCgatagtaaCCgtatttgtttCtgaCgtaCggggtggCCtaggCgttCCtttttttgtttCCCgCaggCCtCtattaCgaCCtgCttagtgggCCgCtCaCttaCttCCaCtgCCtgttgCCggCgttgtaCgtgCCgCggCttCttgtgtCgCgCCaatCttgattCCtgttCCttgtCgtCCttgCttgtCgCtgCtggttgttgCtgttgtaCgtgtaCttgttttCgtaattgtaCCCCCgggCtCggCgatagCCCtataaggtCCCttaaCtCCCCgCgatCtgCCaaCCgaCggCggCgCtCtgatCtttttCgtaCCCCCtgCgCttgCtgtgtCCtttgCgCgCCCgCtCgtttCagttaCCggCgCCgCtCgCgCgCttgCggtgCCtgCtgtaCtaaCtaggataagaatggtttCCtttCCCtaCgtCaCttttgCggtaCtgtCgCCgCttggtCCCtCtgtaatgattgttgtaCtaggCgtCCagtCttCCCgttCtgttCCtggCggttgggttCgtgggtgtggtgCCgttCgtCgtCCaCtggCCgtCgtCgCttCggtttCgCCtaCtCCtCatCCCgtCgtCgtgCgCaCtCCgatttCttaCgttCtgatCgttCtCCCggttggCCtgCCtCCCgCCgCgCCCgtaataaCCgaCCCCCaCgttCCaaCgggggaCCCtttgaaaCCtggtgCattattggCtCttttttCttgtaCCgCtgCtgCCCCtCCtgCtgtaCCtCCtgCtCCCgCCggttCCgCgtCggCgtCCgtCaCCgttgCgtCgCCtCCgCttgCtCtCgtCgCCCCtgtgCgttCttCagtttttgttttgatCtagggattCtgtCttttCCCtCCCCtggCCgCCCCtCtCgCtgCaCCCggtCCtCaCgtCgCCgtCCgtgCgCCCCggggtgtCgttgttgCggtgtatttgggtaaggtttgtCtatCCttataCCggCtttaCCCgCtagttaggaCttgtCggttgggCgagttCtaCgttaatCgaCttttCCCCtCgCgaCtgCttCgattCaCtttgCtaCCtCgggttggttaCgttaCCCggtCgtatCCttgaaatCggtttCCCtCtttCtCggtaggttCtaCgttaCtCCCgttgCttCgaaCggCttgCgtCggCgCCCaCCaCCaaattttttaaCaaatattaCCCCaaCtaagggattaCgaCggCggCattgggaCttggCttgtgattttgCtCCgCaataCgaagtttttataaCCgttCCCCgagCgggtatgggtCtagCCttgaCggCtCgCtaCCtggggtCCgCtCCCCCtCgatgaggCaCCatCCaggatCgtggCgCgtCtttCCtCtttatCtggaattCtCgtgtCCgtggtggCaaCaCtgataCgaatagCCgtaaCtCtaCgCgttaCCgCCggtggCataCCataCgaaaCCtaCCtaaCttCCggCgtaagttCatCCtCtgCgtCttCaggtgCagCtCtaCCCtgaCtgggagttgttgCggCggCtgtagttgtCCCtgCtgttgCaataaCgggaaCttCgatCgtaggCCCCgttgttgCaagaCCCCCatgtgaaCagggCCCCaCtgtttCttCtgttaCggCgatCgCggtCCgCCCgCgCgCCgtCgCCgaCgCaCtgCgaCgtgtagaataaCCaataCtaattCtaaggattCtagCgtCCCgCCCggtaCtaaattCgtCgCCCtCCCgaataCCgCCagtatCCgttCCtgCggCgCCggtCtCCgtaCtaagagCgCCgCgtgCggtaaaaCCtgCttgggCtgCtCttCttggtgCttgtgttttCCCCCgaCCtgttCCCttgtCCtttCaCCCCgCggCagCgatgCCagCCgttgCtCtaCtagCCgtCggCgCCgtgCgCgCCCtagCCgtaCgaCgaaCtgCtCgtgtCgtCgttCtatCCaCttCCgCttCtCCtCCggCggCatCCCCaCCaataataatatCCCCtggCgtgtCCttCtCCgtggCgatgggggCaagCtCCCgattagggtgtggCggtgCCgtCCtaaCggCaattgttgCgCCCtgtggagttCggtCgtCgCCaatttttttattCCtgggaatgtCtgtaagtgaagCgataCgtgatgtgCttggaaCggCCgtaaagggtgCagagataCtCtCCtgtgtgggtCtagtaattgtatCagtatCtCtCataCtgtgggCtCCgCCaCgtCCtgttgCtgCaCgtgCCCCtCCaaCagCtttagtgggtaCgatCgCaCCtCtCgCCtCaattaCttgtgatttgatgCgaCgaCtagaCgCgataCCCgtaatggCtgCgggCggggCtCCagtaagaaCCgatCgaaCtggagtggtaCtttCgCtgCtCgtatCtgCagtCgtCtCatCtCagtCgtCaggagtaCCCtCggCCtCgtgagCCgtgCttgtaataCgagtgggaCCtgCtgtaataaCggCtggCtCgatgggCCCCgtggCgCtaaCgtCtCCCgtatCCtttCCgtCaCCttttgCCtgggCtCgtgCtgtggCtgCaaCagtttgCgttCgggCggCCCtCttCtCgggCgCaaCCgtgCCaattgaCCCCatCaggtCgCaatCgtCCCCatgaCtgtCtCCtCtgatttCtgCCgtgCtgCgagtaaCgCtggCtgggCgCgttCtaCtagttgtggttgttggggCtgatgggatattaCCggCaCggCattaCattttagCCgttgtagtattattCCCgCCtgtttCCgaatagatCgtgtgaatgaCCCCCCtCCCgtCCtCtCtggCattattCCCagtgtCtgttttgCgtatCttttttaattaattgCattCCCCCCtttaCgaagggCttaCCttCCCCtgaaCCgCCtgatCgggggCtttttaagtggtatttttCCtgggCtgttCgggagCtttaggtttggtgtaaCgtttgCCgtgtgtgCggttgaaCtCtgaCtaCaCttagtaagCgtCttatCaCgtCggCCCCgtgCtgtattataCggtgCtCCgggCtgatgCtCaCCCgCtgttgCtggggCCggtgCgaCggCCgtagCCgagtgaCCCggggCCgttCtCgCtCttCttttCgttCgttgtCgttCtgCgCtatCaCgCtaatttgtatttCCagCgattCgtgCCgaCCCaCCtgCtgCCgtagCCgCtgCaCCCgCCCtgCCCgtCaCtgCCgggtCtgttCtatCataagCttCatgCCCgCCCggtCCtgCtttgCttggaaCCtCCttgaagtCgattCCgtCatagtCtCCatCgtCaaCaatCgttgCggCttCgCCgtCtgtCggCCCCCtggtggCCgtattCCtaaCatCCgaCatCgCCggatCaggatCttgCatagtagtCgCCCatggattaCCCCCtggCagtgttgttggtCtgCtCttatCagCggaCtCgCtgataCgagCCCCtCtggtaaCggtttttCtatgaCttggCCCaatCagCgtttCCtttCCtCgggCtCCaCgtCtCatCCaaaaagtgtCgtCaagCttgaCgCgatttgCgagaataCtttCCtCtagggCtgaCCCtgCagCCgtattggttggCCCCgtttttgCgggatttgtaaaCCCagtgggtCCCgtgtaCtCCCCCgCgtCCCCCgCgtataCCCtCgagtttaCgttCggtaCtggttCCggggttaggtttatggttatattCCttCtCCgCgggtCtagatttgaCCCCttCgtttgtCgtCCagtgaaCCCtCCtgttggtCCCCCtgtCgCCggtCtCgtggCCgCtgCtCCCttCgtttttgtggtttCtCtttCgtCCtCCgtCCgCCCgCtCCtttaCCCtgtttttgttttttggtgttCtttCCCgatattCCttttgattCattttgCgaggCaCggCtggCtggaCCCCCtCttgCCgtaaCCgtCCCaCCaCtagtCgatgCtggCgtgggCCCCCgCgtggatgCCCCtCCgCCtttgtgCgCtgCttCttCCatCgttgCtCCtCCCttCttgatCgttgCtttCgttCCgCttttCtttgatgttCCtgtCtCttCtCgtttaatCattCCgatgCgCggtgtCgtagtgCCggttgCtgggggtggaCCtCttCgttCCgCCgCaatCgCCgaCCgCtCgCtgggtCtCCttCCtCCCttCgtgCgtgtttCCgtaCCtgaaCCtgCCCCggtgataCaaaCtCtagatggtgtaaCgggCaCgCgttatggtttttgaCCCgtaCCCtCggCggtCCtCttaaCtCtCCgtCtCCCCggtgCCCCtgtCgtaggtggtgCatttCCtgCtaCCgtCgCtggCttCCttgtaCCCgaaCCagtCaCCgttCCaCgttCtggtCgaCtaaCCtCCgtCgCtgaCtCCgttggaattaCaCCtCCCgtaCttgtgCttCCtggttCCggCCCgCgtCtCggtgCtgCggCtCttggCgttggCgtCgatCgtgCCgtatttgCaCgagCaCCggttgCCttaCCgtCaggggCtCtCggCgtagttaCCgCgtCCgaCtCatCttCtCtgttgatCCCtCCttgCtCtgaCCgtgCtgtgtagttttCCCtaCCCtgatCCCCgttCtaaaaCCCgCgCtaCCCgCCgttgatCCgCCaaCCgtaCCtgagatgggCtCggCCtCgCCtgttCaCgCCgCtgtCgtaaCCgtCgttCCttCtCtCgttCCtgtgtCCttgatgaaCaCatgagttCtCatatttaCtCtgtCCttaaCCtCCtCtCtCCtCCgagCCtttttaaCCggCatgtCaaatgttgCCgtgggtggtCCgCtattagggggggCggCaCtaatgggggCgataCCggggtCCtCgCCtaCCgtaCCCCgtCCCCCCttggtaataaaCtCgaaCCCCCttCtaaCtgCtCCCCaCgtttgCCCCgtattagCCCtCgCCgtttCtCtgCCagtggtCgCaCtgCtaatagtgCttgCtCCgataCgCtCCtgtagCgttgtattttCttCCatttCCtttgttggCttaCtCgaCggtggtCttggggtCgaaagCgCgtggggtCCCgCCgtCttaCCgCtatagtCggCatagCgCCCggCtCCtgggCCatCaaCtgCgtCaaCgCttCtggggggagtaCCtCtaaCggCCtCaatCggCtCagCtggtggaaCgCttCgggCCgCtCgtgCgaCggCtgCCaCCttCgttgtgggCtCgggtCtgCCtttCtgCtCgggaaCggCattaCCaCCaCCgatgtCgaaCtggggagtatgagaagggatCgtgggCgagtgagCgCCtgCgtggatgataaagCggtCgCggggtagtgtttgtagtCCaggttCggCCttggttCgtaggggatCttCtggCttttttatagttgtttCggCaCCggttggggttgttgCttCtCCCgCCgtaCCggtCgtCgttgttggtggtCtggggatCgtCCtCttCgCttCaaCgtCtgtatttttgCCtCCCCggtCatagaCaaCggCatCCCgtgtgCCCCCaCCCaCagCCCgggCgCCtgttttggCggCggtagtaCgtggtCCggCggtggtgggatgCgtatttggaCCCgCCggggtCCCCgtCCtgataCCCgtCtttCttCgttCCgaCCtCgttgtaggtgagCtgCCCgCggtggttgCtgCtgCCgtaCCCgttagCgaaCCgtgatagatCgtCtttttaatggtatCgattCCattggaagtgtgtagggtttCttttCattgatgggCatCgCtggtttggtgatgttgCtgtgggtCCtttgaCCCCgCtgggtCtgtttgtggtgtCgtaCtgggtCCtgCgCtCggCgtaattgtCgtagtgtgCaCgCtCtCCgCtgtgCCgCCCgtCgtgaCCgtattaattgttgtCgtgCaCgaggCtggtgtaCgtCgCgCtgttCCCgCttCtCCCtCgCCCgCggtaCCttgtggagaCCgtggaCCtgtCgtagCgggaCCaCCgaCattaCtaCaagaaaCCgtaCCCgtCgtagCgCttgCgCCttCtCtgtgaaCCgtatCgtCagtCtgttCCgtttCCgtCgCCttgaCgttttCgttgCagCCCttCttggtgtggtCgtCCtCgatCtgatCgggCCttttttCtCtgttgggattgCttCtCttCCtCCCtCtaCCgttggtggtaCtgCtgCCCgCgtCgtggggggttCCtttgCttCttCttCCgtgggtaCgaggCCCCttCCggggCCgCCatCCCCCgttCttCCCCCCgCCgttgtCgttCgtCCgatCgCCgtCCCCgCtCttgCtgaaCttaCCttCaCCtCggtgCCtagattCCtCgtgCtCatttttttCgCgtCCgCgCgtgtCgttgCgCCCgtCtttgCgCCggttggtgttCtggCtCtaCCtCtattCgttgCtgtggggtgtgCggCggCatttCCtCtCggtgCCCCtCCggaaCgtgCtgCtCCCatgataaCttCCtaCCtattCaCCgattCaCtaaCtCtgtCggCCgtggCgtCtCCCgtagtaaCgCCCggCCCCgtCgCtgCaCtCgttgggtCtCgCtCttCtCCCgtaaCgCtCgtttCtggCgtCgtCgCtCgCgCtCgaCCCttattCgtgCtttCgCCgataCCttCttCggttgtgatCgtaCggtCtCttgtaCggggtgtagtttatgtCCgCgggtCaatCgCCtCggtgatCgCCCgtttaCCCtgagCattaCCCCCtgCaCgaaagCttgtagtCggaCCaCtagtCgCggttttCgtaaCaaCgtgaagtgttgtCaCCgCtCtCgCtggCgCttCCCCCgatCttttCtCtgtaCCgtCCCCggCCggagtCgtgCCCgtgataaCtgttggtgttCttaCgCCtgCgaCCgtCatCtttCtatCCgttttgCaCgCtggaCtgtCgCggCttgCtaCCtCtgtaCCCgCagtagttCtaCCtggCgCtgCCtttCCCCCgattaCggCtCCaaCaCtagCtggCgCtgttgCaCCCtCaaaCggtCtgCCgCtggtCgtggCgaCCgtaCtttCgCtttCgtCattCaCtCgCtCtagCaCtgCtgttgCCgCgCgCttaatCggCtttCgCgtCgCCCtCgttgtaCgggggatgatCggCgtaCttaCCgCaCgttCCgCaCCggtCCCCCCtCgtggttCCgtCgaaatattCgCgCgagaCgtagttCCtCaggCgCCgatgCtttgtgCtCgCgCCgtCggtCtaatCgCttCtgtCgtagCtCtaCCCgtgtCgCCCgCgtCtgtgggtCCtCttCtCttgaaaaCgCtCgCtCCCtCCtCtggttCttCtgttttCCCgCtggCtCtCatattttCtCCCgCtgaggCtgtCtCCgtgCCCCCtggCgCCgCCgtgCCCgCttCCCCatCtgCtggtCCaaaggggCCgCggagtttgtgtagggttCCttttCtgCtatggagattgCgatCttCtataaCggtCatCCCCggtgggtCCatatttaCgCtCttattCgaCgttCgCtgaCCCCCtgagCgttCttCtgaaCgggCgCttCggggtttaatgttCtaCgtgCCtggaagCggtaaCCCCtttttggggaagaCttCgCCtttgttttagttgttCCtgaCtCtCgtCgtgttCCtCCCgttCCCgatCggCCCgttggCCCCCCtgCCggtCCtCCCgCaggttCCCgttCttttttttCgCtgtCCCCCtggtgagttttgCCtggagCaCtgCCtCCgggtggtgCtagCgCggCCCCtCttCttgtggCtgagaCCgtatCCttattaggtggtgCgCattCgatCtCgataCCtCttCCCtttCttCCCtaCgCgCCCgttaCggCtttCgtatCgtCggCgCCtgttgtggCtgCCCgagtaCtggaggCaggtCtgaagCCtgCtgtattggCgCtCgagatgtgtgtttCgCtatCCCtttCtggttgCtaggCggCtttgtgCgtCgCtgCggCCgttggtCCtgtCgttgCggtaggtCCaCgttCttCCgtggCCttCgaggCtgCaaCgatataaaCagtaattggtgtgCCggCggaCgCtgCtaggatgatgtCaCCCataCtatgaCCttCtCtaCtaCCtggCttaCttgCCgtgtCttCCagtgCaaCatgtgCaagggCtgCCgCaCCggtaCtgatgggtgCCgtCtCgCCttCgCtgatatCCCtCttCtttgtaCCCggCgtttCaCgttgCCttaCCgCtCCCCtCgtCgtaaCCgCCgCCgtaCtaCtaCtaaCtttgCtaCCCttggtaagCgCCtCCCCgatCgCCCCgCtaCCtgtattaaCCCCtCCCCtagCgCtaCCCgtCgCCtCgCttaCtCgtgtaggagtaCtaattgCggCggtCgCtgCCaCggCCtCCCCCgtaCtattttgtaCCCtCgttgCCtttCgCgttCtCgtgaCggtaaCaCgtgCtCCtCgCgaggCaCtaCtagCgaCaCCCggtCtCttttgatCtgCtttttttgCagtaCCggCgCCtCggCttagCttCgtaatCgCtgttgtaggtCttgCaaCtgCttCCttCCtCtCCgtaCtggCCgaCtCtgCgagtCCCtCaCCggCggCtttaCCtgtCgtgggtgagaCgCCaaagCCtgCtgCCtCttCCggttCttgattCttatgtggCatttttgtaataatCgtCgCttttCCtgtCCgCgCtCggCttCCgCCCgCtCCtggaaCtaCCgtaCtggtaCtaattgtCCgggCCgCtCtaagggCgtCgCCtttatCCtCtgCtgCatttCCaCtttCtgtgCtgtCtCtttCaCCgataCCCgtgCgtggtCgCgCtgCaCgtCCgCCCgatCttaCaCCgtgtaCtCgCattgttggCggCgCtCCCgttCtaagCttCCgCaCggCCCCtCCCggtCgttCtggttCattttgttCCCCtCCCgtCgtttCCCCtggtttCaCCgaaCtaCCaattaCCgtggCaCtaatgggCgCtggtCgttCttCtgggCCCCCaCtgCCCCCggCCtttCttCttgCCCCCgCgtCCgttttCgCtCtaCCCgCaCgagCtCgggCCgtaatCggCgttCtaCCCgtatCCgCttCgtCCgttCCttCtttCggttttgttttgCCCCtCgtgaCtCtggggtgggCgCCttCtgtCgCaatggCgtCCCgtaCtgCtCtCtCCaCtCttgCCCCgtgCgtaaCCggCggtCataCCttttCCgaCCCCgtCgCCgCCgtatCCgttCCgatCgtattttaCgtggtCCgttttCttgggCtCtaCtCCtttgCgCCtCCgCCtgCtgCtCCgCttCCCtttttaaCtgttggtttCgggtCggCCgCgCgggCggCggCCCtCgCtgCCgttCCCgtCgCCgttgCtCtgttCCgtggCCCCCataCttgCgCttggtCttgtgtgtCtCCttCtttCttgaggCttCCtagttCgtCgtCgttgCttCaCCCtgttgCtgtCtttaCCCCCaCtCCttgtaatgCCgCCCattgCttCCCgatCCCCgCgCCggCtgtttggtggCtaCggCCgtCtCgtggtttagggtCCtCttCCtCCtCCCCtgCtgtCgCgggCtCCCtCtaCtCCttgCCgtCCgCCtgCaCgttCCCCtCgttttCtCgCtCCttatCCgCttCCCCgatCCCCCtgaCCgCtaatgtCgCCgCttgtaCCtgCaCgagtagtgtgCCtttatCttCCtgCtggCCCCCgtttgtttggtttttttCgtggtttCCCtgtgttCCgCCCCCttttggCtattgttgttCtCtCCCatCCtCtCCaCgttCttgCttgtCgtttCCCCCtgtttgtaatattaaCggtattattttCCCCtCtttCCCCtggtCgtttCCCtCtCgCttCtatttCtttaCtgtCtgCtggtggCgCaCtCaatCgtCttCCtCatCCttgatgtgatttttCCtgCaggagtgggCttCgtCttattCtCCttgatCCCCttgtCaCttttCgttCCCCCgttgttttggttggttCCtCgCtggCtgCatCCgCCCCtCCCCtgCCttCtgCgCCaCtgatgatttCggCaaCgCtCgCCggaaCaCCgaCCgatgCCgCCtttgCtCCtCtaatCgtggCCgtaCCtgaCtCgtCgCtCCtatCaCCgCttCCaCCggggCtgCttgCaCCCtCtgCtCgCatatCagtttggtgaaCgattgCtgCCaCgtCCggCtCaCCttgaaCaCCgCttgtggCgggtgCgaCCgCggCCgtCtCtgCaaaCataaCCgtgtggtCaatgCtgggCgCgtCgCtatttCCgatttCtgCaaCtggtgCCgCCgaCggaCttCgtgtaCttCtaCCggCtgtaaCgtgagCCgCCCagataaCCtttgtgCtggCgataaaaCCtCtagttggtCtttCggtCgtgCCaCCtgCCCtgtCtggaaatCtatCCgtaggCttgattgCgataataaCgtCgCtagtatCtagCCCtCCCgCtCtCatggCgggtCCgggCtCggCtgCggaCCCggCtggtggaCtaCCCgtaCttCtCgCCtCCgCCgtggCggaCtCatttCaaatgCtttCttCCCCCgtaattgCtCCgCCCtggCCatgttttgCtCCggCCtCCCggtCgtCtCttgCtttatCaCCCgCaaCggtCggCgCggCCggCgCgCCggttgatCtggttCtCgtggCgCtCCtatCCgCCgtaaCatCCCtatCttggtgtCCCgtaCCttCCCCggtttCtCCCCgCCCCtCtgCttaCCCattgatgtgggCCgtggCaCCgtCtCttggCgCCatgCCagCCCgttCtttCgtaataaCagCCggaCCCgtggtCgtgCCtgCCgCtgCCgtaCttgttgCCCCtgCCgCCtgtgtgCCtttCttCtttaCtgttgtgggCaCCCtCgttaCCttgCtCgggtggatCgCCgtaCCaCtatCCgCCgCtggCgttCCgattgCaataatCttCCtagttaCgtCCCggggtCCtgCtggaatCttagtaCtgCCagtCgtgtCggCtCttCttgCCgttgCCgttgtCCttCgtgCgCCCgttggattttCttttgtCgCtttgaaaCCgagCCggagtagtgtttCgttgtCtCCtagCggagtttCCaatatgattttCCgggggCCttaatCtttgCtatatttttagCgggttCgCCtCCtggtaCtCCCtttaCgttatggCgttgggtttCgtggCgCgaggCgggCtgaaaattaCtatgggaaagtCCtCCCttagtggatCgCtCCCtgCttCttCCaCgtgagtgggCagtCtggtCgaCCtaCCtCCtgattgtggagtCaagtCCtgtttgtCggatCCtCCgagtagtCtgtttttCCCttgCCtCtgCttttCCCCCgCCCCtgaCggtCttaCttagtCtaCttgCttCCCgCttCgtgCtCtCtgCttCgaCttCgCCtttaCCtCCCCgCtCCCtCgtaatgtCCttCtttCCgtCCCtCCCggttCtagtCtgtagtCtgtttaCCtgggtCCagtCtgtaCtCtggtCtagCtttgCCCggCgCagCCCCtgaatgatCCCCCCgCtatgtaaaagCCCggatCCtCCtgCCgCCagatttgCttgtgCCCaCtCttatagaCgtCgCgCCgCaCgCCaaaCCCtgttCtCggaaaaagtaCgtttagattCgagtgCCatCtgCgaaggCCgtCggCtaaagCtgtttaCCgtttgtaCCCtCtCaggCCCCggtttgttatCtgCtCatga
>c->g->t->cMitoHomo
tAcgAgAttcgcAcgAgggcAccAAggAgcgAgtttAtgcgcggActgAcccttcAccccgtcgcttttttcActgAgtgtAcAtgAcctgtAtAgtgcttAtggttAtgAgggcActcgtgAtcAcgctcgccctAccggctggcgAcggcAccAcccAcgtgAggcAgtccgAAcAccAgAttgtAAgAcAgccAgcAAAtctctccAAccAAccAActgcctcAttAgAcAAcAAcAAgAAcctAActcgctgAgAtggAgcccggAgAgAtAgAcgAcAAgAAAAAAcccggAggAAAgggggggcgggggtgccgcttggAgAtgAgccAAAgAgAcgcgctggAAAggggAAAAAgAAAtAAgggcAAgAggAtggcAAggAtAcccgAAAccccAcgccccttgttcActgAgccccAAgAtcgAggggggAAgcAAgAgAccAccccggggcgggAgcgggAcAgcAgcAAcgcgAcgAAcAgAAgggggtgggAcggcAgggAtgAgAgAgAgAggtgctgcAAggggAcAggggtAAggAAggAAAggggAAAtAgAggggggAgAtcccActcAtgccAggcggcgAAAtgAAcAgAgctAAAActcccAtAgtttgcgAgAcgAggggAcAAAgAAAcAttcccttcggcAtggcccgcAccAtgcgccAtcAAtAccAgAgActgAAtgAcggggtccggAtctAtccgAgggcgcAAAcgAggAgtAcgAAAAttAAgAAtgAcgAAtgAgtgAtgAActgAtgcgAAAAgtgccAtggcAtggAgAgggggAgtttAAAgAtgAtctAccAAggcccAtgAAcAAAgtAAAtcccAAgcAAtgcAcAgcAAggggAtttccttcgAAcccgtctggAtggAggtgttcgAgAgtAccAAgggAAtcgAAcAtAAtggttgtcAAAtAtctccccAtAcgAgggggcggggAAcAAAtgcAAAAgcgAggctAtcctcAAAAAAgcggAtcctAgAgAAAAcAtAgcAgtAAAtcttgcccAAgAcAcgctAAgAgAgAAcAtgcAAtAgggAAAgctttAccAtAcAggggAgcActgccAtgggcAAAggcgAAgAtccAAAcgAAgAAAAgctgcgtggAtAAgAgcAgtAtggAgAtgccAAAAgcgAAAttAggcttgttctgccgAcAcgggcgcAtAttAtggctccgctcAAcgtAcAAAggggtAcgAAggcgAggAggcgcctgcgAtggcAcAcAggtggAcgccgAtgAAAgggctActAAttgcAgAAAtcAAtgtgAAtcAgggAgtcAAAtAgtccAttcgAAttctcAtgggActAttcttgAAtAAActttgcAgAccccgcAggggAtAAAAgcAgtAcAtgggccActAAAgccAAtttcgtAAttcttAcccAtgAtcAAAgcAAtAtcAtAtctgccAtcctAAgAtttgggctAAtgtgtcAgAgAggtgggtcgAgggcggcgAAtcAcAgccgAAAttAgAcccAAgcAAAAggggcAgtgAcccAcAcAtAttAtAgAAtcgtcAAgActtcAAtctcAgcttAAAtctgAgccttAgtAAggAtAtctcAtgccAAgAgAAAtgAgggAAgccAgAgccAttAtAcccgAAgccAAgcctAggtgcgctAtgcAAAggcAtggggAAAgggAgcggAggccAgcAggAtAgAAggccAtggAAAggAcccAgggAAAcAAAtcAcAttgtAcAtAAAcctAAAggcttgtgAAcAtAcAcAtcAggtgAAtttAAAtActAAAAAccAcAAggAAtgAcAAcAcAtgAAttAgcAAggggcAcAggccgctgAcAActAAccAAgcAtAAAcAAgccctgAAttAtAtggAAAtgcAAtAgggggtAAAggAtAgtAtgcAggcAAtAAgAtgcAAAAtAtgAgAgggtcgcActcAtgAAAAcAtctttAAtAcccAcAttcAtAttgtAgAAAggcAggtAtggcttctAcAtgcttcctcggAAtAcAtAAcgccAtccgAAgcccAAAccctgggAgAtAAgggcgcAAAcggggcctcAAAcccAAgctccAtcggAAAtAttAAgAtgcgcccttAgAgcAttAAAAAAggcctcAtAtAtAtcAAAAAAcccAAgAgggAcAtcAttggcAAAAtgAtggAggAAccAAtAAAtgtccgAAtgcgAAgAgggAgcAggcAAAAAAcgggAAAgAcAcAAgctAAgcggcgAgAgggAAccttAggAAcgcAcgAgggcAcAtAAtAAgcAActccAtcAcAAtcAAgActAAAAgAccgcggcggtgAcAAtggctgtcgAtAccAAAAgAgctAAgctAgAAccAAgAtgggAAcAcgcAgAAcgAAggAAgAAtcgAccAccAgggcgAgctcgAAgggAAgAgAttgActgcgAcAAttAAAttccAAAAAAAtcAAAAttAAgcgttgAAAcgccAggggtggctcccAggAAAAAgAcgAggcgcAtgAcgAggAtcAccAtAttgAggtggctgggAtctAgAgActcccAAgttggtgttcAgggcAAggtctgAAAttcAtgAcAAcgAgcctccggccAAAcAtttAggctcActAActtgcggAgtAtttccgAtgctcgcgccAgccccAAggAtctAAAcctAggctgggtctAAtAttgtttgAcAAgAgAtgAAtAgtAtAAtAgggcActtAtgcccAAcccAccAActgAAAgAtcAggcAAgAAAgggAgAttcggcAAAgcAggAAAggctgAccAAAAAcccgttccttttgtAggcgttAtgAtAAgggAAggcggtAtgAtcAgActgcAAtAgccgAggAtcgAAAtgtAAgcAgcAcAgcgAAcctAcggAAcAAgcctAggAAgttAAgAAtccAgggcAtttAcAAgAtgtgAAcggcAccgcAtAtcggAcAcgAAgAAcAtttcccAgtAggcgtActccttAcgAttAgAcgggtActtctgAtggtgcAccAAAttccgtccctccgAAgtAccAAAtcggcAgtctAcgctAtccgAtAggttAtcAAcggAttcgttcccgcAcgcAgNccgAAAccggcgggctcAgtAAAttAgAAtAtAAAcAAttggcAgccgAgAAAtgtggccgggggtcAAActAcAcgAcgcgAAgccAtcAccAcAgggAgAgggAgggAAtAAgAtttccctccAAtActtgAtAtgggttcAAcgtgAcAAAAgccAAAAgcccAgAtcgAtAttccgAAccggcgccgccAAgAAgAcAgggActtggAAggcggcAgcggcgAcctcAgggAccgcAAcgtgAActtgAccggcAActgccAggtAAgtAAAAAccgcAttgcAcAcAgAAgcAgtgAAAttggggAAgtcctcAttggggcAgtttgcAgcAgAAgggccgtgctAgtggAcAAAAgcgccgAggAAAtAtggggcAAAAgggtggAgAcgcAggAcgAgggcgcAgAcgAggtggggtAggccAtgcgcgAggAcgtgcgccgcAgcActAAggggggcggggAcAgggAAgggggcttcgAAggcgAAggcAttggcggcAcccAccgcAtggAggcgcAtggcAtggtcccAgcgAAcggcgctAcgAtttctAtgAcgAAAgcgAAAgcAgtgggctAcgttgtgAgctgtAtgAtcAtgggAAAgAAcgcgAcActAAtcgAgggcAtggAcgAccgcAgcAcgAAgAccAgcAAcAAtcttgcggcccAAggcgcggAgggccAcgAgAAgAgAAtAAgAggcgctAccAgcggctggAcgActAgggccttggAcAAcActAcccAcgcggAgAgcAtgAtAtAggAAggtAAgggggccgtAggcctggtAAttttAtcggtAAgcAtcgcgAttgccgAAgAcgtAAcAgtggtgAttggggccgtgggcAccgccgAcAtggtAAcAgAgAAAgAccAccAcAAcAAAgAgggcgAggAgcAgAAcgccggcAttAAgAAgAcActAgtgAgcgcggggctAAgcgcAgAgAAgAcAcccctcgAggAAtAgggcAgccgcAAggcgggctccgccActAAccgtAAgAtgAcAgggggtAccggtgcAgtAggAAgcgAcAgAggcggcActAAAAAAgccggcAggAgcgAgggcAtgAccAgccAcActAcActcgcggAcAgggAccAgAAcgcggAtgAccgggggcgAAAggcAAtAAAcActcgctAcAAAAtAtccAgccctAcAtAtcAAAcAAcAttAtgccAAAgggggccAcccgcAttAgcActAtAAcgtAAgggAcgggctAtAAcggAAAAccgcggtctggAggcAcgAgAggggAcggcAAAtcAAttcgAtgcAAAcAAtgcAcgtttgggAcAggggtAAAActccttccAcAgggccgggtcAgcAAccAAcggggcttgggAAgggtcgAcgcAgcgcAggAcgccctgAttgAgAgcgAcgAgAtgtgcAAtgcgtgAgctAccccccAggctAtcAttggcAtAAAcAAAgActgcAtgccccAccggAtccgcAAggAAAAAAAcAAAgggcgtccggAgAtAAtgctggAcgAAtcAcccggcgAgtgAAtgAAggtgAcggAcAAcggccgcAAcAtgcAcggcgccgAAgAAcAcAgcgcggttAgAActAAggAcAAggAAcAgcAggAAcgAAcAgcgAcgAccAAcAAcgAcAAcAtgcAcAtgAAcAAAAgcAttAAcAtgggggcccgAgccgctAtcgggAtAttccAgggAAttgAggggcgctAgAcggttggctgccgccgcgAgActAgAAAAAgcAtgggggAcgcgAAcgAcAcAggAAAcgcgcgggcgAgcAAAgtcAAtggccgcggcgAgcgcgcgAAcgccAcggAcgAcAtgAttgAtcctAttcttAccAAAggAAAgggAtgcAgtgAAAAcgccAtgAcAgcggcgAAccAgggAgAcAttActAAcAAcAtgAtccgcAggtcAgAAgggcAAgAcAAggAccgccAAcccAAgcAcccAcAccAcggcAAgcAgcAggtgAccggcAgcAgcgAAgccAAAgcggAtgAggAgtAgggcAgcAgcAcgcgtgAggctAAAgAAtgcAAgActAgcAAgAgggccAAccggAcggAgggcggcgcgggcAttAttggctgggggtgcAAggttgccccctgggAAActttggAccAcgtAAtAAccgAgAAAAAAgAAcAtggcgAcgAcggggAggAcgAcAtggAggAcgAgggcggccAAggcgcAgccgcAggcAgtggcAAcgcAgcggAggcgAAcgAgAgcAgcggggAcAcgcAAgAAgtcAAAAAcAAAActAgAtccctAAgAcAgAAAAgggAggggAccggcggggAgAgcgAcgtgggccAggAgtgcAgcggcAggcAcgcggggccccAcAgcAAcAAcgccAcAtAAAcccAttccAAAcAgAtAggAAtAtggccgAAAtgggcgAtcAAtcctgAAcAgccAAcccgctcAAgAtgcAAttAgctgAAAAggggAgcgctgAcgAAgctAAgtgAAAcgAtggAgcccAAccAAtgcAAtgggccAgcAtAggAActttAgccAAAgggAgAAAgAgccAtccAAgAtgcAAtgAgggcAAcgAAgcttgccgAAcgcAgccgcgggtggtggtttAAAAAAttgtttAtAAtggggttgAttccctAAtgctgccgccgtAAccctgAAccgAAcActAAAAcgAggcgttAtgcttcAAAAAtAttggcAAggggctcgcccAtAcccAgAtcggAActgccgAgcgAtggAccccAggcgAgggggAgctActccgtggtAggtcctAgcAccgcgcAgAAAggAgAAAtAgAccttAAgAgcAcAggcAccAccgttgtgActAtgcttAtcggcAttgAgAtgcgcAAtggcggccAccgtAtggtAtgctttggAtggAttgAAggccgcAttcAAgtAggAgAcgcAgAAgtccAcgtcgAgAtgggActgAccctcAAcAAcgccgccgAcAtcAAcAgggAcgAcAAcgttAttgcccttgAAgctAgcAtccggggcAAcAAcgttctgggggtAcActtgtcccggggtgAcAAAgAAgAcAAtgccgctAgcgccAggcgggcgcgcggcAgcggctgcgtgAcgctgcAcAtcttAttggttAtgAttAAgAttcctAAgAtcgcAgggcgggccAtgAtttAAgcAgcgggAgggcttAtggcggtcAtAggcAAggAcgccgcggccAgAggcAtgAttctcgcggcgcAcgccAttttggAcgAAcccgAcgAgAAgAAccAcgAAcAcAAAAgggggctggAcAAgggAAcAggAAAgtggggcgccgtcgctAcggtcggcAAcgAgAtgAtcggcAgccgcggcAcgcgcgggAtcggcAtgctgcttgAcgAgcAcAgcAgcAAgAtAggtgAAggcgAAgAggAggccgccgtAggggtggttAttAttAtAggggAccgcAcAggAAgAggcAccgctAcccccgttcgAgggctAAtcccAcAccgccAcggcAggAttgccgttAAcAAcgcgggAcAcctcAAgccAgcAgcggttAAAAAAAtAAggAcccttAcAgAcAttcActtcgctAtgcActAcAcgAAccttgccggcAtttcccAcgtctctAtgAgAggAcAcAcccAgAtcAttAAcAtAgtcAtAgAgAgtAtgAcAcccgAggcggtgcAggAcAAcgAcgtgcAcggggAggttgtcgAAAtcAcccAtgctAgcgtggAgAgcggAgttAAtgAAcActAAActAcgctgctgAtctgcgctAtgggcAttAccgAcgcccgccccgAggtcAttcttggctAgcttgAcctcAccAtgAAAgcgAcgAgcAtAgAcgtcAgcAgAgtAgAgtcAgcAgtcctcAtgggAgccggAgcActcggcAcgAAcAttAtgctcAccctggAcgAcAttAttgccgAccgAgctAcccggggcAccgcgAttgcAgAgggcAtAggAAAggcAgtggAAAAcggAcccgAgcAcgAcAccgAcgttgtcAAAcgcAAgcccgccgggAgAAgAgcccgcgttggcAcggttAActggggtAgtccAgcgttAgcAggggtActgAcAgAggAgActAAAgAcggcAcgAcgctcAttgcgAccgAcccgcgcAAgAtgAtcAAcAccAAcAAccccgActAccctAtAAtggccgtgccgtAAtgtAAAAtcggcAAcAtcAtAAtAAgggcggAcAAAggcttAtctAgcAcActtActggggggAgggcAggAgAgAccgtAAtAAgggtcAcAgAcAAAAcgcAtAgAAAAAAttAAttAAcgtAAggggggAAAtgcttcccgAAtggAAggggActtggcggActAgcccccgAAAAAttcAccAtAAAAAggAcccgAcAAgccctcgAAAtccAAAccAcAttgcAAAcggcAcAcAcgccAActtgAgActgAtgtgAAtcAttcgcAgAAtAgtgcAgccggggcAcgAcAtAAtAtgccAcgAggcccgActAcgAgtgggcgAcAAcgAccccggccAcgctgccggcAtcggctcActgggccccggcAAgAgcgAgAAgAAAAgcAAgcAAcAgcAAgAcgcgAtAgtgcgAttAAAcAtAAAggtcgctAAgcAcggctgggtggAcgAcggcAtcggcgAcgtgggcgggAcgggcAgtgAcggcccAgAcAAgAtAgtAttcgAAgtAcgggcgggccAggAcgAAAcgAAccttggAggAActtcAgctAAggcAgtAtcAgAggtAgcAgttgttAgcAAcgccgAAgcggcAgAcAgccgggggAccAccggcAtAAggAttgtAggctgtAgcggcctAgtcctAgAAcgtAtcAtcAgcgggtAcctAAtgggggAccgtcAcAAcAAccAgAcgAgAAtAgtcgcctgAgcgActAtgctcggggAgAccAttgccAAAAAgAtActgAAccgggttAgtcgcAAAggAAAggAgcccgAggtgcAgAgtAggtttttcAcAgcAgttcgAActgcgctAAAcgctcttAtgAAAggAgAtcccgActgggAcgtcggcAtAAccAAccggggcAAAAAcgccctAAAcAtttgggtcAcccAgggcAcAtgAgggggcgcAgggggcgcAtAtgggAgctcAAAtgcAAgccAtgAccAAggccccAAtccAAAtAccAAtAtAAggAAgAggcgcccAgAtctAAActggggAAgcAAAcAgcAggtcActtgggAggAcAAccAgggggAcAgcggccAgAgcAccggcgAcgAgggAAgcAAAAAcAccAAAgAgAAAgcAggAggcAggcgggcgAggAAAtgggAcAAAAAcAAAAAAccAcAAgAAAgggctAtAAggAAAActAAgtAAAAcgctccgtgccgAccgAcctgggggAgAAcggcAttggcAgggtggtgAtcAgctAcgAccgcAcccgggggcgcAcctAcggggAggcggAAAcAcgcgAcgAAgAAggtAgcAAcgAggAgggAAgAActAgcAAcgAAAgcAAggcgAAAAgAAActAcAAggAcAgAgAAgAgcAAAttAgtAAggctAcgcgccAcAgcAtcAcggccAAcgAcccccAcctggAgAAgcAAggcggcgttAgcggctggcgAgcgAcccAgAggAAggAgggAAgcAcgcAcAAAggcAtggActtggAcggggccActAtgtttgAgAtctAccAcAttgcccgtgcgcAAtAccAAAAActgggcAtgggAgccgccAggAgAAttgAgAggcAgAggggccAcggggAcAgcAtccAccAcgtAAAggAcgAtggcAgcgAccgAAggAAcAtgggcttggtcAgtggcAAggtgcAAgAccAgctgAttggAggcAgcgActgAggcAAccttAAtgtggAgggcAtgAAcAcgAAggAccAAggccgggcgcAgAgccAcgAcgccgAgAAccgcAAccgcAgctAgcAcggcAtAAAcgtgctcgtggccAAcggAAtggcAgtccccgAgAgccgcAtcAAtggcgcAggctgAgtAgAAgAgAcAActAgggAggAAcgAgActggcAcgAcAcAtcAAAAgggAtgggActAggggcAAgAttttgggcgcgAtgggcggcAActAggcggttggcAtggActctAcccgAgccggAgcggAcAAgtgcggcgAcAgcAttggcAgcAAggAAgAgAgcAAggAcAcAggAActActtgtgtActcAAgAgtAtAAAtgAgAcAggAAttggAggAgAgAggAggctcggAAAAAttggccgtAcAgtttAcAAcggcAcccAccAggcgAtAAtcccccccgccgtgAttAcccccgctAtggccccAggAgcggAtggcAtggggcAggggggAAccAttAtttgAgcttgggggAAgAttgAcgAggggtgcAAAcggggcAtAAtcgggAgcggcAAAgAgAcggtcAccAgcgtgAcgAttAtcAcgAAcgAggctAtgcgAggAcAtcgcAAcAtAAAAgAAggtAAAggAAAcAAccgAAtgAgctgccAccAgAAccccAgctttcgcgcAccccAgggcggcAgAAtggcgAtAtcAgccgtAtcgcgggccgAggAcccggtAgttgAcgcAgttgcgAAgAcccccctcAtggAgAttgccggAgttAgccgAgtcgAccAccttgcgAAgcccggcgAgcAcgctgccgAcggtggAAgcAAcAcccgAgcccAgAcggAAAgAcgAgcccttgccgtAAtggtggtggctAcAgcttgAcccctcAtActcttccctAgcAcccgctcActcgcggAcgcAcctActAtttcgccAgcgccccAtcAcAAAcAtcAggtccAAgccggAAccAAgcAtcccctAgAAgAccgAAAAAAtAtcAAcAAAgccgtggccAAccccAAcAAcgAAgAgggcggcAtggccAgcAgcAAcAAccAccAgAcccctAgcAggAgAAgcgAAgttgcAgAcAtAAAAAcggAggggccAgtAtctgttgccgtAgggcAcAcgggggtgggtgtcgggcccgcggAcAAAAccgccgccAtcAtgcAccAggccgccAccAccctAcgcAtAAAcctgggcggccccAggggcAggActAtgggcAgAAAgAAgcAAggctggAgcAAcAtccActcgAcgggcgccAccAAcgAcgAcggcAtgggcAAtcgcttggcActAtctAgcAgAAAAAttAccAtAgctAAggtAAccttcAcAcAtcccAAAgAAAAgtAActAcccgtAgcgAccAAAccActAcAAcgAcAcccAggAAActggggcgAcccAgAcAAAcAccAcAgcAtgAcccAggAcgcgAgccgcAttAAcAgcAtcAcAcgtgcgAgAggcgAcAcggcgggcAgcActggcAtAAttAAcAAcAgcAcgtgctccgAccAcAtgcAgcgcgAcAAgggcgAAgAgggAgcgggcgccAtggAAcAcctctggcAcctggAcAgcAtcgccctggtggctgtAAtgAtgttctttggcAtgggcAgcAtcgcgAAcgcggAAgAgAcActtggcAtAgcAgtcAgAcAAggcAAAggcAgcggAActgcAAAAgcAAcgtcgggAAgAAccAcAccAgcAggAgctAgActAgcccggAAAAAAgAgAcAAccctAAcgAAgAgAAggAgggAgAtggcAAccAccAtgAcgAcgggcgcAgcAccccccAAggAAAcgAAgAAgAAggcAcccAtgctccggggAAggccccggcggtAgggggcAAgAAggggggcggcAAcAgcAAgcAggctAgcggcAggggcgAgAAcgActtgAAtggAAgtggAgccAcggAtctAAggAgcAcgAgtAAAAAAAgcgcAggcgcgcAcAgcAAcgcgggcAgAAAcgcggccAAccAcAAgAccgAgAtggAgAtAAgcAAcgAcAccccAcAcgccgccgtAAAggAgAgccAcggggAggccttgcAcgAcgAgggtActAttgAAggAtggAtAAgtggctAAgtgAttgAgAcAgccggcAccgcAgAgggcAtcAttgcgggccggggcAgcgAcgtgAgcAAcccAgAgcgAgAAgAgggcAttgcgAgcAAAgAccgcAgcAgcgAgcgcgAgctgggAAtAAgcAcgAAAgcggctAtggAAgAAgccAAcActAgcAtgccAgAgAAcAtgccccAcAtcAAAtAcAggcgcccAgttAgcggAgccActAgcgggcAAAtgggActcgtAAtgggggAcgtgctttcgAAcAtcAgcctggtgAtcAgcgccAAAAgcAttgttgcActtcAcAAcAgtggcgAgAgcgAccgcgAAgggggctAgAAAAgAgAcAtggcAggggccggcctcAgcAcgggcActAttgAcAAccAcAAgAAtgcggAcgctggcAgtAgAAAgAtAggcAAAAcgtgcgAcctgAcAgcgccgAAcgAtggAgAcAtgggcgtcAtcAAgAtggAccgcgAcggAAAgggggctAAtgccgAggttgtgAtcgAccgcgAcAAcgtgggAgtttgccAgAcggcgAccAgcAccgctggcAtgAAAgcgAAAgcAgtAAgtgAgcgAgAtcgtgAcgAcAAcggcgcgcgAAttAgccgAAAgcgcAgcgggAgcAAcAtgccccctActAgccgcAtgAAtggcgtgcAAggcgtggccAggggggAgcAccAAggcAgctttAtAAgcgcgctctgcAtcAAggAgtccgcggctAcgAAAcAcgAgcgcggcAgccAgAttAgcgAAgAcAgcAtcgAgAtgggcAcAgcgggcgcAgAcAcccAggAgAAgAgAActtttgcgAgcgAgggAggAgAccAAgAAgAcAAAAgggcgAccgAgAgtAtAAAAgAgggcgActccgAcAgAggcAcgggggAccgcggcggcAcgggcgAAggggtAgAcgAccAggtttccccggcgcctcAAAcAcAtcccAAggAAAAgAcgAtAcctctAAcgctAgAAgAtAttgccAgtAggggccAcccAggtAtAAAtgcgAgAAtAAgctgcAAgcgActgggggActcgcAAgAAgActtgcccgcgAAgccccAAAttAcAAgAtgcAcggAccttcgccAttggggAAAAAccccttctgAAgcggAAAcAAAAtcAAcAAggActgAgAgcAgcAcAAggAgggcAAgggctAgccgggcAAccggggggAcggccAggAgggcgtccAAgggcAAgAAAAAAAAgcgAcAgggggAccActcAAAAcggAcctcgtgAcggAggcccAccAcgAtcgcgccggggAgAAgAAcAccgActctggcAtAggAAtAAtccAccAcgcgtAAgctAgAgctAtggAgAAgggAAAgAAgggAtgcgcgggcAAtgccgAAAgcAtAgcAgccgcggAcAAcAccgAcgggctcAtgAcctccgtccAgActtcggAcgAcAtAAccgcgAgctctAcAcAcAAAgcgAtAgggAAAgAccAAcgAtccgccgAAAcAcgcAgcgAcgccggcAAccAggAcAgcAAcgccAtccAggtgcAAgAAggcAccggAAgctccgAcgttgctAtAtttgtcAttAAccAcAcggccgcctgcgAcgAtcctActAcAgtgggtAtgAtActggAAgAgAtgAtggAccgAAtgAAcggcAcAgAAggtcAcgttgtAcAcgttcccgAcggcgtggccAtgActAcccAcggcAgAgcggAAgcgActAtAgggAgAAgAAAcAtgggccgcAAAgtgcAAcggAAtggcgAggggAgcAgcAttggcggcggcAtgAtgAtgAttgAAAcgAtgggAAccAttcgcggAggggctAgcggggcgAtggAcAtAAttggggAggggAtcgcgAtgggcAgcggAgcgAAtgAgcAcAtcctcAtgAttAAcgccgccAgcgAcggtgccggAgggggcAtgAtAAAAcAtgggAgcAAcggAAAgcgcAAgAgcActgccAttgtgcAcgAggAgcgctccgtgAtgAtcgctgtgggccAgAgAAAActAgAcgAAAAAAAcgtcAtggccgcggAgccgAAtcgAAgcAttAgcgAcAAcAtccAgAAcgttgAcgAAggAAggAgAggcAtgAccggctgAgAcgctcAgggAgtggccgccgAAAtggAcAgcAcccActctgcggtttcggAcgAcggAgAAggccAAgAActAAgAAtAcAccgtAAAAAcAttAttAgcAgcgAAAAggAcAggcgcgAgccgAAggcgggcgAggAccttgAtggcAtgAccAtgAttAAcAggcccggcgAgAttcccgcAgcggAAAtAggAgAcgAcgtAAAggtgAAAgAcAcgAcAgAgAAAgtggctAtgggcAcgcAccAgcgcgAcgtgcAggcgggctAgAAtgtggcAcAtgAgcgtAAcAAccgccgcgAgggcAAgAttcgAAggcgtgccggggAgggccAgcAAgAccAAgtAAAAcAAggggAgggcAgcAAAggggAccAAAgtggcttgAtggttAAtggcAccgtgAttAcccgcgAccAgcAAgAAgAcccgggggtgAcgggggccggAAAgAAgAAcgggggcgcAggcAAAAgcgAgAtgggcgtgctcgAgcccggcAttAgccgcAAgAtgggcAtAggcgAAgcAggcAAggAAgAAAgccAAAAcAAAAcggggAgcActgAgAccccAcccgcggAAgAcAgcgttAccgcAgggcAtgAcgAgAgAggtgAgAAcggggcAcgcAttggccgccAgtAtggAAAAggctggggcAgcggcggcAtAggcAAggctAgcAtAAAAtgcAccAggcAAAAgAAcccgAgAtgAggAAAcgcggAggcggAcgAcgAggcgAAgggAAAAAttgAcAAccAAAgcccAgccggcgcgcccgccgccgggAgcgAcggcAAgggcAgcggcAAcgAgAcAAggcAccgggggtAtgAAcgcgAAccAgAAcAcAcAgAggAAgAAAgAActccgAAggAtcAAgcAgcAgcAAcgAAgtgggAcAAcgAcAgAAAtgggggtgAggAAcAttAcggcgggtAAcgAAgggctAggggcgcggccgAcAAAccAccgAtgccggcAgAgcAccAAAtcccAggAgAAggAggAggggAcgAcAgcgcccgAgggAgAtgAggAAcggcAggcggAcgtgcAAggggAgcAAAAgAgcgAggAAtAggcgAAggggctAgggggActggcgAttAcAgcggcgAAcAtggAcgtgctcAtcAcAcggAAAtAgAAggAcgAccgggggcAAAcAAAccAAAAAAAgcAccAAAgggAcAcAAggcgggggAAAAccgAtAAcAAcAAgAgAgggtAggAgAggtgcAAgAAcgAAcAgcAAAgggggAcAAAcAttAtAAttgccAtAAtAAAAggggAgAAAggggAccAgcAAAgggAgAgcgAAgAtAAAgAAAtgAcAgAcgAccAccgcgtgAgttAgcAgAAggAgtAggAActAcActAAAAAggAcgtcctcAcccgAAgcAgAAtAAgAggAActAggggAAcAgtgAAAAgcAAgggggcAAcAAAAccAAccAAggAgcgAccgAcgtAggcggggAggggAcggAAgAcgcggtgActActAAAgccgttgcgAgcggccttgtggctggctAcggcggAAAcgAggAgAttAgcAccggcAtggActgAgcAgcgAggAtAgtggcgAAggtggccccgAcgAAcgtgggAgAcgAgcgtAtAgtcAAAccActtgctAAcgAcggtgcAggccgAgtggAActtgtggcgAAcAccgcccAcgctggcgccggcAgAgAcgtttgtAttggcAcAccAgttAcgAcccgcgcAgcgAtAAAggctAAAgAcgttgAccAcggcggctgcctgAAgcAcAtgAAgAtggccgAcAttgcActcggcgggtctAttggAAAcAcgAccgctAttttggAgAtcAAccAgAAAgccAgcAcggtggAcgggAcAgAcctttAgAtAggcAtccgAActAAcgctAttAttgcAgcgAtcAtAgAtcgggAgggcgAgAgtAccgcccAggcccgAgccgAcgcctgggccgAccAcctgAtgggcAtgAAgAgcggAggcggcAccgcctgAgtAAAgtttAcgAAAgAAgggggcAttAAcgAggcgggAccggtAcAAAAcgAggccggAgggccAgcAgAgAAcgAAAtAgtgggcgttgccAgccgcgccggccgcgcggccAActAgAccAAgAgcAccgcgAggAtAggcggcAttgtAgggAtAgAAccAcAgggcAtggAAggggccAAAgAggggcggggAgAcgAAtgggtAActAcAcccggcAccgtggcAgAgAAccgcggtAcggtcgggcAAgAAAgcAttAttgtcggcctgggcAccAgcAcggAcggcgAcggcAtgAAcAAcggggAcggcggAcAcAcggAAAgAAgAAAtgAcAAcAcccgtgggAgcAAtggAAcgAgcccAcctAgcggcAtggtgAtAggcggcgAccgcAAggctAAcgttAttAgAAggAtcAAtgcAgggccccAggAcgAccttAgAAtcAtgAcggtcAgcAcAgccgAgAAgAAcggcAAcggcAAcAggAAgcAcgcgggcAAcctAAAAgAAAAcAgcgAAActttggctcggcctcAtcAcAAAgcAAcAgAggAtcgcctcAAAggttAtActAAAAggcccccggAAttAgAAAcgAtAtAAAAAtcgcccAAgcggAggAccAtgAgggAAAtgcAAtAccgcAAcccAAAgcAccgcgctccgcccgActtttAAtgAtAccctttcAggAgggAAtcAcctAgcgAgggAcgAAgAAggtgcActcAcccgtcAgAccAgctggAtggAggActAAcAcctcAgttcAggAcAAAcAgcctAggAggctcAtcAgAcAAAAAgggAAcggAgAcgAAAAgggggcggggActgccAgAAtgAAtcAgAtgAAcgAAgggcgAAgcAcgAgAgAcgAAgctgAAgcggAAAtggAggggcgAgggAgcAttAcAggAAgAAAggcAgggAgggccAAgAtcAgAcAtcAgAcAAAtggAcccAggtcAgAcAtgAgAccAgAtcgAAAcgggccgcgtcggggActtActAggggggcgAtAcAttttcgggcctAggAggAcggcggtctAAAcgAAcAcgggtgAgAAtAtctgcAgcgcggcgtgcggtttgggAcAAgAgcctttttcAtgcAAAtctAAgctcAcggtAgAcgcttccggcAgccgAtttcgAcAAAtggcAAAcAtgggAgAgtccggggccAAAcAAtAgAcgAgtAct
>c->t->g->cHomomito
cAgtAtAccgtgAgtAtttgAggAAttAtgtAtcccActgtgttAgctAgggccgAggggtcgtgccccccgAgctAtctcAgActAggctcAcAtctgccActtccActAtttgAgcgtctAcgAgtgcgtgggcAggttgcttgtAgttgAggAgggAgtctAttgAtcggtAAgAggAtAcctcAAtAgAtggAtgAAAcgcgcggAAggAAggAAgctggcgAccAtAgAAgAAgAAtAAggcAAgcgtgctAtActtAtgggttAtAtAcAtAgtAgAAtAAAAAAgggttAttAAAtttttttgtttttctggtgccttAtActAtggAAAtAtAgtgtgcttAAAttttAAAAAtAAAcAAtttgAAtAttActtgAAttAcAgggtAAAggggAgtggggcctccgAgctAtggggAAtAcgtAttttttAAtgAAtAtAggAggggttttgtttAtgtttAgAtgAtgAAgtgtAgtAAgAtAAtttttctttAgttgAtttActAtAtAtAtAttctgctgAAttttAgAttttcAAttAAttAAAttttAAAcAtAttttttAtAcgggAgcgActggAttgttgtAAActAAgAtAtgcAAAAgcgggAcAtccctgtAtAgtAttttAgAAAtAAAgAccgggccgttgActtgggtgAggActgtggAcgAAcAggAtAtAgctAActAgttttcggttAcgcAcggtAtttgtgAAAgtAttAtcAgtAAAAccAAtAActAgtAActAtctActAAgctActgtAAAAtctggActtgActtAtAtttttAtcccAAAtActAcgcAggAAttgggActAAgAAAtcAAAcgggAAtgAActgAgAtgAAttttAcccggccgtAAgggtcgcttActtAttctccgtAtAtcAggAAtttAAcgtAAgAcAActtcctcgAAAcAcgcggggAcAgtAtttttgttttAAgAAActgAAAAtgtAttgcAcggcgAAAAAAtgttAcggcAtAtAAAAgAcAtgAtcAAAcgcctgggAAtAgAgtgcAAtAtAtAAgActgAAcAtttAAAtgcccAggAcAgAttttAtgAgctggActttgAAAttgtAAtAcggAAAgtAAtAAAAtgctgtcttAcAAtAtgAtcActtAtActggAAAAtgtAAAccAttgcctccgctggtAgAgtttgtgAcAccActtgcggtgcgAAgtcAgAAAttttcAgtAAttgtAttAttgtggctgtActtgAgAgAttcttAgtggtActAAAtttgcAgcAAcctgAtAAAcgAActctAAcgAtttAtcgAAAcAtcggAccgtAAccgcgActttAgcAccgcctAAcAAAgccctgAtAggggtgAttttAcAAAAtgAtcAgActttggAgcAAAtggAAcccgtcAAccgccAgggActAcgAAAtgAAcAcgAcAcgctggAcggcAAtAccctttgcAActctcgAtAtAttctttcgtAtttgttgtAAcgAgAtggtAAAccAtAgggAAtgAAAAttttgAtctAgggAgAgAcAccAcAtAAcgtcgAAtAgccgAAcgcgAtgccAAAcgctAtggccAtcAAttAcAcgcgActggAAtAtAAActAtttAAtggAtAtggAccAcAgggtAAtggAAtggcAttctgtgcActgAAAttgActtttAAAtttAtgttAttggAtgAttAcAtAAttggActtAAAttAgggAtttAAAgAAAcgAgAcctcAgAcAAAggcAAAttgcctctAAgAcAgAgAcgAttctAAcccAAAcAgcAAAAAggAgAAttAActAgAAgAgActAAccAtgAAttttgAgAttggtgctAgAAgcAAggAAtgAcAAAgAAtgggctAAccAcActtAAActgAAcAtttttcAAAttAcAtcActgAttgAAcAAtActgAAAAcActAtAtttcgtgAgcgActAAAAgAcgcccAAcAgggAgAccgAcAcctcAtAAAttgAttcActtgccgcAgActgccggcgttAAcAgAcAAgtggAcggtAAtgggAAAgggctttAtAcAAtttgtgAAAgttttggcgAAAgggAAtgcggAcgttAAAcAccAAtActgtgggccAtAtgAccAAAAAAttggcgAcAcAcAcgAAAAAAgggAAtAtttAgAcgAccttgAAAActActtAttAAggAAcAAActcggtAActgtAAtAtttAtgAttgAAAAAAgtttAAAtAgAgAAtgcAAtgttgtAtAtttAAggccAttAAgtgAgtAtttgAgAcAAcAAtgAAgcggAcgAgAAcgAAtAgcAAAAtAggtgttgttctAgAActtgctcgtAcAggAAAAtAtgcAAtgcAtAAggAAtActttAAgAgtgAtAAgtAAttAAtAAcgtAggAggAtttgtAtgcgtAAtttAAtAtAcctAgctgtAgAAccAAAccggAAAAAAAcgAAAAccAAtgtcctAAAgtggAttttcttgcgggAttAAAAAtAgtAttgtgActAgtAttAcgAggAcAcctAttcttgctttAcgcAtAtAgcgggAAtccttctccgAtttgAAttcgctAAAccgActAgAAgtAtggcggttggAAAgAcccAttgcgAgcAAgcctgttAtcAcccggtActgcgtgtggAtggggAAttAcgcAAAggcAttgctttcgcAAcAcctccctAgAAtAtActAAcAtcAcAAcAtttgAgccActgggAAgggAggAAgctAAAtAcgAttgAAtAAAtttAtAccgttgAAAtgAttAAAttgctAggAAAAAgggtccggcccctcAttgtccActAcAAtttAAttgttcActAcgAtAgctgAAcAtggtAttAcgtAAActcAAtgAtgAgAtgtAAggcAgttAAgAAtggcAttAAtccAAtAAcggAtttgAcccAgAAtActctAAgttgAggtgAcAcgttAgAgtAAtAAgAcccgggAtcAttgtcAgcggccAgtAccAtAgtttcAgccgctActtctgAggAAAccggtcgggcggtAAtcAggAAAcgttgAtcgcAgtgcAcggtAcAttccAcgAAgttAccgtccgggtgAgtgAtNggtAAAggttgtttgcgAtcAAAccAtAAcAcAAAgAAccttgAtggtAtAAActcttggtttttcgAAAgcAgAgtAgtgtAAtggAcgAggAgAtttAtAtttAtttAAcAAtAcccgggcggAAcAgcctAcActttccgAAgtctAgAAAAtggAAAAtgggAtAcgtAcAccggtAAggttgtggtggAAtAAtAgAtttAgccttAAttgttgAtgttgtAggcgAtttAggtgAAgtctAAgcctAggttgAAgctggAttcAAtcAAAAAggtgAcctgAgAgAtAAtgAtctAAAccttttAAtcggcgAccttttgAtccctgAtgAtAAtttggtctgcAtcttAgAAAAtgtggtAttAAAcActtttgAAAAtttcttAtAgtgAttAgtAtttgtgAtAgtAttcttttcAttggActgtgtAttAgtctgtggtgAtgAgcAAttttttgttttAgAtttAAtttttgccgtAAttgtAAttgAccttgttgAgggAggtgActtAttgtgActtgActtcgggAtgtAAgttgtgcAgtAcccgcActAgtAAAtgtAAAtgAtctttgcAgtcctctAtgctcActAcgActttAAAtAAgtgtAgAgcAAcgtAtttgActtAgtAggtgAtgAgtAAtAggAtgAAgAAcgcctgttgggAAttgtgttAtttggAgtAtAAtAtAAcAAtAttgtgcAggAtgttgcttAgtAgcAtttggccttAgAAgAgcAgggAgtgttAtAtgActAcAcAttAAttcAAtttttggtcAttggcttcAAccccAcgttcAAtgAcgtgtAcctggtAAtAgtcAAgAtcttctAccttttggtctttgAggtggtAgActtcAAgAtAtAAAtAggAggAgAAgAAAtAtttgtAttAtgAtAAgtggttgAccAAtAAtAgAgcAtctAtgtgttttgcAAtgtgAtAtAAtAgAggggcgtAttAAcAtttgAtggtgAAttgtttgcggtggAgcAAggtcAAtActAgAtttttcAggttctgAtcAttAAtgtAgAtAttgttgAgcAAAAAAtggttgAttAtgtAtttgActAggAtggAgAgcAgAgcgtgttAgAtttAggAtAAgtgttActAggtttttgtAAAttgAAcAAAgAgcgtgcAgAAAAcAcggAtgggcAgAcAcgAAAgAAgAccActggAAAtttttggAgggtgAccAtgAgcAcAAgtcAAtttAgtttgcAcAAgttAAAAggtgttcgcttAttgAgtAtAttttAgttgAAAcgAAccgtActgAAAgAActgAgtccctttAgAttttcAAAAgcggccggAgAtttggtttcgAtgAAggAAgttttgcctttAAtttcgtAgtgAtgtgAttAgtgggctAcctAtAtgtAgtAtActctgAActgtctAtgcAggggggAttgcAcgAccttgAcAAAgAAAtAgctgActggggAggttAcggtgAAttAAAAAAAgAAAtttgtcggttAtAcAActgcttAgtAAcgAgggttgtAtctAActAAttctAgttAgAAgttggtgAAgActgAgttgtggtAAtAAgAgAtgtgttccAtAAgcAAttAgAAttAAgAtgAttAAgtAAgAtgtAgtAggAAgAAgtAgAAgActgAgActAAgAAAAtgAccAAgActttttgggtAtggtgcAcgtttAcAccggAtttAAcctAttttgtgcAtAgttccttgctggtggtgtAtAgcAtAAAAAtgActttttAgtgtAAgtAgAgAttAAAgtgtgtttgtAtgAAAtcgAActtggtgttgtAtgtgtgtAAgtggAgttAgtAgActAcctAcggcAccgccAggAAAttAAAtttActgAtctAAAAgtggActAgAtgttgtAAggAtttAtAgAccAgcAAgAAgActAcggtgAttcgAtAAtttgAAtAgAAttAggtggAAgggAAtgAgggAgAggAgttgAAtgAtgAttctAggttgAtgAtgtAAtggAAAtgttActAttAtcAtttgAtgAtgAgtgtctAttgcAAAtAActgAAtAgcAtgAAtAtttggAAggttAgttAtttgttgtgtttgAccAccttgctttttctgAAttcctgggggctttAAAgcccttAggAgtcAAcAAggtAtAAAAAAtAAgActtgtAgtAgttttAttAgtAgActtAttAgtAtttgttggAAttgtgAtggtgAttgAtcttgAAgtgAtgttAttgtAAgtAtAtgAtgttttAgAgtgAAtAAtcgAAAAAgAAAAgcAtAcgggcAAtAgAtAAAAtttAttttAggttgttttAtAtgtAgtctttggAttAtctgAtgttgAttgAgtgttttggggAgAtgAAgAAgtggAgAcAAAgggAccggAAAgAtAcAttAAcActtggtAAActttgtAcgAAcggctAAgAtggAAgggtgcgAAtActgAAccAtgctAAAAttttAtgtgctAgtAAtgcAAtctAAAgtActtAtgggAAggAActgAActttggAtgAcAttAAgcccAtggAAAtttAtAAAtAtggAcggAAtActgAActAtttgAAgtAAtgcctggtAAgtgAtggtgtttcttcttcccAAAAAAcctcccAcAActtttcctAccgggcAActgctggtggtcAAgggctAAggtAAgAgcAAAAgtAttgtccActgccgAAAAAcAccttgAAttttgcgtgggAcAgggAtAcgttAAgctggtAtgtActtAggggAttgtAtttttAtgcAgcggtcttcAttcggcAtgAggtgtgAtAAAttAtAAAcAtAggccAAtAtgAgAttgAggAggtcctctAgcActgccAcgttgAcctAtActgtgAActtgttggAggtcActtcActgcccttActtAcctAAttggtgAccgAAtcAttAtAgtgAtAAtcggAgtcgtAtActttAgctAgggcgAAgAAgtggtggtAgAcgAAgAtttAgtAgAAgtccAcctgggcctAAtgcAtgAcggttttgAAgAAgtccgctttttcAgAgcctcgggttttctAgAAAtAAtAgAActggtgcAtgtggAttgtttgtgtgttgAtgttgctgtctAgtgctgAgAcgccAccttccActAccAAtAccggcAAtAcgtgAtttgtttggActAcccAAtgAtgtttAtttgccActtgttcgAcAttgAAttAgtggtgttggAtAttgActAccgcgtgttgtgAgtggAccccttAgtAAgggtAgtAtAAtAAggAgtAAgAgAAAAtttttgcttAgAAtttAAgAttAAAtcttttgtggtcgtgcAgttcgttgAAgtAtActAcgttgAtggtgttgAgtgtgtttAcgttgActgctgcctAgtAtgAgAtgAtgAAtAcAttctAAttgtAAtAttAttggtggtcAttttcttccAccAccAcAttttAggtgAgAttAAtAttgAggtgcAgggggtccgtAtttgcAAcgggAgAggtggAgttgAttAcctggtccAAgAAgtgtttAgAggcgAAtggAtgAtgttccAAAAAAAcAAttAgggccAgAtAgAccgAgccgtgcActgAgcAgAgtAAggcctggttgAcccgggAgtcgcgcActAtAttAgAgAgggAtAcgAccAAgAcAtcgAcAtAtAtcActAgAgggtAttgttctgAttAgAAgtAgtctgAgttttAttcctcgtAAAcgAgggActgcAtgtcttAtAtgttAtccAActAAgAgcAAAgcAgtgctgctAcgctgtgcActttgAccAggtAgtgggtggggtAttcgAccgccttgcAtgcctAggcgAggActAAAtgtAgtAtgAcAtAgtcgAtgAtAtcAtAtcgAtgAtcggcgActttAtggttAtgAgcgttgAgtAAgAccActgcgAgggcttAgtAgAccAcctggtAggtAtgcAgggttttgAggtgtAcctgAtAtttgAcAttAAAttgAtcttAAAAgttAgggtAtgAgtAgAggtAgtcctcgAAAgtgAAtgggtggtttAtAAtAtgggtgtccttgAgttccAAgcttttcAtcggAtgtccAtgAttttcAgctAgAtAttAtAgcAAAtAgttgAgtAgtgcgAcctgtAggtAgggtgtgAAtActAcgAAgAggAAgAAggggtAgcAgggcAcAActtggtctggtcAActcAAAAcgttgAAgAcgAcAAcAAtttgttAgAAAttgccAcgcAtgAgAgccAgcttttttAtttgAttAtAtAggtcAAcAAtttcgAgAtAgAAAAgtgAcAtAAAAAAccAAccAAgtcAAttttttAAActgccgggtAActtAAttttAgccttgttAgcAtgggggtAAAAAccgAggAcAAAAAttAgggtAgAAtgggcgtAAAcggAAAggAgAcctgAAAgttgAgAgAgtggAAgcctAtAgctActctAAcgAccgtgAtAAcAtctgAtggttttgAgtAgAcAAcActggAgtAttgggtAgcAgtAtctttgtAgAAgtAggggttggAgtgctggttgAcgttgcgAgctttggggttgAAtAtgtAtAAtAAAAtgAAtgAAgAtgAAtAgtgtAcAtctgtAccAAAgAcAAAttcgtgcAAtgAgttgctttcttAgtAgttgAcgttgtAgtctttgtttAgtttgAtctAgttgggAtAgAAtAcAtcAccgtAAtcAgtttgtttggAttAgtAAAgtAAggccttAttAAgccgAtgcAAttgAtcAcgAtAttcAtgAtcctccAtgAAgtggtAAtgttgAtAgAtggtttttAggAggttgAcAAttAcctcAttgctcAtgttggcAtcggcAtAAgtcAcgAcgAtgtttcAggcAActttttAggtcgAgAAgAAggAtAgtAtAAcAtcgtggctAtgtAgcActgcgttttAtAggAcctggAAAAAtAcAgctAAggtttccAtcgtgAAAttAAAttAtgggtAttctgAtAtcAttcccccgAgAtgAtccgtAAgctgtgcAAAgtgcgccActAAAttAtAcgggtAgctttAgtcgttgAcAAggAAggttttgAAAAAgtgggcAAAgAccctttcgAgggAtttgAgActAtttttgtgAtttttgtgAcActttAtgcgAAActgAAtggActAggAAttggggAAcggAAAcAggAAcAcAAttAAtAttgtgggAtAcgcAAAgcttttAAtgAAAgAtgAttcgAgcctttAttAgAAggAtttttAgAtgttggAtAtgAggttgtAgtAtttAAtgAAAAAgAggAAAtAtAAAtgAttAttgAttgtttgtAttAAActttAgAAAAAgAAAAAAggAgAAtAAAtttgcAcAAttAAAAgcAAtcAAAAgtgcggtctggtAggtAggctttttAtAAgttgAccttgAtttcttctAcgAtgcAgtAggtgAgggtttttgtgAggcAgttttAttgttAAAgAgtgtAgtAAtAAttcAtgAAgtAttAtttAAtAAgcAtgAAgtAAAtgAAttgtAAAAtAAAgcAgAAttAgAtAtAAtAtgAAAccAtcAAttgcAgtgtggAgAtgAcgAgttggAAgtAgggggAggcttAtAAtgAAttgttgtccAtgttgcttgtAtgtAgggAtAttAAttAtttAAtgAgtgAgAAAttgActtAgccttAgttttggAgcActccctAtAcgcAggAgAcctgggtctgtgAAcAggAAAAAgctttgActttAtggtggAttAtAAcctAtAttgAtAttttggAgttttAgAtgAcggAggAgtcAAAttAgtActtgAtgtAggtAAttAAgActttgccttcgAtcttgAAttctgAAtAggAtgctAccttAttgAtgtAgctAttgAAggccAActcttAtttgActAAgAgtAAttAggAAttggtttgtgAtAtggAgtAgtggtAtAAggtgAAggtgAtgcAtgAgttgAcAAAgtctgcgtcttggAAgttAActtgAtcggggtAtAtggtgAcgAActtgtgAttgctAtcAtAAtAtAgAAgcAtttAttAAgtAtAgcttgAgtAgAgAcgAAAAtttActttAgcAttttgAAtAcccctttgtgtActttgttgAAgcAttgttccttgActtAgcgcAgggtAtggttAtgttAgAAtctgttgtAgAtgAccttgAtgAAttAAtAtAtgAAttAgAgAttAAgcAgcctctcAgcgAAtAtcAcAAActAtAgAttAAccttAttAtAtAttAttgcgttAAAAAccttggtcAgAtcccAgAAgttgAgggAggAttgtAcAAcgggggggtggtctAccAgggggtgcActtggggAttAtgttActtgActtttgAttttttAAggAccAccctAtgcctttttAAtAcctAgtAttttctgAAAgttttgAcAAcgtttAtgttgAAAtAtAgttcgAggAtgtctAgtAccAcgAgtAAgtAttgcActgtAttAgAcgtgAAgAcAAAAtAAttcAAAttAAAgAAggtAActAtgctggAggAtAAggggAtgcccgtgtgAggggAtttgttgAtAActtgtAcAcgAtggtcAcgtgtttggtAttAgggttcAtcctAgtgAtcctgtAAtAggggggcgActtAtAcctggttAtccAtggtAtcgtAggAggcctgtAAtgggttgtAtgAgtgctggtAgttcttAAtgAAgAgggtAtgggAtAgttAAAtAgtAtgggcctggtcAActtcttcttgcAgAtgcctAggggcgAcAgcgccgggcAtgAgggtgcgAgcgtgttAgtgAggcAgcAcccgtggAtgtggggAcgAgAAAgAcgAttcggAAtggttAAggAAtgAcggggcAtAAtAggtAAAAAAcAcgAAgAAAtggtcttggAAggggAAgAAgtAAtAtttgttgActtggAtgAtgAAgAAggAggAtAggggcAtgAttAtAAtgtAAtcctgAtAgAcAAAAAgttAttttggAtcAcgctcctggtcAtttgAgAgtttttctttctcgtttgggtgttAgAAAAggtggtggAcgActgAggAttggtggAggAgggcAgtgAcAAAggctttgttggggAttttgAttAgcActttgAtAAAtAAtgAAttgcttAtgAAgAcggAgcgtAgtttgtggAggAAgtAgtAgttgActttgAAcgtgccttgAgcAcgcAtgAtAAAAAccAggAcAtgcAAttcAAggccgAgAgAcgggAAAtAAAAtcAAgcAgggtcAtgtAggAAAggAgcAgAAgtAgAgggAttAAAgcttttgtAgggAtAgAAAgAggAgAtgActAgggAttAgtgtAtggtgAccAAgAtgAcgAgAgtctgtAtAttgtAgAgttgtttgAtgAgcttgAcAAccAAgAAgAtgAgtctgcggtAggAgActgAtgtgtAgAAtttgtAAtAtttAtgtttgtggActtAAgAggcgcttgAggcttAgAtgAcgtgggcttcttgctcAActActccgcccttgActttgAtgAcgtgtAAgtgttAAtAtAgAgccttgAcAtgAtcgAtAgAAttgAAAttgAtgttAAgctgAAAAtgAAgtcgtttAAtAAggAgAggAtgAttAtgcAtAgcAtgggttAAAAAAtAtAgAAgggcAAgtAAtAtAAttAtttAtActtgAAggAggActAgtAgtttgtgAtgAggggggAAttAAAgtAAtAAtAAttgAgggActgcggttttAAttggggttgttcAtttttgAAtAAttttttgttgAAgAtgAAtgAttgcAtgttgAttttgtAtAAgtAgcctAActtAAtcttAtggAgttAcgcAAttAtgAgtAtcAAAAAAAtgtgAttgtgtgAgAtgAAgtgtttgAtAAAgtgttggAAggAgAAtAggtAtActtAtAcAAtgAAgtAgAggggAgAgtggtggtcAAAttAtAtggAgttttAttggcctgAgtAgtAtttcAgcAcctAAttActtAcAAtcttgcAAtctAcctAtAgAtggttgAggtgAtAtttgAcgAcctgtttggttttgAtgtAgtctAtgAAgggAtAtgtAtAAtAtttgAcctgtAtgAAAtAggtgAtgAtgtAtgtgtAtgctttAAcAAtgAgtAAAtgttgcActtAAtAAtggAAgAgcAtgActggAtAtAAgActggggAgAcgAAAcAgAttgtgggAtccAtgttAtggAgcAtgtttgAAActttAgcgtcAActttttAgtctgcccgtAAgAcgAtggcttctAcgAtgtggAAAAtgAcctcctgAgccgAgAAgAtcttgtAtAtgtAggtgtAAtttttgcAtAAAAtAtAgActtgAttttggttggcgAtgAgtttgAgcAcctAgAAggAgAAtAActgttAgtgcttgAtcAtAAAtAcAttgAAAAgtctgtAggctAgAtgtggtAAgtActtAtAgActttgtcgAcgAAtActtAggtgtAgttAAAtttttgcAActggtAttcctctAcgtAggtgtAgAAgtctttAtccctggAtAgttgtAggAtgAggtgcttgActAAAtgtAAAtgAtcAAtctAtgtAtAcgtctAgtAgAAgttgtgtgtAAccAtggtAAAtgtgAtgtttAtgAAgActgggggcAgcAtggtgActAActtgtctgAAttgtcttggAttttttAtgAggAAttgAtgcccAcAAtgtgtgcgctgAcgAAttAtcggtgttgcAgtAAAgAgtAtgtgttgAtggAtAccAtgtAAtAgAtgAcgtAtActttgAgAtgtttgtgAtAgAgggAttAtAAtAtAAgcccctgtAtgtAtttAttAtAggAAtAAtAgAAAAtttgtAggtAtAtcAcAAAAtAtttgtAgcggtAgAtAttgAgtttttAggtgttgttgAgtttgtAAttttcAtAgtAggAttcccggggttgtggcgAAAgAgAcgggAAttAAAAtAgtAcAggcgcAAgtgcAtAAtAcAcctggAtcAttttggAgggAttcAcAAActgtAtAAcAAtgctgAAtgtAgctttttAgcgtgAAtAAtAgcctgggtgtAAtggggAAAccAgAAtActgAgttAggccgtggAccttttAAAAAggggccgctAAtgttAAAgAAAAcgAAgAAttAgctAtAtgAtgAgAAttAtttgAAtttgcAtggtttgAAggttttttAgttggAttAtttgtcggAAtttgAAtAAAAAAAAtgtAgAtttttAggAgcgAAAAgttAggcgtctAgttAttgggAggAgtAcgtgtggttttAtAAtAAgAggtAgcgcttgAcAttAAcAAcggAggAgtgtcAAtgcAtAtgcActtAtAAtttAAAtAAtttActgtgtttgAActggtAAAtgAcAtgAtggtgttAgAAgAggtAgtttgcgActAggcggtcggAtAgccgttAgtAgAcAAggtgtAtgcgcAgAgAgAAAtgtAcAtttAAAtAggAAgtAcggtggtAAAgAgtgAtgtAgtggttgAAggAttAgAtgAAgtggAcggAttctgAAtAAttgAggttAAtgcggtAgtcctgcAcAccctcgAccAAggAgAgttggtggctgtAgtAcggcAgcAgAtctttcActAcAgcttAAtAtActActtAggtAActAAgttgAgAtAAttcgAgtcctcAgAgtccgggtAgttgtcttggActAgcAgggAgttgAtAtgttAAtgtAgcAcAtttAtAAtAAAgActttggtgAAAtctgAAgttAActtgtAttttAtgAtgAccttgttgttgActActActAcctAAAgtActttAAggAccgtgttAttttgcAtgttttgtActtAgAcAAccttttAttttAcgtgtActttgAtgttAtgtAActAtgAgAcggcgActAccAAgtggtggAtgtAgttctggttAtttttgActAcAAAAgActttAtgAAgttAAAtgtgAAtAtgAgctggAcctctgAgtAttAtgtgcggtctActAcgtgctctttggAtAtAAAAgcAtAgtAAAAAAAgtcgActtggtgttAtggtAAcgtAAtgAccAtgtAgAAgAcggAtAAgtcctAgtAAttAAttAtAttgActAggttgctAtAgtgcgAtttAtcttggtggtAAActtAgAtgAgggAgcgctgttcccgttAgtAgttAtAAttggAAtAAgcAAtAAcAgAggtcAAAAAgAccAccAtgAtgtAAAAttAgAttgtgtAtggtAAttgtttgtAttAggcctActtgActAggActAccAAgAttgggttgtAtAccgggtgAtgttAAAcAttAtAgtAgtcAAAttctAAAtAgAgtAgAtAtAAAtcttgcActttgAgtgAggAtgtgtAgtctgAttgtttgcAtAActcttgAgActAtgtcAAgAAggtggtgtAtttgAAtAccgtAAttgtctggttttAtttggAtgAAtAggAAtcAAAAgAAttttAtttgAtgAAAttttAggAAAtcttgcctActtccAActtgAggtctAccAgggtgtAggAtgAAtAAtAgggtttttctAgtttttggttAAAtAAtAAgtttttgtgAttgAAAAtgtAtActttgtctgcgtAtgggttgAccAtggtgAAtActttgAcAttgtAAtgAttgAAttAAtAAAtggAAAAgAAAAgttttAtgAgctAtAggggAgggtgttAAtAgAtgtccAggtgAtttgActAgtAtAtAttctAtAAgttttgAgtgAccttggtggAtcActtAAAAttgcttttgAtgttgttgAcAttgAAttgcAtgAcAAAActgAggAttgAAAAtAAgggtAtActAttAAAgtgttAttgttAgtAgtAttgtAAtttAAAAAcctAgAAggAAAtgggAtggttgtgtgggtggtggtttAtgtAgttgAAtttgAtgttgAAgtAtAgAAttgAggtttttcActAAgtgtAAggAtAAgAgAgAtAttAAtAAAtAAgcggtAAttAcgAAtgAtgAtgAAgtAAtctttAgAAgtAgAtAAActttttctAttAAgAccAgttgtttcAAgtAAtttgcAttttgtgttggtAgAAAggAggtActggttgAtAtgAggAAAcgggAttAtAAttAttAttttAgtAgAtgtgggtAtttAtActAttAAgttgAttgttAgtctgAAttttAtgAAAAtAtgtAttAAcAttgtAAttttgcAtttttAgcttgtAccAgAtgttgtAAgActtAgtctgcgAcgAgAgttAAAcAtAAttAgtAggtttttgAAAgAAAggAAAAAAAtgAggAAAtttAgAgAAttgtttttAAAAggtAcAAgAAgAAtAtAtttcAttAtAttctgAAtAAgtAAgAtgAAAtttttAgAAAgAccAcAAcctggAcAAcAAAAttttAtAAAttttAggAtgAAAtttAtAtgtAAtAcAAAtAAActAgAtAgtAggAggtgtctAtccAtgAtAAttAtcAttAAgcAgAgcAAAAAttAgtcggcgAgggtAAtgAtAAcAAtAttAAgcAttttAAgAtctAAAAtgAAtttttgAAgAAAAggAAggAAttAtgtAggtAgtcAttgttttAttttAgttAAtAgtgttctAgcAgcAAAtggtcctgtAtgttggcctcttgcttgcAgttgttAAAgtAttAtAccAtgAggttgActtAgctAtgAtgtAttAcAtcttgtAAttcttggggtAgtAAgtctttAtAgtAtgtcAcAtcgAAAggAgcctgcAAgtAgttctgAttggtAtcttAAgcctcttgtAAgAggtgggAgtgcttgtggttgAtAtAgtccctcAccttgAgAggAtccAgtAgggtgtgAtgtAcAAAttgcAAAtAgtcctAggAgttgttgctggctAAtgAgActAAtActtggtAgAcctgAgcgttgtttcgcAccttAAAgAgtAggtgcAccccttAtAcgAAggAtAAAtggAtgAgttcttAgtttAgAtAggcccAtAcAttgAcggtAAgcAAgtgcAccAcctgAtgtAcgAcAtAcgtttAtttgtAtAtcAggtgggAttgggtAtggtAgtggctttggtAggAggctActttgActAAtAtgttAttgttgAggtggctAtcAAAtcccAgtAAAtAAtttttgAccAAgtAttgtttAggttcAgAAAAgtAttggttAtttggAtgAtAtAAgtAAAcAtctttgtcctggAtggtgtggttggtgtgttggAAgcAtAggAAtAtgAggtgtAttAcAttgttgAcctcAtttAcAtAAggAgAtttgActtAAttttggAAAtAttttgttttAtAgtAActttcAAgcAgAgggttgAggtcttgAtAtAAggtgttcAgttcgtttgAAtAAAtgAccAcctcgttggctttgAggAtgAgttAgttgtAgttgActAAgAAgttttAgttgttAgAgAgttAAAtAAtAAActAgAAgAgggtctttAtgAActtAAgtAtgggAggcAtgttgActtctAcAttgttgtAggtgAAttgcAAgtccAccAtAAttAcgAActgAtttggggAttAgtAggccAtAAcgActAgttcgAtgAgAtggtAtAAtAAgttgAAgttgAAgAttAAtgAgtgtttgAAggcAAAAtAAAAgAtgtAAAgcccttgcgttggcgAcgAgAAAtgAAgAtAttAcgtggcgAAAttccAcAgcAAAAttgggggttAAccAtAAAgtAcAcAAAAAcgtgggAAtgttAttAggActAtttAAActgAAcAggtgAAgggAAAtgAggtgtgcggtgggtAgccccAActAcAgggcccgAttAtttAAcgAggcAtgtAtttAgtAAtAAttctgAgcgAgggtcgAtAggAtgcttActtAttAgcAAgAggcgAtccgAttAgAAAgAtggcAttAttgcgAcgAtAgAAAAAtttAAgttAtAgtAAAAtttttgttttAgctggAtAActAAcgAtActAAgtAAtttgtAAtgAgtAtAtAgtAAtgctAAtgttAAActtAttttgtAtttAtgAccAgAttAAtAAAttgAtttAtttggAAtAcgAtAgAcgAtAgAAActtAgggAttcgAtAgActAtAggAtAcgtAAAgtttggtgtcgttttAgccAgcAttttttgtAcAgAccccgtttggcAttAttAgttgttcgcAAAgtAAgAgtttctAtAAcAcgctgAtgtgttgtctgttccctttAgAAtAtggcccccgActgAAAcgcAAtgcgAgttcAtAgtgccggttgAtggtAcccgtAgAAActtgAAAgActttAtAtcggttttggAAAgAAcAtAgtAtcAgc
>a->c->g->t->aHomoMito
[truncated: 99,538 more chars]
